# Supplementary material for: Impact of particle size, oxidation state and capping agent of different cerium dioxide nanoparticles on the phosphate-induced transformations at different pH and concentration
Source: PLoS One. 2019 Jun 7;14(6):e0217483. doi: 10.1371/journal.pone.0217483 (PMC6555525; doi:10.1371/journal.pone.0217483)
Supplement: S1 Data — Includes the raw data used for all graphs presented. (ZIP) [file pone.0217483.s022.zip]

Archive with 32 entries (30 files):
- Raw data/
- Raw data/Ce 211 pH2 1mM uv.xls
- Raw data/Ce 212 pH 2 1mM uv.xls
- Raw data/Ce 212 pH5 1mM uv.xls
- Raw data/Ce10 pH12 1mM uv.xls
- Raw data/Ce10 pH2 1mM uv.xls
- Raw data/Ce10 pH5 1mM uv.xls
- Raw data/Ce211 pH12 1mM uv.xls
- Raw data/Ce211 pH5 1mM UV.xls
- Raw data/Ce212 pH 12 1mM uv.xls
- Raw data/Prom Ph12 1mM uv.xls
- Raw data/Prom ph2 1mM uv.xls
- Raw data/Prom pH5 1mM uv.xls
- Raw data/UV-vis 5mM Ce 10 all.xlsx
- Raw data/UV-vis 5mM Ce 211 all.xlsx
- Raw data/UV-vis 5mM Ce 212 all.xlsx
- Raw data/UV-vis 5mM Prom  ALL.xlsx
- Raw data/XPS Ce 3d Ce10.opj
- Raw data/XPS Ce 3d PROM.opj
- Raw data/XRD/
- Raw data/Zeta potential 1mM.xlsx
- Raw data/Zeta potential 5mM aging.xlsx
- Raw data/XRD/Ce 211 pH 12 5mM XRD.JNB
- Raw data/XRD/Ce 211 pH 2 5mM XRD.JNB
- Raw data/XRD/Ce 211 pH 5 5mM XRD.JNB
- Raw data/XRD/Ce212 pH12 XRD.JNB
- Raw data/XRD/Ce212 pH2 XRD.JNB
- Raw data/XRD/Ce212 pH5 XRD.JNB
- Raw data/XRD/Prom pH 2 XRD.JNB
- Raw data/XRD/Prom pH 5 XRD.JNB
- Raw data/XRD/Prom pH12 XRD.JNB
- Archive created by free jZip.url
