# Supplementary material for: Impact of particle size, oxidation state and capping agent of different cerium dioxide nanoparticles on the phosphate-induced transformations at different pH and concentration
Source: PLoS One. 2019 Jun 7;14(6):e0217483. doi: 10.1371/journal.pone.0217483 (PMC6555525; doi:10.1371/journal.pone.0217483)
Supplement: S1 Data — Includes the raw data used for all graphs presented. (ZIP) [file pone.0217483.s022.zip › Raw data/Ce 211 pH2 1mM uv.xls]

## Sheet: Sheet1
Company
Print Date	2016-05-19 14:10:58
File Name	Ce211 pH2 1mM time 0h(1).wscn
Date	2015-08-25 12:27:17
Operator
Sample Name	Data 20
Comment
Instrument Model	6800
ROM Ver.	1
Serial No.	1222507
Manuf. No.	6507060
Instrument Parameters
Measurement Mode	Spectrum Scan
Data Mode	ABS
Start WL	800
End WL	200
Scan Speed	800 nm/min
Sampling Interval	1
Slit Width	1.5					0h
Lamp Change Mode	Auto					1week
Auto Change WL	340					21days
Baseline Correction	User 1												pristine
Response	Fast
Path Length	10												700	0
													699	0.0002
													698	0.0003
Data List													697	0.0006
nm	ABS												696	0.0007
800	0.02												695	0.0008
799	0.02												694	0.0007
798	0.02												693	0.0007
797	0.021												692	0.0004
796	0.021												691	0.0004
795	0.021												690	0.0004
794	0.02												689	0.0006
793	0.02												688	0.001
792	0.02												687	0.0017
791	0.02												686	0.002
790	0.02												685	0.002
789	0.021												684	0.0019
788	0.021												683	0.0018
787	0.021												682	0.0017
786	0.021												681	0.0017
785	0.02												680	0.0019
784	0.02												679	0.0019
783	0.02												678	0.0024
782	0.02												677	0.0028
781	0.019												676	0.0031
780	0.019												675	0.0032
779	0.019												674	0.0035
778	0.019												673	0.0035
777	0.019												672	0.0037
776	0.02												671	0.0038
775	0.02												670	0.0038
774	0.02												669	0.0038
773	0.02												668	0.004
772	0.019												667	0.0042
771	0.019												666	0.0043
770	0.019												665	0.0043
769	0.019												664	0.0044
768	0.019												663	0.0044
767	0.019												662	0.0045
766	0.019												661	0.0047
765	0.019												660	0.0049
764	0.019												659	0.0049
763	0.02												658	0.0049
762	0.02												657	0.0049
761	0.02												656	0.0051
760	0.019												655	0.0055
759	0.019												654	0.0058
758	0.019												653	0.0057
757	0.019												652	0.0056
756	0.019												651	0.0055
755	0.019												650	0.0057
754	0.019												649	0.0061
753	0.019												648	0.0065
752	0.019												647	0.0065
751	0.018												646	0.0066
750	0.018												645	0.0068
749	0.017												644	0.0073
748	0.017												643	0.0076
747	0.017												642	0.0077
746	0.016												641	0.0077
745	0.016												640	0.0076
744	0.015												639	0.0078
743	0.015												638	0.0081
742	0.015												637	0.0084
741	0.015												636	0.0087
740	0.015												635	0.0089
739	0.015												634	0.0091
738	0.015												633	0.0091
737	0.015												632	0.0091
736	0.016												631	0.009
735	0.016												630	0.0091
734	0.016												629	0.0092
733	0.017												628	0.0094
732	0.017												627	0.0098
731	0.017												626	0.01
730	0.018												625	0.0102
729	0.018												624	0.0104
728	0.018												623	0.0107
727	0.018												622	0.0109
726	0.018												621	0.011
725	0.018												620	0.0111
724	0.018												619	0.0112
723	0.018												618	0.0114
722	0.018												617	0.0116
721	0.018												616	0.0119
720	0.017												615	0.012
719	0.017												614	0.012
718	0.018												613	0.0121
717	0.018												612	0.0124
716	0.018												611	0.0127
715	0.018												610	0.0131
714	0.018												609	0.0133
713	0.019												608	0.0136
712	0.018												607	0.0138
711	0.018												606	0.0139
710	0.018												605	0.0141
709	0.018												604	0.0142
708	0.018												603	0.0144
707	0.018												602	0.0146
706	0.018												601	0.0148
705	0.018												600	0.0149
704	0.018												599	0.0152
703	0.018												598	0.0155
702	0.018												597	0.0158
701	0.018												596	0.0161
700	0.018												595	0.0163
699	0.018												594	0.0164
698	0.018												593	0.0162
697	0.018												592	0.0159
696	0.018												591	0.0156
695	0.018												590	0.0155
694	0.018												589	0.0157
693	0.018												588	0.0163
692	0.018												587	0.0166
691	0.018												586	0.0169
690	0.018												585	0.0172
689	0.018												584	0.0177
688	0.018												583	0.0182
687	0.018												582	0.0181
686	0.018												581	0.0181
685	0.018												580	0.0183
684	0.018												579	0.0188
683	0.018												578	0.0195
682	0.018												577	0.0199
681	0.018												576	0.0197
680	0.018												575	0.02
679	0.018												574	0.0206
678	0.018												573	0.021
677	0.018												572	0.0213
676	0.018												571	0.0214
675	0.018												570	0.0215
674	0.018												569	0.0218
673	0.019												568	0.0222
672	0.019												567	0.0223
671	0.019												566	0.0225
670	0.019												565	0.0227
669	0.019												564	0.023
668	0.019												563	0.0234
667	0.019												562	0.0235
666	0.019												561	0.0235
665	0.019												560	0.0237
664	0.019												559	0.0241
663	0.019												558	0.0244
662	0.019												557	0.0248
661	0.019												556	0.0252
660	0.019												555	0.0255
659	0.019												554	0.0258
658	0.019												553	0.0261
657	0.019												552	0.0263
656	0.019												551	0.0265
655	0.019												550	0.0269
654	0.019												549	0.0275
653	0.02												548	0.028
652	0.02												547	0.0285
651	0.02												546	0.0289
650	0.02												545	0.0291
649	0.02												544	0.0293
648	0.02												543	0.0295
647	0.02												542	0.0295
646	0.02												541	0.0293
645	0.02												540	0.0292
644	0.02												539	0.0296
643	0.02												538	0.03
642	0.02												537	0.0301
641	0.02												536	0.0302
640	0.021												535	0.03
639	0.021												534	0.0302
638	0.021												533	0.0303
637	0.021												532	0.0311
636	0.021												531	0.0318
635	0.021												530	0.0325
634	0.021												529	0.0328
633	0.021												528	0.033
632	0.021												527	0.0327
631	0.021												526	0.0332
630	0.021												525	0.0337
629	0.021												524	0.0341
628	0.021												523	0.0342
627	0.021												522	0.034
626	0.021												521	0.0336
625	0.021												520	0.0335
624	0.021												519	0.0335
623	0.021												518	0.0339
622	0.021												517	0.0341
621	0.021												516	0.0339
620	0.021												515	0.0335
619	0.022												514	0.0331
618	0.022												513	0.0329
617	0.022												512	0.0335
616	0.022												511	0.0337
615	0.022												510	0.0341
614	0.022												509	0.0346
613	0.022												508	0.035
612	0.022												507	0.0355
611	0.022												506	0.0364
610	0.022												505	0.0368
609	0.022												504	0.0376
608	0.022												503	0.0382
607	0.022												502	0.0386
606	0.022												501	0.0381
605	0.022												500	0.0378
604	0.022												499	0.0371
603	0.023												498	0.0373
602	0.023												497	0.038
601	0.023												496	0.0385
600	0.023												495	0.039
599	0.023												494	0.039
598	0.023												493	0.0387
597	0.023												492	0.0381
596	0.023												491	0.0381
595	0.023												490	0.0382
594	0.023												489	0.0392
593	0.023												488	0.0405
592	0.023												487	0.042
591	0.023												486	0.0428
590	0.023												485	0.0432
589	0.023												484	0.0435
588	0.023												483	0.0439
587	0.023												482	0.0445
586	0.023												481	0.0445
585	0.022												480	0.0448
584	0.022												479	0.0448
583	0.022												478	0.045
582	0.023												477	0.0457
581	0.023												476	0.0464
580	0.023												475	0.0465
579	0.023												474	0.0468
578	0.023												473	0.0472
577	0.023												472	0.0472
576	0.023												471	0.0477
575	0.024												470	0.0484
574	0.024												469	0.0489
573	0.024												468	0.0497
572	0.024												467	0.0505
571	0.024												466	0.0509
570	0.024												465	0.0513
569	0.024												464	0.0515
568	0.024												463	0.052
567	0.024												462	0.0525
566	0.025												461	0.0533
565	0.025												460	0.0541
564	0.025												459	0.0548
563	0.025												458	0.0557
562	0.025												457	0.0566
561	0.025												456	0.0573
560	0.025												455	0.0578
559	0.025												454	0.0582
558	0.025												453	0.0585
557	0.026												452	0.0592
556	0.026												451	0.0604
555	0.026												450	0.0616
554	0.026												449	0.0624
553	0.026												448	0.0631
552	0.026												447	0.0633
551	0.026												446	0.0634
550	0.026												445	0.064
549	0.026												444	0.0658
548	0.026												443	0.0682
547	0.026												442	0.0709
546	0.026												441	0.0719
545	0.026												440	0.0723
544	0.026												439	0.072
543	0.027												438	0.0722
542	0.027												437	0.0724
541	0.027												436	0.0726
540	0.027												435	0.0727
539	0.027												434	0.0733
538	0.027												433	0.0745
537	0.027												432	0.0762
536	0.027												431	0.0775
535	0.026												430	0.078
534	0.026												429	0.0788
533	0.026												428	0.0785
532	0.027												427	0.0794
531	0.027												426	0.0798
530	0.028												425	0.081
529	0.029												424	0.0814
528	0.03												423	0.0822
527	0.031												422	0.0822
526	0.031												421	0.0824
525	0.032												420	0.0836
524	0.032												419	0.0851
523	0.032												418	0.0853
522	0.033												417	0.0859
521	0.033												416	0.0859
520	0.033												415	0.0852
519	0.033												414	0.0858
518	0.032												413	0.0862
517	0.032												412	0.0876
516	0.032												411	0.0896
515	0.032												410	0.0924
514	0.032												409	0.0941
513	0.032												408	0.0939
512	0.031												407	0.0938
511	0.032												406	0.0955
510	0.032												405	0.0988
509	0.032												404	0.1028
508	0.032												403	0.1066
507	0.032												402	0.1088
506	0.032												401	0.1101
505	0.032												400	0.1105
504	0.032												399	0.1111
503	0.031												398	0.1102
502	0.031												397	0.1096
501	0.031												396	0.1088
500	0.031												395	0.1085
499	0.031												394	0.1078
498	0.031												393	0.1084
497	0.031												392	0.1101
496	0.031												391	0.1138
495	0.032												390	0.1172
494	0.032												389	0.1211
493	0.032												388	0.1222
492	0.032												387	0.1214
491	0.032												386	0.1228
490	0.032												385	0.1228
489	0.032												384	0.1248
488	0.032												383	0.1282
487	0.033												382	0.1285
486	0.033												381	0.1247
485	0.033												380	0.1222
484	0.033												379	0.1177
483	0.033												378	0.1165
482	0.033												377	0.1176
481	0.033												376	0.119
480	0.033												375	0.1195
479	0.033												374	0.1211
478	0.033												373	0.123
477	0.033												372	0.1254
476	0.033												371	0.1286
475	0.033												370	0.1309
474	0.033												369	0.1331
473	0.033												368	0.135
472	0.033												367	0.1369
471	0.034												366	0.1394
470	0.034												365	0.1424
469	0.034												364	0.1451
468	0.034												363	0.1475
467	0.034												362	0.1496
466	0.034												361	0.1511
465	0.034												360	0.1533
464	0.034												359	0.1563
463	0.035												358	0.1613
462	0.035												357	0.1657
461	0.035												356	0.1689
460	0.035												355	0.1714
459	0.035												354	0.1743
458	0.035												353	0.1782
457	0.035												352	0.181
456	0.035												351	0.1832
455	0.035												350	0.1844
454	0.036												349	0.1869
453	0.036												348	0.1907
452	0.036												347	0.1975
451	0.036												346	0.2016
450	0.036												345	0.2043
449	0.036												344	0.2063
448	0.036												343	0.2091
447	0.036												342	0.2117
446	0.037												341	0.2151
445	0.037												340	0.2161
444	0.037												339	0.2153
443	0.038												338	0.2156
442	0.038												337	0.2178
441	0.038												336	0.2211
440	0.038												335	0.2251
439	0.038												334	0.2289
438	0.038												333	0.2318
437	0.038												332	0.2338
436	0.039												331	0.2346
435	0.039												330	0.236
434	0.038												329	0.2394
433	0.038												328	0.2414
432	0.039												327	0.2427
431	0.039												326	0.2437
430	0.04												325	0.2446
429	0.04												324	0.2454
428	0.04												323	0.2474
427	0.04												322	0.2481
426	0.04												321	0.2502
425	0.04												320	0.252
424	0.041												319	0.2549
423	0.041												318	0.2559
422	0.041												317	0.2567
421	0.042												316	0.2568
420	0.042												315	0.2579
419	0.042												314	0.2596
418	0.042												313	0.2621
417	0.042												312	0.264
416	0.043												311	0.2661
415	0.043												310	0.2657
414	0.044												309	0.2665
413	0.044												308	0.2676
412	0.043												307	0.2675
411	0.043												306	0.2661
410	0.043												305	0.2649
409	0.044												304	0.2636
408	0.044												303	0.2642
407	0.045												302	0.2642
406	0.045												301	0.2642
405	0.045												300	0.262
404	0.045												299	0.2601
403	0.046												298	0.2591
402	0.047												297	0.2584
401	0.047												296	0.2575
400	0.046												295	0.2566
399	0.046												294	0.2545
398	0.046												293	0.2528
397	0.046												292	0.251
396	0.046												291	0.2488
395	0.047												290	0.2465
394	0.048												289	0.2445
393	0.049												288	0.2432
392	0.05												287	0.2413
391	0.051												286	0.2396
390	0.052												285	0.2371
389	0.052												284	0.2357
388	0.052												283	0.2344
387	0.052												282	0.2331
386	0.052												281	0.2307
385	0.052												280	0.2284
384	0.053												279	0.2267
383	0.054												278	0.2255
382	0.055												277	0.2246
381	0.056												276	0.2237
380	0.058												275	0.2227
379	0.059												274	0.2213
378	0.06												273	0.22
377	0.061												272	0.2185
376	0.062												271	0.2176
375	0.061												270	0.2161
374	0.061												269	0.216
373	0.06												268	0.2155
372	0.059												267	0.2147
371	0.06												266	0.2149
370	0.06												265	0.2146
369	0.061												264	0.2131
368	0.062												263	0.2135
367	0.062												262	0.2137
366	0.063												261	0.2135
365	0.064												260	0.2133
364	0.064												259	0.2127
363	0.063												258	0.2115
362	0.062												257	0.2112
361	0.062												256	0.2118
360	0.062												255	0.2117
359	0.062												254	0.2118
358	0.063												253	0.2123
357	0.064												252	0.2112
356	0.065												251	0.2101
355	0.066												250	0.2093
354	0.066												249	0.2087
353	0.065												248	0.2087
352	0.065												247	0.2094
351	0.064												246	0.2086
350	0.063												245	0.208
349	0.063												244	0.2074
348	0.063												243	0.2077
347	0.064												242	0.2086
346	0.065												241	0.2099
345	0.067												240	0.2112
344	0.07												239	0.2125
343	0.071												238	0.2131
342	0.071												237	0.2145
341	0.071												236	0.2157
340	0.071												235	0.2169
339	0.072												234	0.2183
338	0.073												233	0.2202
337	0.074												232	0.2223
336	0.075												231	0.2253
335	0.075												230	0.2278
334	0.075												229	0.2306
333	0.076												228	0.2341
332	0.077												227	0.2383
331	0.078												226	0.2436
330	0.079												225	0.2508
329	0.079												224	0.2568
328	0.079												223	0.2633
327	0.079												222	0.271
326	0.078												221	0.277
325	0.078												220	0.2836
324	0.079												219	0.2923
323	0.079												218	0.2993
322	0.08												217	0.3067
321	0.08												216	0.3164
320	0.081												215	0.3234
319	0.082												214	0.3304
318	0.082												213	0.3345
317	0.083												212	0.3394
316	0.083												211	0.3432
315	0.083												210	0.3494
314	0.083												209	0.3565
313	0.084												208	0.363
312	0.084												207	0.3655
311	0.084												206	0.3701
310	0.084												205	0.3704
309	0.086												204	0.3679
308	0.087												203	0.3729
307	0.089												202	0.378
306	0.092												201	0.3828
305	0.094												200	0.3872
304	0.097
303	0.1
302	0.104
301	0.108
300	0.113
299	0.119
298	0.127
297	0.137
296	0.149
295	0.163
294	0.178
293	0.194
292	0.213
291	0.234
290	0.258
289	0.283
288	0.312
287	0.341
286	0.374
285	0.408
284	0.444
283	0.48
282	0.519
281	0.559
280	0.601
279	0.645
278	0.69
277	0.734
276	0.779
275	0.823
274	0.867
273	0.91
272	0.952
271	0.993
270	1.032
269	1.069
268	1.101
267	1.127
266	1.149
265	1.167
264	1.182
263	1.194
262	1.202
261	1.206
260	1.207
259	1.206
258	1.203
257	1.198
256	1.189
255	1.177
254	1.163
253	1.145
252	1.126
251	1.105
250	1.082
249	1.059
248	1.036
247	1.012
246	0.988
245	0.964
244	0.94
243	0.915
242	0.89
241	0.864
240	0.838
239	0.811
238	0.783
237	0.756
236	0.728
235	0.701
234	0.674
233	0.647
232	0.621
231	0.596
230	0.572
229	0.551
228	0.531
227	0.512
226	0.494
225	0.478
224	0.463
223	0.45
222	0.439
221	0.428
220	0.419
219	0.411
218	0.405
217	0.4
216	0.397
215	0.395
214	0.395
213	0.396
212	0.398
211	0.401
210	0.404
209	0.408
208	0.412
207	0.419
206	0.426
205	0.435
204	0.446
203	0.458
202	0.471
201	0.482
200	0.49
File Name	Ce211 pH2 1mM time 0h(1).wscn
Date	2015-09-01 12:55:10
Operator
Sample Name	Data 25
Comment
Instrument Model	6800
ROM Ver.	1
Serial No.	1222507
Manuf. No.	6507060
Instrument Parameters
Measurement Mode	Spectrum Scan
Data Mode	ABS
Start WL	700
End WL	200
Scan Speed	800 nm/min
Sampling Interval	1
Slit Width	1.5
Lamp Change Mode	Auto
Auto Change WL	340
Baseline Correction	User 1
Response	Fast
Path Length	10
Data List
nm	ABS
700	0.018
699	0.018
698	0.018
697	0.018
696	0.018
695	0.019
694	0.019
693	0.019
692	0.019
691	0.019
690	0.019
689	0.019
688	0.019
687	0.019
686	0.019
685	0.019
684	0.019
683	0.019
682	0.019
681	0.019
680	0.019
679	0.019
678	0.019
677	0.019
676	0.019
675	0.019
674	0.019
673	0.019
672	0.019
671	0.019
670	0.019
669	0.019
668	0.019
667	0.019
666	0.019
665	0.019
664	0.019
663	0.019
662	0.019
661	0.019
660	0.019
659	0.019
658	0.019
657	0.019
656	0.019
655	0.019
654	0.019
653	0.019
652	0.019
651	0.019
650	0.019
649	0.019
648	0.019
647	0.019
646	0.019
645	0.019
644	0.019
643	0.019
642	0.019
641	0.019
640	0.019
639	0.019
638	0.019
637	0.019
636	0.019
635	0.019
634	0.019
633	0.019
632	0.019
631	0.019
630	0.019
629	0.019
628	0.019
627	0.019
626	0.019
625	0.019
624	0.019
623	0.019
622	0.019
621	0.019
620	0.019
619	0.019
618	0.019
617	0.019
616	0.019
615	0.019
614	0.019
613	0.019
612	0.019
611	0.019
610	0.019
609	0.019
608	0.019
607	0.019
606	0.019
605	0.019
604	0.019
603	0.019
602	0.019
601	0.019
600	0.019
599	0.019
598	0.019
597	0.019
596	0.019
595	0.019
594	0.019
593	0.019
592	0.019
591	0.019
590	0.019
589	0.019
588	0.019
587	0.019
586	0.018
585	0.018
584	0.018
583	0.018
582	0.018
581	0.018
580	0.018
579	0.018
578	0.018
577	0.018
576	0.019
575	0.019
574	0.019
573	0.019
572	0.019
571	0.019
570	0.019
569	0.019
568	0.019
567	0.019
566	0.019
565	0.019
564	0.02
563	0.02
562	0.02
561	0.02
560	0.02
559	0.019
558	0.019
557	0.019
556	0.019
555	0.019
554	0.019
553	0.019
552	0.019
551	0.019
550	0.019
549	0.019
548	0.019
547	0.019
546	0.019
545	0.019
544	0.019
543	0.019
542	0.019
541	0.019
540	0.02
539	0.02
538	0.02
537	0.02
536	0.02
535	0.02
534	0.019
533	0.019
532	0.02
531	0.02
530	0.02
529	0.019
528	0.019
527	0.019
526	0.019
525	0.02
524	0.02
523	0.02
522	0.021
521	0.021
520	0.021
519	0.021
518	0.021
517	0.021
516	0.021
515	0.021
514	0.021
513	0.021
512	0.02
511	0.02
510	0.02
509	0.02
508	0.02
507	0.021
506	0.021
505	0.021
504	0.021
503	0.02
502	0.02
501	0.021
500	0.021
499	0.02
498	0.02
497	0.02
496	0.02
495	0.02
494	0.02
493	0.02
492	0.02
491	0.02
490	0.02
489	0.02
488	0.02
487	0.02
486	0.02
485	0.02
484	0.02
483	0.02
482	0.02
481	0.02
480	0.02
479	0.02
478	0.02
477	0.02
476	0.02
475	0.02
474	0.02
473	0.02
472	0.02
471	0.02
470	0.02
469	0.02
468	0.02
467	0.02
466	0.02
465	0.02
464	0.02
463	0.02
462	0.02
461	0.02
460	0.02
459	0.02
458	0.02
457	0.02
456	0.02
455	0.019
454	0.019
453	0.02
452	0.02
451	0.02
450	0.02
449	0.02
448	0.019
447	0.019
446	0.02
445	0.02
444	0.02
443	0.02
442	0.019
441	0.019
440	0.019
439	0.019
438	0.019
437	0.02
436	0.02
435	0.019
434	0.019
433	0.019
432	0.019
431	0.019
430	0.019
429	0.019
428	0.019
427	0.019
426	0.02
425	0.02
424	0.02
423	0.02
422	0.02
421	0.02
420	0.02
419	0.02
418	0.02
417	0.02
416	0.02
415	0.02
414	0.02
413	0.02
412	0.02
411	0.02
410	0.02
409	0.02
408	0.021
407	0.021
406	0.021
405	0.021
404	0.02
403	0.02
402	0.02
401	0.02
400	0.02
399	0.021
398	0.022
397	0.022
396	0.022
395	0.022
394	0.021
393	0.021
392	0.021
391	0.02
390	0.02
389	0.02
388	0.019
387	0.019
386	0.019
385	0.019
384	0.02
383	0.021
382	0.021
381	0.021
380	0.021
379	0.022
378	0.022
377	0.022
376	0.022
375	0.022
374	0.023
373	0.023
372	0.023
371	0.023
370	0.023
369	0.023
368	0.023
367	0.023
366	0.022
365	0.021
364	0.021
363	0.022
362	0.022
361	0.023
360	0.023
359	0.024
358	0.024
357	0.025
356	0.025
355	0.025
354	0.024
353	0.023
352	0.023
351	0.023
350	0.023
349	0.022
348	0.022
347	0.022
346	0.023
345	0.024
344	0.024
343	0.024
342	0.023
341	0.024
340	0.025
339	0.026
338	0.026
337	0.027
336	0.027
335	0.027
334	0.027
333	0.027
332	0.028
331	0.028
330	0.028
329	0.027
328	0.027
327	0.026
326	0.026
325	0.026
324	0.027
323	0.027
322	0.027
321	0.027
320	0.028
319	0.028
318	0.029
317	0.03
316	0.03
315	0.03
314	0.03
313	0.03
312	0.03
311	0.031
310	0.031
309	0.032
308	0.032
307	0.033
306	0.033
305	0.033
304	0.034
303	0.035
302	0.037
301	0.039
300	0.041
299	0.043
298	0.046
297	0.05
296	0.054
295	0.06
294	0.066
293	0.074
292	0.082
291	0.091
290	0.099
289	0.109
288	0.12
287	0.131
286	0.144
285	0.158
284	0.173
283	0.188
282	0.203
281	0.22
280	0.236
279	0.254
278	0.271
277	0.289
276	0.307
275	0.325
274	0.343
273	0.36
272	0.377
271	0.391
270	0.405
269	0.416
268	0.426
267	0.435
266	0.441
265	0.446
264	0.45
263	0.452
262	0.453
261	0.451
260	0.448
259	0.444
258	0.438
257	0.432
256	0.425
255	0.416
254	0.407
253	0.397
252	0.387
251	0.377
250	0.366
249	0.355
248	0.344
247	0.333
246	0.322
245	0.312
244	0.301
243	0.291
242	0.28
241	0.27
240	0.259
239	0.248
238	0.238
237	0.227
236	0.217
235	0.207
234	0.198
233	0.188
232	0.179
231	0.17
230	0.161
229	0.153
228	0.145
227	0.137
226	0.13
225	0.123
224	0.117
223	0.112
222	0.106
221	0.101
220	0.096
219	0.091
218	0.086
217	0.082
216	0.078
215	0.075
214	0.072
213	0.07
212	0.068
211	0.066
210	0.065
209	0.064
208	0.063
207	0.064
206	0.065
205	0.066
204	0.067
203	0.069
202	0.072
201	0.075
200	0.077
File Name	Ce211 pH2 1mM time 0h(1).wscn
Date	2015-09-11 13:47:14
Operator
Sample Name	Data 19
Comment
Instrument Model	6800
ROM Ver.	1
Serial No.	1222507
Manuf. No.	6507060
Instrument Parameters
Measurement Mode	Spectrum Scan
Data Mode	ABS
Start WL	700
End WL	200
Scan Speed	800 nm/min
Sampling Interval	1
Slit Width	1.5
Lamp Change Mode	Auto
Auto Change WL	340
Baseline Correction	User 1
Response	Fast
Path Length	10
(ABS values are corrected to 10mm path length)
Data List
nm	ABS
700	0.012
699	0.012
698	0.012
697	0.012
696	0.012
695	0.012
694	0.012
693	0.012
692	0.012
691	0.012
690	0.012
689	0.012
688	0.012
687	0.012
686	0.012
685	0.012
684	0.012
683	0.012
682	0.011
681	0.011
680	0.011
679	0.011
678	0.011
677	0.011
676	0.011
675	0.011
674	0.011
673	0.011
672	0.011
671	0.011
670	0.011
669	0.011
668	0.011
667	0.011
666	0.011
665	0.011
664	0.011
663	0.011
662	0.011
661	0.011
660	0.011
659	0.011
658	0.011
657	0.011
656	0.011
655	0.011
654	0.011
653	0.011
652	0.011
651	0.011
650	0.011
649	0.011
648	0.011
647	0.011
646	0.011
645	0.011
644	0.011
643	0.011
642	0.011
641	0.011
640	0.011
639	0.011
638	0.011
637	0.011
636	0.011
635	0.011
634	0.011
633	0.011
632	0.011
631	0.011
630	0.011
629	0.011
628	0.011
627	0.011
626	0.011
625	0.011
624	0.011
623	0.011
622	0.011
621	0.011
620	0.011
619	0.011
618	0.011
617	0.012
616	0.012
615	0.012
614	0.012
613	0.012
612	0.012
611	0.012
610	0.012
609	0.012
608	0.012
607	0.012
606	0.012
605	0.012
604	0.012
603	0.012
602	0.012
601	0.012
600	0.012
599	0.012
598	0.013
597	0.013
596	0.013
595	0.013
594	0.013
593	0.013
592	0.013
591	0.012
590	0.012
589	0.012
588	0.011
587	0.01
586	0.009
585	0.009
584	0.009
583	0.009
582	0.009
581	0.009
580	0.009
579	0.01
578	0.011
577	0.011
576	0.012
575	0.012
574	0.012
573	0.012
572	0.012
571	0.012
570	0.012
569	0.012
568	0.012
567	0.012
566	0.012
565	0.013
564	0.013
563	0.013
562	0.013
561	0.013
560	0.013
559	0.013
558	0.013
557	0.013
556	0.013
555	0.013
554	0.012
553	0.012
552	0.012
551	0.012
550	0.012
549	0.012
548	0.012
547	0.012
546	0.012
545	0.012
544	0.012
543	0.012
542	0.012
541	0.012
540	0.012
539	0.012
538	0.012
537	0.011
536	0.011
535	0.011
534	0.011
533	0.011
532	0.011
531	0.011
530	0.011
529	0.012
528	0.013
527	0.013
526	0.014
525	0.014
524	0.013
523	0.013
522	0.013
521	0.013
520	0.013
519	0.013
518	0.013
517	0.013
516	0.012
515	0.012
514	0.011
513	0.011
512	0.011
511	0.011
510	0.011
509	0.011
508	0.011
507	0.011
506	0.011
505	0.011
504	0.01
503	0.01
502	0.01
501	0.01
500	0.01
499	0.01
498	0.01
497	0.01
496	0.01
495	0.01
494	0.01
493	0.01
492	0.01
491	0.01
490	0.01
489	0.009
488	0.009
487	0.009
486	0.009
485	0.009
484	0.009
483	0.009
482	0.009
481	0.009
480	0.009
479	0.009
478	0.009
477	0.008
476	0.008
475	0.008
474	0.008
473	0.008
472	0.009
471	0.009
470	0.009
469	0.009
468	0.009
467	0.009
466	0.009
465	0.008
464	0.008
463	0.008
462	0.008
461	0.009
460	0.009
459	0.009
458	0.008
457	0.008
456	0.008
455	0.008
454	0.008
453	0.008
452	0.008
451	0.008
450	0.008
449	0.008
448	0.008
447	0.009
446	0.009
445	0.009
444	0.009
443	0.009
442	0.009
441	0.009
440	0.009
439	0.009
438	0.009
437	0.009
436	0.009
435	0.009
434	0.009
433	0.009
432	0.009
431	0.009
430	0.009
429	0.008
428	0.008
427	0.008
426	0.008
425	0.008
424	0.008
423	0.008
422	0.008
421	0.008
420	0.009
419	0.009
418	0.009
417	0.009
416	0.009
415	0.009
414	0.009
413	0.009
412	0.009
411	0.009
410	0.01
409	0.01
408	0.01
407	0.011
406	0.011
405	0.011
404	0.011
403	0.01
402	0.01
401	0.01
400	0.009
399	0.009
398	0.009
397	0.01
396	0.01
395	0.011
394	0.011
393	0.011
392	0.011
391	0.011
390	0.01
389	0.01
388	0.009
387	0.008
386	0.008
385	0.009
384	0.01
383	0.012
382	0.013
381	0.014
380	0.016
379	0.018
378	0.02
377	0.021
376	0.022
375	0.021
374	0.021
373	0.021
372	0.021
371	0.02
370	0.02
369	0.019
368	0.019
367	0.019
366	0.019
365	0.019
364	0.019
363	0.018
362	0.018
361	0.018
360	0.018
359	0.019
358	0.018
357	0.018
356	0.017
355	0.017
354	0.017
353	0.017
352	0.016
351	0.015
350	0.013
349	0.013
348	0.013
347	0.013
346	0.013
345	0.014
344	0.016
343	0.019
342	0.023
341	0.024
340	0.022
339	0.021
338	0.02
337	0.021
336	0.023
335	0.024
334	0.024
333	0.025
332	0.024
331	0.024
330	0.023
329	0.023
328	0.023
327	0.024
326	0.024
325	0.025
324	0.026
323	0.027
322	0.029
321	0.031
320	0.032
319	0.032
318	0.032
317	0.032
316	0.032
315	0.032
314	0.033
313	0.034
312	0.035
311	0.036
310	0.037
309	0.038
308	0.038
307	0.038
306	0.038
305	0.038
304	0.038
303	0.039
302	0.04
301	0.041
300	0.042
299	0.044
298	0.047
297	0.05
296	0.052
295	0.054
294	0.056
293	0.058
292	0.062
291	0.065
290	0.07
289	0.075
288	0.08
287	0.085
286	0.091
285	0.097
284	0.103
283	0.11
282	0.117
281	0.124
280	0.132
279	0.14
278	0.148
277	0.157
276	0.166
275	0.175
274	0.184
273	0.192
272	0.2
271	0.207
270	0.213
269	0.218
268	0.221
267	0.224
266	0.226
265	0.228
264	0.229
263	0.23
262	0.23
261	0.228
260	0.226
259	0.224
258	0.22
257	0.216
256	0.212
255	0.208
254	0.203
253	0.198
252	0.192
251	0.186
250	0.18
249	0.174
248	0.168
247	0.163
246	0.157
245	0.152
244	0.147
243	0.142
242	0.137
241	0.131
240	0.124
239	0.118
238	0.113
237	0.108
236	0.103
235	0.099
234	0.094
233	0.089
232	0.085
231	0.08
230	0.075
229	0.071
228	0.067
227	0.062
226	0.058
225	0.055
224	0.051
223	0.048
222	0.045
221	0.041
220	0.038
219	0.034
218	0.031
217	0.028
216	0.025
215	0.021
214	0.018
213	0.016
212	0.014
211	0.013
210	0.012
209	0.01
208	0.009
207	0.008
206	0.007
205	0.006
204	0.006
203	0.005
202	0.005
201	0.004
200	0.003
