# Supplementary material for: Impact of particle size, oxidation state and capping agent of different cerium dioxide nanoparticles on the phosphate-induced transformations at different pH and concentration
Source: PLoS One. 2019 Jun 7;14(6):e0217483. doi: 10.1371/journal.pone.0217483 (PMC6555525; doi:10.1371/journal.pone.0217483)
Supplement: S1 Data — Includes the raw data used for all graphs presented. (ZIP) [file pone.0217483.s022.zip › Raw data/Ce 212 pH 2 1mM uv.xls]

## Sheet: Sheet1
Company
Print Date	2016-05-19 14:06:01
File Name	Ce 212 1mM pH2 time 0h (1).wscn
Date	2015-08-25 12:13:20
Operator
Sample Name	Data 11
Comment
Instrument Model	6800
ROM Ver.	1
Serial No.	1222507
Manuf. No.	6507060
Instrument Parameters
Measurement Mode	Spectrum Scan
Data Mode	ABS
Start WL	800
End WL	200
Scan Speed	800 nm/min
Sampling Interval	1
Slit Width	1.5
Lamp Change Mode	Auto				0h
Auto Change WL	340				1week
Baseline Correction	User 1				21days
Response	Fast													pristine
Path Length	10
														700	0.0204
														699.5	0.0204
Data List														699	0.0205
nm	ABS													698.5	0.0203
800	0.028													698	0.0201
799	0.028													697.5	0.0201
798	0.028													697	0.02
797	0.028													696.5	0.0201
796	0.028													696	0.0202
795	0.028													695.5	0.02
794	0.028													695	0.02
793	0.028													694.5	0.02
792	0.028													694	0.02
791	0.028													693.5	0.0202
790	0.028													693	0.0203
789	0.028													692.5	0.0203
788	0.028													692	0.0205
787	0.028													691.5	0.0204
786	0.028													691	0.0204
785	0.028													690.5	0.0205
784	0.028													690	0.0205
783	0.027													689.5	0.0207
782	0.027													689	0.0208
781	0.027													688.5	0.0206
780	0.027													688	0.0205
779	0.027													687.5	0.0206
778	0.027													687	0.0207
777	0.027													686.5	0.0208
776	0.028													686	0.0211
775	0.028													685.5	0.021
774	0.028													685	0.0211
773	0.029													684.5	0.0213
772	0.029													684	0.0214
771	0.029													683.5	0.0213
770	0.029													683	0.0213
769	0.029													682.5	0.0211
768	0.029													682	0.0211
767	0.029													681.5	0.0212
766	0.029													681	0.0213
765	0.03													680.5	0.0212
764	0.03													680	0.0212
763	0.03													679.5	0.0211
762	0.03													679	0.0211
761	0.031													678.5	0.0213
760	0.031													678	0.0214
759	0.031													677.5	0.0215
758	0.031													677	0.0215
757	0.031													676.5	0.0215
756	0.031													676	0.0215
755	0.032													675.5	0.0214
754	0.032													675	0.0215
753	0.032													674.5	0.0217
752	0.033													674	0.0218
751	0.033													673.5	0.0219
750	0.032													673	0.0218
749	0.032													672.5	0.0218
748	0.031													672	0.0217
747	0.03													671.5	0.0218
746	0.03													671	0.0218
745	0.029													670.5	0.0218
744	0.029													670	0.0218
743	0.029													669.5	0.0217
742	0.029													669	0.0216
741	0.03													668.5	0.022
740	0.03													668	0.0221
739	0.03													667.5	0.0223
738	0.031													667	0.0225
737	0.031													666.5	0.0225
736	0.031													666	0.0225
735	0.031													665.5	0.0227
734	0.032													665	0.0228
733	0.032													664.5	0.0228
732	0.032													664	0.0228
731	0.033													663.5	0.0226
730	0.033													663	0.0225
729	0.033													662.5	0.0224
728	0.033													662	0.0224
727	0.033													661.5	0.0223
726	0.033													661	0.0222
725	0.034													660.5	0.0223
724	0.034													660	0.0225
723	0.034													659.5	0.0227
722	0.034													659	0.0228
721	0.034													658.5	0.0227
720	0.034													658	0.0227
719	0.034													657.5	0.0228
718	0.034													657	0.023
717	0.034													656.5	0.023
716	0.035													656	0.023
715	0.035													655.5	0.0227
714	0.035													655	0.0228
713	0.036													654.5	0.0231
712	0.036													654	0.0232
711	0.036													653.5	0.0231
710	0.036													653	0.0231
709	0.036													652.5	0.0232
708	0.036													652	0.0231
707	0.036													651.5	0.0232
706	0.036													651	0.0232
705	0.036													650.5	0.0232
704	0.036													650	0.0234
703	0.036													649.5	0.0235
702	0.036													649	0.0234
701	0.036													648.5	0.0234
700	0.036													648	0.0234
699	0.036													647.5	0.0235
698	0.036													647	0.0235
697	0.037													646.5	0.0236
696	0.037													646	0.0235
695	0.037													645.5	0.0236
694	0.037													645	0.0238
693	0.037													644.5	0.0239
692	0.037													644	0.0238
691	0.037													643.5	0.0239
690	0.037													643	0.0241
689	0.037													642.5	0.0241
688	0.038													642	0.0242
687	0.038													641.5	0.0244
686	0.038													641	0.0244
685	0.038													640.5	0.0244
684	0.038													640	0.0244
683	0.038													639.5	0.0241
682	0.039													639	0.0241
681	0.039													638.5	0.0242
680	0.039													638	0.0244
679	0.039													637.5	0.0246
678	0.039													637	0.0245
677	0.039													636.5	0.0245
676	0.039													636	0.0244
675	0.04													635.5	0.0242
674	0.04													635	0.0242
673	0.04													634.5	0.0244
672	0.04													634	0.0247
671	0.041													633.5	0.0249
670	0.041													633	0.025
669	0.041													632.5	0.0249
668	0.041													632	0.0247
667	0.041													631.5	0.0248
666	0.041													631	0.0251
665	0.041													630.5	0.0255
664	0.041													630	0.0255
663	0.042													629.5	0.0254
662	0.042													629	0.0251
661	0.042													628.5	0.0251
660	0.042													628	0.0252
659	0.042													627.5	0.0253
658	0.043													627	0.0253
657	0.043													626.5	0.0253
656	0.043													626	0.0254
655	0.043													625.5	0.0255
654	0.043													625	0.0256
653	0.043													624.5	0.0255
652	0.044													624	0.0255
651	0.044													623.5	0.0256
650	0.044													623	0.0258
649	0.044													622.5	0.0258
648	0.044													622	0.0259
647	0.044													621.5	0.026
646	0.045													621	0.026
645	0.045													620.5	0.026
644	0.045													620	0.026
643	0.045													619.5	0.0259
642	0.045													619	0.0259
641	0.045													618.5	0.026
640	0.046													618	0.0259
639	0.046													617.5	0.026
638	0.046													617	0.0261
637	0.046													616.5	0.0261
636	0.046													616	0.026
635	0.046													615.5	0.0262
634	0.047													615	0.0261
633	0.047													614.5	0.0261
632	0.047													614	0.0263
631	0.047													613.5	0.0263
630	0.047													613	0.0264
629	0.048													612.5	0.0267
628	0.048													612	0.0266
627	0.048													611.5	0.0267
626	0.048													611	0.0268
625	0.048													610.5	0.0266
624	0.049													610	0.0266
623	0.049													609.5	0.0267
622	0.049													609	0.0266
621	0.049													608.5	0.0266
620	0.049													608	0.0267
619	0.049													607.5	0.0266
618	0.05													607	0.0267
617	0.05													606.5	0.0269
616	0.05													606	0.027
615	0.05													605.5	0.0272
614	0.051													605	0.0272
613	0.051													604.5	0.0272
612	0.051													604	0.0268
611	0.051													603.5	0.0267
610	0.051													603	0.0268
609	0.052													602.5	0.027
608	0.052													602	0.0271
607	0.052													601.5	0.0272
606	0.052													601	0.0271
605	0.052													600.5	0.027
604	0.052													600	0.0269
603	0.053													599.5	0.027
602	0.053													599	0.027
601	0.053													598.5	0.0267
600	0.053													598	0.0268
599	0.053													597.5	0.0268
598	0.054													597	0.0268
597	0.054													596.5	0.0272
596	0.054													596	0.0272
595	0.054													595.5	0.027
594	0.055													595	0.0269
593	0.055													594.5	0.027
592	0.055													594	0.027
591	0.055													593.5	0.027
590	0.055													593	0.0267
589	0.055													592.5	0.0264
588	0.055													592	0.0262
587	0.055													591.5	0.0262
586	0.055													591	0.0262
585	0.056													590.5	0.0263
584	0.056													590	0.0264
583	0.056													589.5	0.0267
582	0.056													589	0.0275
581	0.057													588.5	0.0279
580	0.057													588	0.0282
579	0.058													587.5	0.0287
578	0.058													587	0.0292
577	0.058													586.5	0.0299
576	0.059													586	0.031
575	0.059													585.5	0.0316
574	0.059													585	0.032
573	0.059													584.5	0.0323
572	0.06													584	0.0325
571	0.06													583.5	0.0325
570	0.06													583	0.0326
569	0.06													582.5	0.0325
568	0.061													582	0.0322
567	0.061													581.5	0.0319
566	0.061													581	0.0315
565	0.061													580.5	0.031
564	0.061													580	0.0305
563	0.062													579.5	0.03
562	0.062													579	0.0293
561	0.063													578.5	0.029
560	0.063													578	0.0287
559	0.063													577.5	0.0285
558	0.063													577	0.0282
557	0.064													576.5	0.0279
556	0.064													576	0.0278
555	0.064													575.5	0.0277
554	0.065													575	0.0279
553	0.065													574.5	0.028
552	0.065													574	0.028
551	0.065													573.5	0.0282
550	0.066													573	0.0284
549	0.066													572.5	0.0285
548	0.066													572	0.0286
547	0.066													571.5	0.0287
546	0.067													571	0.0289
545	0.067													570.5	0.0291
544	0.067													570	0.0293
543	0.067													569.5	0.0295
542	0.068													569	0.0294
541	0.068													568.5	0.0294
540	0.068													568	0.0296
539	0.068													567.5	0.0298
538	0.069													567	0.0299
537	0.069													566.5	0.0302
536	0.069													566	0.0302
535	0.069													565.5	0.0301
534	0.069													565	0.0302
533	0.07													564.5	0.0303
532	0.07													564	0.0302
531	0.07													563.5	0.0303
530	0.07													563	0.0303
529	0.07													562.5	0.0304
528	0.07													562	0.0305
527	0.07													561.5	0.0307
526	0.07													561	0.0306
525	0.071													560.5	0.0307
524	0.071													560	0.0309
523	0.072													559.5	0.0311
522	0.073													559	0.0311
521	0.073													558.5	0.0311
520	0.074													558	0.0311
519	0.074													557.5	0.0312
518	0.074													557	0.0313
517	0.074													556.5	0.0313
516	0.075													556	0.0313
515	0.075													555.5	0.0313
514	0.075													555	0.0316
513	0.075													554.5	0.0318
512	0.076													554	0.0319
511	0.076													553.5	0.0319
510	0.076													553	0.0316
509	0.077													552.5	0.0315
508	0.077													552	0.0315
507	0.078													551.5	0.0316
506	0.078													551	0.0317
505	0.078													550.5	0.0317
504	0.078													550	0.0318
503	0.079													549.5	0.0319
502	0.08													549	0.0322
501	0.081													548.5	0.0325
500	0.081													548	0.0326
499	0.082													547.5	0.0329
498	0.082													547	0.0328
497	0.082													546.5	0.0328
496	0.082													546	0.0327
495	0.083													545.5	0.0327
494	0.082													545	0.0326
493	0.082													544.5	0.0327
492	0.082													544	0.0326
491	0.083													543.5	0.0328
490	0.083													543	0.0328
489	0.084													542.5	0.0328
488	0.084													542	0.0326
487	0.085													541.5	0.0325
486	0.086													541	0.0325
485	0.086													540.5	0.0327
484	0.086													540	0.0329
483	0.087													539.5	0.0331
482	0.087													539	0.0331
481	0.087													538.5	0.0331
480	0.087													538	0.0331
479	0.087													537.5	0.0331
478	0.088													537	0.0333
477	0.088													536.5	0.0335
476	0.089													536	0.0336
475	0.089													535.5	0.0336
474	0.089													535	0.0334
473	0.09													534.5	0.0333
472	0.091													534	0.0334
471	0.091													533.5	0.0336
470	0.092													533	0.0338
469	0.092													532.5	0.034
468	0.093													532	0.0339
467	0.093													531.5	0.034
466	0.093													531	0.0346
465	0.094													530.5	0.0343
464	0.094													530	0.0334
463	0.095													529.5	0.0319
462	0.095													529	0.0304
461	0.096													528.5	0.0293
460	0.096													528	0.0291
459	0.097													527.5	0.0289
458	0.098													527	0.029
457	0.098													526.5	0.0292
456	0.099													526	0.0295
455	0.1													525.5	0.0298
454	0.1													525	0.0303
453	0.101													524.5	0.0309
452	0.101													524	0.0314
451	0.102													523.5	0.0316
450	0.102													523	0.0317
449	0.103													522.5	0.0317
448	0.103													522	0.0319
447	0.104													521.5	0.0322
446	0.104													521	0.0324
445	0.105													520.5	0.0328
444	0.106													520	0.0332
443	0.106													519.5	0.0337
442	0.107													519	0.0343
441	0.107													518.5	0.0349
440	0.108													518	0.0352
439	0.108													517.5	0.0354
438	0.109													517	0.0357
437	0.11													516.5	0.0358
436	0.11													516	0.0361
435	0.111													515.5	0.0364
434	0.111													515	0.0368
433	0.112													514.5	0.0372
432	0.113													514	0.0374
431	0.114													513.5	0.0374
430	0.114													513	0.0374
429	0.115													512.5	0.0373
428	0.116													512	0.0375
427	0.117													511.5	0.0377
426	0.118													511	0.0377
425	0.118													510.5	0.0379
424	0.119													510	0.0377
423	0.119													509.5	0.038
422	0.12													509	0.0382
421	0.12													508.5	0.0383
420	0.12													508	0.0384
419	0.121													507.5	0.0383
418	0.122													507	0.0381
417	0.123													506.5	0.0382
416	0.124													506	0.0382
415	0.125													505.5	0.0383
414	0.125													505	0.0386
413	0.126													504.5	0.0387
412	0.127													504	0.039
411	0.128													503.5	0.0392
410	0.129													503	0.0394
409	0.131													502.5	0.0395
408	0.132													502	0.0398
407	0.133													501.5	0.0398
406	0.134													501	0.04
405	0.135													500.5	0.0402
404	0.135													500	0.0404
403	0.136													499.5	0.0404
402	0.137													499	0.0405
401	0.138													498.5	0.0405
400	0.139													498	0.0406
399	0.139													497.5	0.0406
398	0.14													497	0.0407
397	0.141													496.5	0.0406
396	0.141													496	0.0406
395	0.142													495.5	0.0408
394	0.144													495	0.0409
393	0.145													494.5	0.0409
392	0.147													494	0.0409
391	0.149													493.5	0.0408
390	0.151													493	0.0408
389	0.152													492.5	0.0409
388	0.153													492	0.041
387	0.153													491.5	0.0408
386	0.154													491	0.0406
385	0.155													490.5	0.0405
384	0.155													490	0.0405
383	0.156													489.5	0.0405
382	0.157													489	0.0406
381	0.158													488.5	0.0406
380	0.16													488	0.0405
379	0.164													487.5	0.0407
378	0.167													487	0.0407
377	0.169													486.5	0.0408
376	0.17													486	0.0409
375	0.17													485.5	0.0411
374	0.17													485	0.0415
373	0.171													484.5	0.0421
372	0.172													484	0.0426
371	0.174													483.5	0.043
370	0.176													483	0.0434
369	0.177													482.5	0.0437
368	0.178													482	0.044
367	0.179													481.5	0.0444
366	0.18													481	0.0446
365	0.182													480.5	0.0448
364	0.185													480	0.0452
363	0.187													479.5	0.0455
362	0.19													479	0.0454
361	0.191													478.5	0.0454
360	0.192													478	0.0453
359	0.194													477.5	0.0451
358	0.195													477	0.0451
357	0.197													476.5	0.0452
356	0.199													476	0.0452
355	0.201													475.5	0.0454
354	0.202													475	0.0456
353	0.202													474.5	0.0456
352	0.204													474	0.0457
351	0.205													473.5	0.0457
350	0.208													473	0.0455
349	0.209													472.5	0.0454
348	0.211													472	0.0454
347	0.212													471.5	0.0455
346	0.213													471	0.0456
345	0.214													470.5	0.0459
344	0.217													470	0.0461
343	0.22													469.5	0.0462
342	0.221													469	0.0464
341	0.222													468.5	0.0462
340	0.223													468	0.0462
339	0.224													467.5	0.0464
338	0.224													467	0.0467
337	0.225													466.5	0.0469
336	0.225													466	0.0473
335	0.224													465.5	0.0474
334	0.224													465	0.0475
333	0.225													464.5	0.0475
332	0.226													464	0.0475
331	0.228													463.5	0.0476
330	0.229													463	0.0478
329	0.23													462.5	0.0478
328	0.23													462	0.0478
327	0.229													461.5	0.0479
326	0.229													461	0.0479
325	0.228													460.5	0.0482
324	0.227													460	0.0486
323	0.227													459.5	0.0488
322	0.227													459	0.0491
321	0.228													458.5	0.0492
320	0.229													458	0.0492
319	0.231													457.5	0.0491
318	0.231													457	0.0492
317	0.231													456.5	0.0492
316	0.229													456	0.0494
315	0.228													455.5	0.0495
314	0.228													455	0.0497
313	0.228													454.5	0.0498
312	0.227													454	0.0499
311	0.227													453.5	0.0501
310	0.226													453	0.0503
309	0.226													452.5	0.0506
308	0.226													452	0.0507
307	0.228													451.5	0.0508
306	0.229													451	0.0507
305	0.231													450.5	0.0509
304	0.233													450	0.0511
303	0.235													449.5	0.0515
302	0.237													449	0.0515
301	0.24													448.5	0.0515
300	0.244													448	0.0514
299	0.249													447.5	0.0514
298	0.255													447	0.0515
297	0.263													446.5	0.0518
296	0.273													446	0.0519
295	0.284													445.5	0.0521
294	0.296													445	0.0523
293	0.309													444.5	0.0525
292	0.325													444	0.0527
291	0.342													443.5	0.0528
290	0.361													443	0.053
289	0.382													442.5	0.0531
288	0.406													442	0.0533
287	0.431													441.5	0.0535
286	0.457													441	0.0535
285	0.484													440.5	0.0534
284	0.512													440	0.0535
283	0.542													439.5	0.0536
282	0.574													439	0.0539
281	0.607													438.5	0.0543
280	0.643													438	0.0546
279	0.68													437.5	0.0547
278	0.718													437	0.0548
277	0.758													436.5	0.0549
276	0.796													436	0.0549
275	0.833													435.5	0.055
274	0.867													435	0.0551
273	0.898													434.5	0.0551
272	0.928													434	0.0554
271	0.956													433.5	0.0557
270	0.981													433	0.056
269	1.002													432.5	0.0562
268	1.021													432	0.0564
267	1.036													431.5	0.0564
266	1.048													431	0.0563
265	1.057													430.5	0.0561
264	1.061													430	0.0562
263	1.062													429.5	0.0566
262	1.058													429	0.0569
261	1.051													428.5	0.0572
260	1.041													428	0.0574
259	1.029													427.5	0.0575
258	1.013													427	0.0575
257	0.996													426.5	0.0577
256	0.976													426	0.0579
255	0.955													425.5	0.0579
254	0.934													425	0.0582
253	0.911													424.5	0.0583
252	0.888													424	0.0583
251	0.864													423.5	0.0586
250	0.84													423	0.0588
249	0.816													422.5	0.0588
248	0.792													422	0.0589
247	0.77													421.5	0.0592
246	0.748													421	0.0594
245	0.727													420.5	0.0597
244	0.707													420	0.0598
243	0.687													419.5	0.06
242	0.668													419	0.06
241	0.648													418.5	0.0604
240	0.627													418	0.0608
239	0.608													417.5	0.0611
238	0.589													417	0.0613
237	0.571													416.5	0.0615
236	0.555													416	0.0614
235	0.539													415.5	0.0615
234	0.524													415	0.0618
233	0.509													414.5	0.0623
232	0.494													414	0.0629
231	0.481													413.5	0.0631
230	0.468													413	0.0632
229	0.457													412.5	0.0633
228	0.447													412	0.0637
227	0.439													411.5	0.0642
226	0.431													411	0.0646
225	0.424													410.5	0.065
224	0.418													410	0.0651
223	0.413													409.5	0.0649
222	0.408													409	0.0648
221	0.404													408.5	0.065
220	0.402													408	0.0652
219	0.402													407.5	0.0656
218	0.402													407	0.0659
217	0.403													406.5	0.0664
216	0.405													406	0.0665
215	0.408													405.5	0.0668
214	0.412													405	0.0667
213	0.417													404.5	0.0667
212	0.422													404	0.0668
211	0.427													403.5	0.067
210	0.434													403	0.067
209	0.441													402.5	0.0672
208	0.448													402	0.0675
207	0.454													401.5	0.0677
206	0.46													401	0.0682
205	0.465													400.5	0.0689
204	0.471													400	0.0691
203	0.475													399.5	0.069
202	0.48													399	0.0694
201	0.483													398.5	0.0693
200	0.485													398	0.0697
														397.5	0.07
File Name	Ce 212 1mM pH2 time 0h (1).wscn													397	0.0699
Date	2015-09-01 12:19:02													396.5	0.0697
Operator														396	0.07
Sample Name	Data 14													395.5	0.0703
Comment														395	0.0711
														394.5	0.0716
Instrument Model	6800													394	0.0718
ROM Ver.	1													393.5	0.0719
Serial No.	1222507													393	0.0722
Manuf. No.	6507060													392.5	0.0726
														392	0.073
Instrument Parameters														391.5	0.0736
Measurement Mode	Spectrum Scan													391	0.0742
Data Mode	ABS													390.5	0.0746
Start WL	700													390	0.0754
End WL	200													389.5	0.0761
Scan Speed	800 nm/min													389	0.0765
Sampling Interval	1													388.5	0.0765
Slit Width	1.5													388	0.0763
Lamp Change Mode	Auto													387.5	0.0764
Auto Change WL	340													387	0.0769
Baseline Correction	User 1													386.5	0.0769
Response	Fast													386	0.0775
Path Length	10													385.5	0.0775
														385	0.0779
														384.5	0.0783
Data List														384	0.0785
nm	ABS													383.5	0.0783
700	0.063													383	0.0787
699	0.063													382.5	0.079
698	0.063													382	0.0799
697	0.063													381.5	0.0803
696	0.064													381	0.0808
695	0.064													380.5	0.0802
694	0.064													380	0.0788
693	0.064													379.5	0.0776
692	0.064													379	0.0766
691	0.064													378.5	0.0765
690	0.064													378	0.0782
689	0.065													377.5	0.079
688	0.065													377	0.0804
687	0.065													376.5	0.0818
686	0.065													376	0.0829
685	0.065													375.5	0.0837
684	0.065													375	0.0847
683	0.065													374.5	0.085
682	0.066													374	0.0864
681	0.066													373.5	0.0877
680	0.066													373	0.0889
679	0.066													372.5	0.0897
678	0.066													372	0.0901
677	0.066													371.5	0.0908
676	0.066													371	0.0915
675	0.067													370.5	0.0928
674	0.067													370	0.0934
673	0.067													369.5	0.0939
672	0.067													369	0.0948
671	0.067													368.5	0.0962
670	0.067													368	0.0976
669	0.067													367.5	0.0988
668	0.067													367	0.0991
667	0.068													366.5	0.0999
666	0.068													366	0.101
665	0.068													365.5	0.1021
664	0.068													365	0.1027
663	0.068													364.5	0.1021
662	0.068													364	0.1023
661	0.069													363.5	0.1032
660	0.069													363	0.1039
659	0.069													362.5	0.1053
658	0.069													362	0.1059
657	0.069													361.5	0.1063
656	0.069													361	0.1071
655	0.069													360.5	0.1081
654	0.07													360	0.1085
653	0.07													359.5	0.1092
652	0.07													359	0.1103
651	0.07													358.5	0.1103
650	0.07													358	0.1101
649	0.07													357.5	0.1109
648	0.071													357	0.1116
647	0.071													356.5	0.1131
646	0.071													356	0.1153
645	0.071													355.5	0.1157
644	0.071													355	0.1169
643	0.071													354.5	0.118
642	0.072													354	0.1179
641	0.072													353.5	0.1182
640	0.072													353	0.1183
639	0.072													352.5	0.1192
638	0.072													352	0.1213
637	0.072													351.5	0.1235
636	0.072													351	0.1241
635	0.073													350.5	0.1258
634	0.073													350	0.1274
633	0.073													349.5	0.1282
632	0.073													349	0.1299
631	0.073													348.5	0.131
630	0.073													348	0.1314
629	0.074													347.5	0.1323
628	0.074													347	0.132
627	0.074													346.5	0.1322
626	0.074													346	0.1344
625	0.074													345.5	0.135
624	0.074													345	0.1352
623	0.074													344.5	0.1364
622	0.075													344	0.1374
621	0.075													343.5	0.1389
620	0.075													343	0.1399
619	0.075													342.5	0.1389
618	0.075													342	0.1382
617	0.075													341.5	0.1393
616	0.075													341	0.1401
615	0.076													340.5	0.1424
614	0.076													340	0.1454
613	0.076													339.5	0.149
612	0.076													339	0.1523
611	0.076													338.5	0.1547
610	0.077													338	0.1554
609	0.077													337.5	0.1563
608	0.077													337	0.1574
607	0.077													336.5	0.1583
606	0.077													336	0.1585
605	0.078													335.5	0.1586
604	0.078													335	0.1597
603	0.078													334.5	0.1605
602	0.078													334	0.1626
601	0.078													333.5	0.164
600	0.078													333	0.1651
599	0.079													332.5	0.1651
598	0.079													332	0.1659
597	0.079													331.5	0.1664
596	0.079													331	0.1682
595	0.08													330.5	0.1697
594	0.08													330	0.1714
593	0.08													329.5	0.1714
592	0.081													329	0.1711
591	0.081													328.5	0.1707
590	0.081													328	0.1716
589	0.082													327.5	0.1727
588	0.082													327	0.1739
587	0.082													326.5	0.1742
586	0.082													326	0.1741
585	0.082													325.5	0.1742
584	0.082													325	0.175
583	0.082													324.5	0.1762
582	0.082													324	0.1772
581	0.082													323.5	0.1782
580	0.082													323	0.1791
579	0.082													322.5	0.1793
578	0.082													322	0.1802
577	0.083													321.5	0.1805
576	0.083													321	0.1806
575	0.083													320.5	0.1804
574	0.084													320	0.1809
573	0.084													319.5	0.1812
572	0.084													319	0.1827
571	0.085													318.5	0.1835
570	0.085													318	0.1841
569	0.085													317.5	0.184
568	0.085													317	0.1847
567	0.085													316.5	0.1843
566	0.085													316	0.1845
565	0.086													315.5	0.185
564	0.086													315	0.1859
563	0.086													314.5	0.1863
562	0.087													314	0.1873
561	0.087													313.5	0.1873
560	0.087													313	0.187
559	0.087													312.5	0.1871
558	0.088													312	0.1873
557	0.088													311.5	0.1872
556	0.088													311	0.1877
555	0.088													310.5	0.1881
554	0.088													310	0.1881
553	0.088													309.5	0.188
552	0.088													309	0.1881
551	0.089													308.5	0.1878
550	0.089													308	0.1884
549	0.089													307.5	0.1882
548	0.09													307	0.1885
547	0.09													306.5	0.1885
546	0.09													306	0.1884
545	0.09													305.5	0.1878
544	0.091													305	0.1882
543	0.091													304.5	0.188
542	0.091													304	0.1879
541	0.091													303.5	0.1876
540	0.092													303	0.1873
539	0.092													302.5	0.1867
538	0.092													302	0.1866
537	0.092													301.5	0.1866
536	0.092													301	0.1857
535	0.093													300.5	0.185
534	0.093													300	0.1851
533	0.093													299.5	0.1847
532	0.093													299	0.1844
531	0.094													298.5	0.1845
530	0.094													298	0.1838
529	0.095													297.5	0.1832
528	0.095													297	0.1831
527	0.095													296.5	0.1825
526	0.096													296	0.182
525	0.096													295.5	0.1817
524	0.097													295	0.181
523	0.097													294.5	0.18
522	0.097													294	0.1794
521	0.097													293.5	0.1789
520	0.098													293	0.1789
519	0.098													292.5	0.1787
518	0.098													292	0.1781
517	0.098													291.5	0.1764
516	0.099													291	0.1753
515	0.099													290.5	0.1746
514	0.099													290	0.1746
513	0.099													289.5	0.1743
512	0.099													289	0.1741
511	0.1													288.5	0.1728
510	0.1													288	0.1715
509	0.1													287.5	0.1708
508	0.101													287	0.1696
507	0.101													286.5	0.1688
506	0.101													286	0.1684
505	0.101													285.5	0.1678
504	0.101													285	0.1672
503	0.102													284.5	0.1667
502	0.102													284	0.1659
501	0.102													283.5	0.1654
500	0.102													283	0.1651
499	0.103													282.5	0.1648
498	0.103													282	0.1644
497	0.103													281.5	0.1635
496	0.103													281	0.1628
495	0.103													280.5	0.1621
494	0.104													280	0.1619
493	0.104													279.5	0.1616
492	0.104													279	0.161
491	0.105													278.5	0.1603
490	0.105													278	0.1594
489	0.105													277.5	0.1584
488	0.106													277	0.1582
487	0.106													276.5	0.1577
486	0.106													276	0.1572
485	0.107													275.5	0.1568
484	0.107													275	0.1563
483	0.107													274.5	0.1557
482	0.107													274	0.1556
481	0.108													273.5	0.1551
480	0.108													273	0.1547
479	0.108													272.5	0.1541
478	0.108													272	0.1534
477	0.108													271.5	0.153
476	0.109													271	0.1528
475	0.109													270.5	0.1526
474	0.109													270	0.1528
473	0.109													269.5	0.1529
472	0.11													269	0.1529
471	0.11													268.5	0.1529
470	0.11													268	0.1527
469	0.111													267.5	0.1523
468	0.111													267	0.1521
467	0.111													266.5	0.1519
466	0.111													266	0.152
465	0.111													265.5	0.152
464	0.111													265	0.1519
463	0.111													264.5	0.1519
462	0.112													264	0.1522
461	0.112													263.5	0.1522
460	0.112													263	0.1526
459	0.112													262.5	0.1527
458	0.113													262	0.1526
457	0.113													261.5	0.1523
456	0.113													261	0.1521
455	0.113													260.5	0.1518
454	0.113													260	0.1515
453	0.114													259.5	0.1513
452	0.114													259	0.1514
451	0.115													258.5	0.1513
450	0.115													258	0.1514
449	0.115													257.5	0.1516
448	0.115													257	0.152
447	0.116													256.5	0.1521
446	0.116													256	0.1521
445	0.116													255.5	0.1515
444	0.117													255	0.151
443	0.117													254.5	0.1508
442	0.117													254	0.151
441	0.117													253.5	0.1513
440	0.118													253	0.1515
439	0.118													252.5	0.1517
438	0.119													252	0.1518
437	0.119													251.5	0.1517
436	0.12													251	0.1516
435	0.12													250.5	0.1514
434	0.12													250	0.1513
433	0.12													249.5	0.1512
432	0.121													249	0.151
431	0.121													248.5	0.151
430	0.122													248	0.1509
429	0.122													247.5	0.1511
428	0.122													247	0.1514
427	0.123													246.5	0.1516
426	0.123													246	0.1516
425	0.123													245.5	0.1515
424	0.124													245	0.1512
423	0.124													244.5	0.1511
422	0.124													244	0.1513
421	0.125													243.5	0.1511
420	0.125													243	0.1511
419	0.125													242.5	0.1511
418	0.126													242	0.1514
417	0.126													241.5	0.1521
416	0.126													241	0.1523
415	0.127													240.5	0.1523
414	0.127													240	0.1526
413	0.127													239.5	0.1526
412	0.128													239	0.153
411	0.128													238.5	0.1531
410	0.129													238	0.1528
409	0.129													237.5	0.1527
408	0.13													237	0.1531
407	0.13													236.5	0.1535
406	0.13													236	0.154
405	0.13													235.5	0.1542
404	0.13													235	0.1546
403	0.13													234.5	0.155
402	0.13													234	0.1554
401	0.13													233.5	0.1554
400	0.131													233	0.1557
399	0.132													232.5	0.1558
398	0.133													232	0.1559
397	0.133													231.5	0.1562
396	0.133													231	0.1563
395	0.134													230.5	0.1564
394	0.134													230	0.1567
393	0.134													229.5	0.157
392	0.134													229	0.1572
391	0.135													228.5	0.1573
390	0.134													228	0.1576
389	0.134													227.5	0.1578
388	0.134													227	0.1582
387	0.135													226.5	0.1588
386	0.136													226	0.1593
385	0.137													225.5	0.1596
384	0.138													225	0.1601
383	0.138													224.5	0.1608
382	0.139													224	0.1617
381	0.14													223.5	0.1626
380	0.142													223	0.1631
379	0.144													222.5	0.1634
378	0.146													222	0.1638
377	0.147													221.5	0.1646
376	0.147													221	0.1656
375	0.148													220.5	0.1667
374	0.148													220	0.1677
373	0.148													219.5	0.1688
372	0.149													219	0.1696
371	0.149													218.5	0.1705
370	0.149													218	0.1715
369	0.15													217.5	0.1726
368	0.15													217	0.1735
367	0.15													216.5	0.1747
366	0.149													216	0.1757
365	0.149													215.5	0.1767
364	0.149													215	0.1777
363	0.15													214.5	0.1784
362	0.15													214	0.1794
361	0.151													213.5	0.1801
360	0.151													213	0.1806
359	0.151													212.5	0.1814
358	0.152													212	0.1821
357	0.153													211.5	0.183
356	0.153													211	0.1837
355	0.153													210.5	0.1845
354	0.153													210	0.1849
353	0.153													209.5	0.1851
352	0.153													209	0.1853
351	0.154													208.5	0.1854
350	0.155													208	0.1846
349	0.155													207.5	0.1846
348	0.155													207	0.1843
347	0.155													206.5	0.184
346	0.156													206	0.1835
345	0.156													205.5	0.1831
344	0.156													205	0.1823
343	0.157													204.5	0.1818
342	0.157													204	0.1814
341	0.156													203.5	0.181
340	0.155													203	0.1798
339	0.153													202.5	0.1787
338	0.152													202	0.1776
337	0.152													201.5	0.1768
336	0.152													201	0.1759
335	0.152													200.5	0.1749
334	0.152													200	0.174
333	0.152
332	0.152
331	0.152
330	0.151
329	0.151
328	0.15
327	0.149
326	0.149
325	0.148
324	0.148
323	0.148
322	0.149
321	0.149
320	0.15
319	0.15
318	0.15
317	0.15
316	0.149
315	0.149
314	0.149
313	0.149
312	0.148
311	0.148
310	0.148
309	0.147
308	0.147
307	0.148
306	0.149
305	0.149
304	0.15
303	0.151
302	0.153
301	0.154
300	0.157
299	0.16
298	0.163
297	0.167
296	0.173
295	0.179
294	0.186
293	0.195
292	0.204
291	0.214
290	0.226
289	0.238
288	0.251
287	0.266
286	0.282
285	0.298
284	0.316
283	0.335
282	0.354
281	0.374
280	0.395
279	0.416
278	0.438
277	0.461
276	0.485
275	0.51
274	0.534
273	0.556
272	0.576
271	0.595
270	0.612
269	0.626
268	0.639
267	0.651
266	0.659
265	0.666
264	0.671
263	0.674
262	0.674
261	0.672
260	0.668
259	0.662
258	0.655
257	0.647
256	0.638
255	0.627
254	0.615
253	0.603
252	0.589
251	0.576
250	0.562
249	0.549
248	0.535
247	0.521
246	0.508
245	0.494
244	0.481
243	0.468
242	0.454
241	0.441
240	0.427
239	0.414
238	0.401
237	0.388
236	0.376
235	0.364
234	0.354
233	0.343
232	0.332
231	0.321
230	0.309
229	0.299
228	0.289
227	0.279
226	0.271
225	0.262
224	0.255
223	0.248
222	0.242
221	0.236
220	0.231
219	0.226
218	0.221
217	0.217
216	0.214
215	0.211
214	0.209
213	0.207
212	0.206
211	0.205
210	0.206
209	0.207
208	0.208
207	0.209
206	0.211
205	0.214
204	0.218
203	0.225
202	0.232
201	0.238
200	0.242
File Name	Ce 212 1mM pH2 time 0h (1).wscn
Date	2015-09-11 13:15:18
Operator
Sample Name	Data 10
Comment
Instrument Model	6800
ROM Ver.	1
Serial No.	1222507
Manuf. No.	6507060
Instrument Parameters
Measurement Mode	Spectrum Scan
Data Mode	ABS
Start WL	700
End WL	200
Scan Speed	800 nm/min
Sampling Interval	1
Slit Width	1.5
Lamp Change Mode	Auto
Auto Change WL	340
Baseline Correction	User 1
Response	Fast
Path Length	10
(ABS values are corrected to 10mm path length)
Data List
nm	ABS
700	0.026
699	0.026
698	0.026
697	0.026
696	0.026
695	0.026
694	0.026
693	0.026
692	0.026
691	0.026
690	0.026
689	0.027
688	0.026
687	0.026
686	0.026
685	0.026
684	0.026
683	0.026
682	0.026
681	0.026
680	0.026
679	0.026
678	0.026
677	0.026
676	0.027
675	0.027
674	0.027
673	0.027
672	0.027
671	0.027
670	0.027
669	0.027
668	0.027
667	0.027
666	0.027
665	0.027
664	0.027
663	0.027
662	0.028
661	0.028
660	0.028
659	0.028
658	0.028
657	0.028
656	0.028
655	0.028
654	0.028
653	0.029
652	0.029
651	0.029
650	0.029
649	0.029
648	0.029
647	0.029
646	0.029
645	0.029
644	0.029
643	0.029
642	0.029
641	0.029
640	0.029
639	0.03
638	0.03
637	0.03
636	0.03
635	0.03
634	0.03
633	0.03
632	0.03
631	0.03
630	0.03
629	0.03
628	0.031
627	0.031
626	0.031
625	0.031
624	0.031
623	0.031
622	0.031
621	0.031
620	0.031
619	0.031
618	0.031
617	0.032
616	0.032
615	0.032
614	0.032
613	0.032
612	0.032
611	0.032
610	0.032
609	0.033
608	0.033
607	0.033
606	0.033
605	0.033
604	0.033
603	0.033
602	0.033
601	0.033
600	0.034
599	0.034
598	0.034
597	0.034
596	0.034
595	0.034
594	0.034
593	0.034
592	0.034
591	0.034
590	0.034
589	0.034
588	0.034
587	0.033
586	0.033
585	0.034
584	0.034
583	0.034
582	0.034
581	0.034
580	0.035
579	0.035
578	0.036
577	0.036
576	0.036
575	0.036
574	0.036
573	0.036
572	0.037
571	0.037
570	0.037
569	0.037
568	0.037
567	0.037
566	0.037
565	0.037
564	0.038
563	0.038
562	0.038
561	0.038
560	0.038
559	0.038
558	0.039
557	0.039
556	0.039
555	0.039
554	0.039
553	0.039
552	0.039
551	0.039
550	0.039
549	0.039
548	0.039
547	0.039
546	0.04
545	0.04
544	0.04
543	0.04
542	0.04
541	0.04
540	0.04
539	0.04
538	0.041
537	0.041
536	0.041
535	0.041
534	0.041
533	0.041
532	0.041
531	0.042
530	0.042
529	0.042
528	0.043
527	0.043
526	0.043
525	0.043
524	0.043
523	0.044
522	0.044
521	0.044
520	0.045
519	0.045
518	0.045
517	0.045
516	0.044
515	0.044
514	0.044
513	0.044
512	0.045
511	0.045
510	0.045
509	0.045
508	0.045
507	0.046
506	0.046
505	0.046
504	0.046
503	0.046
502	0.046
501	0.047
500	0.047
499	0.047
498	0.047
497	0.047
496	0.048
495	0.048
494	0.048
493	0.048
492	0.048
491	0.049
490	0.049
489	0.049
488	0.049
487	0.049
486	0.049
485	0.049
484	0.049
483	0.049
482	0.05
481	0.05
480	0.05
479	0.051
478	0.051
477	0.051
476	0.051
475	0.051
474	0.051
473	0.051
472	0.052
471	0.052
470	0.052
469	0.053
468	0.053
467	0.053
466	0.053
465	0.053
464	0.053
463	0.053
462	0.054
461	0.054
460	0.054
459	0.054
458	0.055
457	0.055
456	0.055
455	0.055
454	0.055
453	0.056
452	0.056
451	0.056
450	0.056
449	0.057
448	0.057
447	0.057
446	0.058
445	0.058
444	0.058
443	0.058
442	0.058
441	0.059
440	0.059
439	0.059
438	0.059
437	0.06
436	0.06
435	0.06
434	0.06
433	0.061
432	0.061
431	0.062
430	0.062
429	0.062
428	0.061
427	0.061
426	0.061
425	0.062
424	0.062
423	0.062
422	0.063
421	0.063
420	0.063
419	0.064
418	0.064
417	0.065
416	0.065
415	0.065
414	0.065
413	0.065
412	0.066
411	0.066
410	0.067
409	0.067
408	0.068
407	0.068
406	0.068
405	0.069
404	0.069
403	0.069
402	0.069
401	0.069
400	0.07
399	0.071
398	0.072
397	0.073
396	0.073
395	0.073
394	0.072
393	0.072
392	0.072
391	0.072
390	0.073
389	0.073
388	0.074
387	0.074
386	0.075
385	0.075
384	0.075
383	0.076
382	0.077
381	0.079
380	0.081
379	0.083
378	0.084
377	0.085
376	0.086
375	0.086
374	0.086
373	0.086
372	0.087
371	0.088
370	0.088
369	0.088
368	0.088
367	0.089
366	0.089
365	0.09
364	0.091
363	0.092
362	0.093
361	0.094
360	0.095
359	0.095
358	0.095
357	0.095
356	0.095
355	0.095
354	0.096
353	0.097
352	0.097
351	0.097
350	0.097
349	0.097
348	0.097
347	0.097
346	0.096
345	0.096
344	0.098
343	0.101
342	0.104
341	0.106
340	0.106
339	0.106
338	0.106
337	0.107
336	0.109
335	0.109
334	0.109
333	0.109
332	0.108
331	0.108
330	0.108
329	0.108
328	0.108
327	0.108
326	0.108
325	0.109
324	0.11
323	0.11
322	0.11
321	0.109
320	0.109
319	0.109
318	0.11
317	0.111
316	0.111
315	0.111
314	0.112
313	0.112
312	0.113
311	0.113
310	0.112
309	0.111
308	0.11
307	0.11
306	0.109
305	0.11
304	0.109
303	0.109
302	0.109
301	0.109
300	0.11
299	0.11
298	0.111
297	0.111
296	0.111
295	0.112
294	0.113
293	0.113
292	0.114
291	0.115
290	0.116
289	0.117
288	0.119
287	0.121
286	0.123
285	0.125
284	0.127
283	0.129
282	0.131
281	0.134
280	0.136
279	0.138
278	0.141
277	0.144
276	0.147
275	0.151
274	0.154
273	0.157
272	0.16
271	0.163
270	0.165
269	0.167
268	0.168
267	0.169
266	0.17
265	0.17
264	0.17
263	0.17
262	0.169
261	0.168
260	0.166
259	0.165
258	0.163
257	0.162
256	0.16
255	0.158
254	0.156
253	0.153
252	0.151
251	0.148
250	0.146
249	0.144
248	0.141
247	0.139
246	0.136
245	0.133
244	0.131
243	0.128
242	0.125
241	0.123
240	0.121
239	0.119
238	0.117
237	0.115
236	0.113
235	0.111
234	0.109
233	0.107
232	0.105
231	0.103
230	0.101
229	0.099
228	0.096
227	0.094
226	0.092
225	0.091
224	0.089
223	0.087
222	0.086
221	0.084
220	0.082
219	0.081
218	0.079
217	0.078
216	0.076
215	0.074
214	0.073
213	0.071
212	0.069
211	0.068
210	0.067
209	0.067
208	0.066
207	0.066
206	0.064
205	0.062
204	0.06
203	0.059
202	0.058
201	0.057
200	0.057
