# Supplementary material for: Impact of particle size, oxidation state and capping agent of different cerium dioxide nanoparticles on the phosphate-induced transformations at different pH and concentration
Source: PLoS One. 2019 Jun 7;14(6):e0217483. doi: 10.1371/journal.pone.0217483 (PMC6555525; doi:10.1371/journal.pone.0217483)
Supplement: S1 Data — Includes the raw data used for all graphs presented. (ZIP) [file pone.0217483.s022.zip › Raw data/Ce 212 pH5 1mM uv.xls]

## Sheet: Sheet1
Company
Print Date	2016-05-19 14:07:05
File Name	Ce 212 pH5 1mM time 0h (1).wscn
Date	2015-08-25 12:39:20
Operator
Sample Name	Data 29
Comment
Instrument Model	6800
ROM Ver.	1
Serial No.	1222507
Manuf. No.	6507060
Instrument Parameters
Measurement Mode	Spectrum Scan
Data Mode	ABS
Start WL	800
End WL	200
Scan Speed	800 nm/min
Sampling Interval	1
Slit Width	1.5
Lamp Change Mode	Auto				0h
Auto Change WL	340				7days
Baseline Correction	User 1				21 days
Response	Fast
Path Length	10
															pristine
Data List															700	0.0204
nm	ABS														699.5	0.0204
800	0.036														699	0.0205
799	0.036														698.5	0.0203
798	0.036														698	0.0201
797	0.036														697.5	0.0201
796	0.036														697	0.02
795	0.036														696.5	0.0201
794	0.036														696	0.0202
793	0.035														695.5	0.02
792	0.035														695	0.02
791	0.035														694.5	0.02
790	0.035														694	0.02
789	0.035														693.5	0.0202
788	0.035														693	0.0203
787	0.035														692.5	0.0203
786	0.035														692	0.0205
785	0.035														691.5	0.0204
784	0.035														691	0.0204
783	0.035														690.5	0.0205
782	0.034														690	0.0205
781	0.034														689.5	0.0207
780	0.034														689	0.0208
779	0.034														688.5	0.0206
778	0.034														688	0.0205
777	0.034														687.5	0.0206
776	0.035														687	0.0207
775	0.035														686.5	0.0208
774	0.035														686	0.0211
773	0.034														685.5	0.021
772	0.034														685	0.0211
771	0.035														684.5	0.0213
770	0.035														684	0.0214
769	0.035														683.5	0.0213
768	0.035														683	0.0213
767	0.035														682.5	0.0211
766	0.035														682	0.0211
765	0.035														681.5	0.0212
764	0.035														681	0.0213
763	0.035														680.5	0.0212
762	0.035														680	0.0212
761	0.035														679.5	0.0211
760	0.035														679	0.0211
759	0.035														678.5	0.0213
758	0.035														678	0.0214
757	0.035														677.5	0.0215
756	0.035														677	0.0215
755	0.035														676.5	0.0215
754	0.035														676	0.0215
753	0.036														675.5	0.0214
752	0.036														675	0.0215
751	0.036														674.5	0.0217
750	0.035														674	0.0218
749	0.035														673.5	0.0219
748	0.035														673	0.0218
747	0.035														672.5	0.0218
746	0.035														672	0.0217
745	0.034														671.5	0.0218
744	0.034														671	0.0218
743	0.034														670.5	0.0218
742	0.033														670	0.0218
741	0.033														669.5	0.0217
740	0.033														669	0.0216
739	0.033														668.5	0.022
738	0.034														668	0.0221
737	0.034														667.5	0.0223
736	0.034														667	0.0225
735	0.035														666.5	0.0225
734	0.035														666	0.0225
733	0.036														665.5	0.0227
732	0.036														665	0.0228
731	0.036														664.5	0.0228
730	0.037														664	0.0228
729	0.037														663.5	0.0226
728	0.037														663	0.0225
727	0.037														662.5	0.0224
726	0.037														662	0.0224
725	0.037														661.5	0.0223
724	0.037														661	0.0222
723	0.037														660.5	0.0223
722	0.037														660	0.0225
721	0.037														659.5	0.0227
720	0.037														659	0.0228
719	0.038														658.5	0.0227
718	0.038														658	0.0227
717	0.038														657.5	0.0228
716	0.039														657	0.023
715	0.039														656.5	0.023
714	0.039														656	0.023
713	0.039														655.5	0.0227
712	0.039														655	0.0228
711	0.039														654.5	0.0231
710	0.039														654	0.0232
709	0.039														653.5	0.0231
708	0.039														653	0.0231
707	0.039														652.5	0.0232
706	0.039														652	0.0231
705	0.039														651.5	0.0232
704	0.039														651	0.0232
703	0.039														650.5	0.0232
702	0.04														650	0.0234
701	0.04														649.5	0.0235
700	0.04														649	0.0234
699	0.04														648.5	0.0234
698	0.04														648	0.0234
697	0.04														647.5	0.0235
696	0.04														647	0.0235
695	0.041														646.5	0.0236
694	0.041														646	0.0235
693	0.041														645.5	0.0236
692	0.041														645	0.0238
691	0.041														644.5	0.0239
690	0.041														644	0.0238
689	0.041														643.5	0.0239
688	0.041														643	0.0241
687	0.041														642.5	0.0241
686	0.041														642	0.0242
685	0.042														641.5	0.0244
684	0.042														641	0.0244
683	0.042														640.5	0.0244
682	0.042														640	0.0244
681	0.042														639.5	0.0241
680	0.042														639	0.0241
679	0.042														638.5	0.0242
678	0.042														638	0.0244
677	0.043														637.5	0.0246
676	0.043														637	0.0245
675	0.043														636.5	0.0245
674	0.043														636	0.0244
673	0.043														635.5	0.0242
672	0.043														635	0.0242
671	0.044														634.5	0.0244
670	0.044														634	0.0247
669	0.044														633.5	0.0249
668	0.044														633	0.025
667	0.044														632.5	0.0249
666	0.044														632	0.0247
665	0.044														631.5	0.0248
664	0.045														631	0.0251
663	0.045														630.5	0.0255
662	0.045														630	0.0255
661	0.045														629.5	0.0254
660	0.045														629	0.0251
659	0.046														628.5	0.0251
658	0.046														628	0.0252
657	0.046														627.5	0.0253
656	0.046														627	0.0253
655	0.046														626.5	0.0253
654	0.046														626	0.0254
653	0.046														625.5	0.0255
652	0.047														625	0.0256
651	0.047														624.5	0.0255
650	0.047														624	0.0255
649	0.047														623.5	0.0256
648	0.047														623	0.0258
647	0.048														622.5	0.0258
646	0.048														622	0.0259
645	0.048														621.5	0.026
644	0.048														621	0.026
643	0.048														620.5	0.026
642	0.049														620	0.026
641	0.049														619.5	0.0259
640	0.049														619	0.0259
639	0.049														618.5	0.026
638	0.049														618	0.0259
637	0.049														617.5	0.026
636	0.049														617	0.0261
635	0.05														616.5	0.0261
634	0.05														616	0.026
633	0.05														615.5	0.0262
632	0.05														615	0.0261
631	0.05														614.5	0.0261
630	0.051														614	0.0263
629	0.051														613.5	0.0263
628	0.051														613	0.0264
627	0.051														612.5	0.0267
626	0.051														612	0.0266
625	0.051														611.5	0.0267
624	0.052														611	0.0268
623	0.052														610.5	0.0266
622	0.052														610	0.0266
621	0.052														609.5	0.0267
620	0.052														609	0.0266
619	0.053														608.5	0.0266
618	0.053														608	0.0267
617	0.053														607.5	0.0266
616	0.053														607	0.0267
615	0.053														606.5	0.0269
614	0.054														606	0.027
613	0.054														605.5	0.0272
612	0.054														605	0.0272
611	0.054														604.5	0.0272
610	0.055														604	0.0268
609	0.055														603.5	0.0267
608	0.055														603	0.0268
607	0.055														602.5	0.027
606	0.055														602	0.0271
605	0.055														601.5	0.0272
604	0.056														601	0.0271
603	0.056														600.5	0.027
602	0.056														600	0.0269
601	0.057														599.5	0.027
600	0.057														599	0.027
599	0.057														598.5	0.0267
598	0.057														598	0.0268
597	0.058														597.5	0.0268
596	0.058														597	0.0268
595	0.058														596.5	0.0272
594	0.059														596	0.0272
593	0.059														595.5	0.027
592	0.059														595	0.0269
591	0.059														594.5	0.027
590	0.06														594	0.027
589	0.06														593.5	0.027
588	0.06														593	0.0267
587	0.06														592.5	0.0264
586	0.06														592	0.0262
585	0.059														591.5	0.0262
584	0.059														591	0.0262
583	0.059														590.5	0.0263
582	0.059														590	0.0264
581	0.06														589.5	0.0267
580	0.06														589	0.0275
579	0.061														588.5	0.0279
578	0.061														588	0.0282
577	0.061														587.5	0.0287
576	0.062														587	0.0292
575	0.062														586.5	0.0299
574	0.063														586	0.031
573	0.063														585.5	0.0316
572	0.064														585	0.032
571	0.064														584.5	0.0323
570	0.064														584	0.0325
569	0.064														583.5	0.0325
568	0.065														583	0.0326
567	0.065														582.5	0.0325
566	0.065														582	0.0322
565	0.066														581.5	0.0319
564	0.066														581	0.0315
563	0.066														580.5	0.031
562	0.067														580	0.0305
561	0.067														579.5	0.03
560	0.067														579	0.0293
559	0.068														578.5	0.029
558	0.068														578	0.0287
557	0.068														577.5	0.0285
556	0.069														577	0.0282
555	0.069														576.5	0.0279
554	0.069														576	0.0278
553	0.069														575.5	0.0277
552	0.07														575	0.0279
551	0.07														574.5	0.028
550	0.07														574	0.028
549	0.071														573.5	0.0282
548	0.071														573	0.0284
547	0.071														572.5	0.0285
546	0.072														572	0.0286
545	0.072														571.5	0.0287
544	0.072														571	0.0289
543	0.073														570.5	0.0291
542	0.073														570	0.0293
541	0.073														569.5	0.0295
540	0.073														569	0.0294
539	0.074														568.5	0.0294
538	0.074														568	0.0296
537	0.074														567.5	0.0298
536	0.075														567	0.0299
535	0.075														566.5	0.0302
534	0.075														566	0.0302
533	0.075														565.5	0.0301
532	0.076														565	0.0302
531	0.076														564.5	0.0303
530	0.077														564	0.0302
529	0.078														563.5	0.0303
528	0.079														563	0.0303
527	0.08														562.5	0.0304
526	0.08														562	0.0305
525	0.081														561.5	0.0307
524	0.081														561	0.0306
523	0.082														560.5	0.0307
522	0.082														560	0.0309
521	0.083														559.5	0.0311
520	0.083														559	0.0311
519	0.083														558.5	0.0311
518	0.084														558	0.0311
517	0.084														557.5	0.0312
516	0.084														557	0.0313
515	0.084														556.5	0.0313
514	0.084														556	0.0313
513	0.085														555.5	0.0313
512	0.085														555	0.0316
511	0.085														554.5	0.0318
510	0.085														554	0.0319
509	0.086														553.5	0.0319
508	0.087														553	0.0316
507	0.087														552.5	0.0315
506	0.088														552	0.0315
505	0.088														551.5	0.0316
504	0.089														551	0.0317
503	0.089														550.5	0.0317
502	0.089														550	0.0318
501	0.089														549.5	0.0319
500	0.09														549	0.0322
499	0.09														548.5	0.0325
498	0.09														548	0.0326
497	0.091														547.5	0.0329
496	0.091														547	0.0328
495	0.091														546.5	0.0328
494	0.092														546	0.0327
493	0.092														545.5	0.0327
492	0.093														545	0.0326
491	0.094														544.5	0.0327
490	0.094														544	0.0326
489	0.095														543.5	0.0328
488	0.095														543	0.0328
487	0.096														542.5	0.0328
486	0.096														542	0.0326
485	0.097														541.5	0.0325
484	0.098														541	0.0325
483	0.098														540.5	0.0327
482	0.098														540	0.0329
481	0.099														539.5	0.0331
480	0.099														539	0.0331
479	0.1														538.5	0.0331
478	0.1														538	0.0331
477	0.1														537.5	0.0331
476	0.101														537	0.0333
475	0.102														536.5	0.0335
474	0.102														536	0.0336
473	0.103														535.5	0.0336
472	0.104														535	0.0334
471	0.104														534.5	0.0333
470	0.105														534	0.0334
469	0.105														533.5	0.0336
468	0.106														533	0.0338
467	0.106														532.5	0.034
466	0.107														532	0.0339
465	0.108														531.5	0.034
464	0.108														531	0.0346
463	0.109														530.5	0.0343
462	0.11														530	0.0334
461	0.11														529.5	0.0319
460	0.111														529	0.0304
459	0.111														528.5	0.0293
458	0.112														528	0.0291
457	0.113														527.5	0.0289
456	0.113														527	0.029
455	0.114														526.5	0.0292
454	0.115														526	0.0295
453	0.116														525.5	0.0298
452	0.116														525	0.0303
451	0.117														524.5	0.0309
450	0.118														524	0.0314
449	0.118														523.5	0.0316
448	0.119														523	0.0317
447	0.12														522.5	0.0317
446	0.12														522	0.0319
445	0.121														521.5	0.0322
444	0.122														521	0.0324
443	0.123														520.5	0.0328
442	0.124														520	0.0332
441	0.125														519.5	0.0337
440	0.126														519	0.0343
439	0.127														518.5	0.0349
438	0.127														518	0.0352
437	0.128														517.5	0.0354
436	0.129														517	0.0357
435	0.13														516.5	0.0358
434	0.131														516	0.0361
433	0.132														515.5	0.0364
432	0.132														515	0.0368
431	0.133														514.5	0.0372
430	0.134														514	0.0374
429	0.136														513.5	0.0374
428	0.137														513	0.0374
427	0.138														512.5	0.0373
426	0.139														512	0.0375
425	0.14														511.5	0.0377
424	0.141														511	0.0377
423	0.142														510.5	0.0379
422	0.143														510	0.0377
421	0.145														509.5	0.038
420	0.146														509	0.0382
419	0.147														508.5	0.0383
418	0.148														508	0.0384
417	0.149														507.5	0.0383
416	0.15														507	0.0381
415	0.151														506.5	0.0382
414	0.153														506	0.0382
413	0.154														505.5	0.0383
412	0.156														505	0.0386
411	0.157														504.5	0.0387
410	0.158														504	0.039
409	0.158														503.5	0.0392
408	0.159														503	0.0394
407	0.16														502.5	0.0395
406	0.162														502	0.0398
405	0.163														501.5	0.0398
404	0.165														501	0.04
403	0.167														500.5	0.0402
402	0.169														500	0.0404
401	0.171														499.5	0.0404
400	0.172														499	0.0405
399	0.174														498.5	0.0405
398	0.176														498	0.0406
397	0.177														497.5	0.0406
396	0.179														497	0.0407
395	0.181														496.5	0.0406
394	0.182														496	0.0406
393	0.184														495.5	0.0408
392	0.186														495	0.0409
391	0.188														494.5	0.0409
390	0.191														494	0.0409
389	0.193														493.5	0.0408
388	0.195														493	0.0408
387	0.197														492.5	0.0409
386	0.199														492	0.041
385	0.2														491.5	0.0408
384	0.202														491	0.0406
383	0.205														490.5	0.0405
382	0.208														490	0.0405
381	0.212														489.5	0.0405
380	0.216														489	0.0406
379	0.219														488.5	0.0406
378	0.223														488	0.0405
377	0.226														487.5	0.0407
376	0.229														487	0.0407
375	0.232														486.5	0.0408
374	0.234														486	0.0409
373	0.236														485.5	0.0411
372	0.238														485	0.0415
371	0.241														484.5	0.0421
370	0.244														484	0.0426
369	0.248														483.5	0.043
368	0.252														483	0.0434
367	0.256														482.5	0.0437
366	0.26														482	0.044
365	0.264														481.5	0.0444
364	0.267														481	0.0446
363	0.271														480.5	0.0448
362	0.275														480	0.0452
361	0.278														479.5	0.0455
360	0.282														479	0.0454
359	0.287														478.5	0.0454
358	0.291														478	0.0453
357	0.296														477.5	0.0451
356	0.301														477	0.0451
355	0.305														476.5	0.0452
354	0.31														476	0.0452
353	0.314														475.5	0.0454
352	0.319														475	0.0456
351	0.323														474.5	0.0456
350	0.328														474	0.0457
349	0.335														473.5	0.0457
348	0.342														473	0.0455
347	0.349														472.5	0.0454
346	0.355														472	0.0454
345	0.361														471.5	0.0455
344	0.365														471	0.0456
343	0.371														470.5	0.0459
342	0.377														470	0.0461
341	0.384														469.5	0.0462
340	0.392														469	0.0464
339	0.401														468.5	0.0462
338	0.408														468	0.0462
337	0.414														467.5	0.0464
336	0.419														467	0.0467
335	0.424														466.5	0.0469
334	0.429														466	0.0473
333	0.434														465.5	0.0474
332	0.438														465	0.0475
331	0.442														464.5	0.0475
330	0.446														464	0.0475
329	0.451														463.5	0.0476
328	0.455														463	0.0478
327	0.459														462.5	0.0478
326	0.464														462	0.0478
325	0.467														461.5	0.0479
324	0.47														461	0.0479
323	0.472														460.5	0.0482
322	0.474														460	0.0486
321	0.476														459.5	0.0488
320	0.479														459	0.0491
319	0.482														458.5	0.0492
318	0.486														458	0.0492
317	0.488														457.5	0.0491
316	0.49														457	0.0492
315	0.491														456.5	0.0492
314	0.493														456	0.0494
313	0.494														455.5	0.0495
312	0.495														455	0.0497
311	0.496														454.5	0.0498
310	0.496														454	0.0499
309	0.497														453.5	0.0501
308	0.5														453	0.0503
307	0.502														452.5	0.0506
306	0.505														452	0.0507
305	0.508														451.5	0.0508
304	0.512														451	0.0507
303	0.515														450.5	0.0509
302	0.519														450	0.0511
301	0.525														449.5	0.0515
300	0.532														449	0.0515
299	0.54														448.5	0.0515
298	0.55														448	0.0514
297	0.562														447.5	0.0514
296	0.576														447	0.0515
295	0.593														446.5	0.0518
294	0.612														446	0.0519
293	0.634														445.5	0.0521
292	0.659														445	0.0523
291	0.687														444.5	0.0525
290	0.72														444	0.0527
289	0.756														443.5	0.0528
288	0.794														443	0.053
287	0.834														442.5	0.0531
286	0.875														442	0.0533
285	0.918														441.5	0.0535
284	0.965														441	0.0535
283	1.016														440.5	0.0534
282	1.07														440	0.0535
281	1.127														439.5	0.0536
280	1.19														439	0.0539
279	1.257														438.5	0.0543
278	1.329														438	0.0546
277	1.402														437.5	0.0547
276	1.472														437	0.0548
275	1.536														436.5	0.0549
274	1.597														436	0.0549
273	1.662														435.5	0.055
272	1.731														435	0.0551
271	1.798														434.5	0.0551
270	1.859														434	0.0554
269	1.908														433.5	0.0557
268	1.946														433	0.056
267	1.985														432.5	0.0562
266	2.014														432	0.0564
265	2.03														431.5	0.0564
264	2.031														431	0.0563
263	2.017														430.5	0.0561
262	1.993														430	0.0562
261	1.962														429.5	0.0566
260	1.92														429	0.0569
259	1.868														428.5	0.0572
258	1.811														428	0.0574
257	1.751														427.5	0.0575
256	1.694														427	0.0575
255	1.636														426.5	0.0577
254	1.575														426	0.0579
253	1.513														425.5	0.0579
252	1.45														425	0.0582
251	1.388														424.5	0.0583
250	1.328														424	0.0583
249	1.271														423.5	0.0586
248	1.217														423	0.0588
247	1.167														422.5	0.0588
246	1.12														422	0.0589
245	1.075														421.5	0.0592
244	1.033														421	0.0594
243	0.993														420.5	0.0597
242	0.957														420	0.0598
241	0.923														419.5	0.06
240	0.89														419	0.06
239	0.858														418.5	0.0604
238	0.828														418	0.0608
237	0.801														417.5	0.0611
236	0.777														417	0.0613
235	0.756														416.5	0.0615
234	0.736														416	0.0614
233	0.718														415.5	0.0615
232	0.7														415	0.0618
231	0.684														414.5	0.0623
230	0.67														414	0.0629
229	0.658														413.5	0.0631
228	0.649														413	0.0632
227	0.641														412.5	0.0633
226	0.635														412	0.0637
225	0.631														411.5	0.0642
224	0.628														411	0.0646
223	0.627														410.5	0.065
222	0.627														410	0.0651
221	0.629														409.5	0.0649
220	0.632														409	0.0648
219	0.637														408.5	0.065
218	0.643														408	0.0652
217	0.65														407.5	0.0656
216	0.659														407	0.0659
215	0.669														406.5	0.0664
214	0.679														406	0.0665
213	0.69														405.5	0.0668
212	0.701														405	0.0667
211	0.713														404.5	0.0667
210	0.725														404	0.0668
209	0.737														403.5	0.067
208	0.75														403	0.067
207	0.762														402.5	0.0672
206	0.774														402	0.0675
205	0.787														401.5	0.0677
204	0.802														401	0.0682
203	0.817														400.5	0.0689
202	0.833														400	0.0691
201	0.845														399.5	0.069
200	0.853														399	0.0694
															398.5	0.0693
File Name	Ce 212 pH5 1mM time 0h (1).wscn														398	0.0697
Date	2015-09-01 12:36:40														397.5	0.07
Operator															397	0.0699
Sample Name	Data 16														396.5	0.0697
Comment															396	0.07
															395.5	0.0703
Instrument Model	6800														395	0.0711
ROM Ver.	1														394.5	0.0716
Serial No.	1222507														394	0.0718
Manuf. No.	6507060														393.5	0.0719
															393	0.0722
Instrument Parameters															392.5	0.0726
Measurement Mode	Spectrum Scan														392	0.073
Data Mode	ABS														391.5	0.0736
Start WL	700														391	0.0742
End WL	200														390.5	0.0746
Scan Speed	800 nm/min														390	0.0754
Sampling Interval	1														389.5	0.0761
Slit Width	1.5														389	0.0765
Lamp Change Mode	Auto														388.5	0.0765
Auto Change WL	340														388	0.0763
Baseline Correction	User 1														387.5	0.0764
Response	Fast														387	0.0769
Path Length	10														386.5	0.0769
															386	0.0775
															385.5	0.0775
Data List															385	0.0779
nm	ABS														384.5	0.0783
700	0.013														384	0.0785
699	0.013														383.5	0.0783
698	0.013														383	0.0787
697	0.013														382.5	0.079
696	0.013														382	0.0799
695	0.013														381.5	0.0803
694	0.014														381	0.0808
693	0.014														380.5	0.0802
692	0.014														380	0.0788
691	0.014														379.5	0.0776
690	0.014														379	0.0766
689	0.014														378.5	0.0765
688	0.014														378	0.0782
687	0.014														377.5	0.079
686	0.014														377	0.0804
685	0.014														376.5	0.0818
684	0.014														376	0.0829
683	0.014														375.5	0.0837
682	0.015														375	0.0847
681	0.015														374.5	0.085
680	0.015														374	0.0864
679	0.015														373.5	0.0877
678	0.015														373	0.0889
677	0.015														372.5	0.0897
676	0.015														372	0.0901
675	0.015														371.5	0.0908
674	0.015														371	0.0915
673	0.015														370.5	0.0928
672	0.015														370	0.0934
671	0.015														369.5	0.0939
670	0.015														369	0.0948
669	0.015														368.5	0.0962
668	0.015														368	0.0976
667	0.015														367.5	0.0988
666	0.015														367	0.0991
665	0.016														366.5	0.0999
664	0.016														366	0.101
663	0.016														365.5	0.1021
662	0.016														365	0.1027
661	0.016														364.5	0.1021
660	0.016														364	0.1023
659	0.016														363.5	0.1032
658	0.016														363	0.1039
657	0.016														362.5	0.1053
656	0.016														362	0.1059
655	0.017														361.5	0.1063
654	0.017														361	0.1071
653	0.017														360.5	0.1081
652	0.017														360	0.1085
651	0.017														359.5	0.1092
650	0.017														359	0.1103
649	0.017														358.5	0.1103
648	0.017														358	0.1101
647	0.017														357.5	0.1109
646	0.017														357	0.1116
645	0.017														356.5	0.1131
644	0.017														356	0.1153
643	0.017														355.5	0.1157
642	0.017														355	0.1169
641	0.017														354.5	0.118
640	0.018														354	0.1179
639	0.018														353.5	0.1182
638	0.018														353	0.1183
637	0.018														352.5	0.1192
636	0.018														352	0.1213
635	0.018														351.5	0.1235
634	0.018														351	0.1241
633	0.018														350.5	0.1258
632	0.018														350	0.1274
631	0.018														349.5	0.1282
630	0.018														349	0.1299
629	0.018														348.5	0.131
628	0.018														348	0.1314
627	0.019														347.5	0.1323
626	0.019														347	0.132
625	0.019														346.5	0.1322
624	0.019														346	0.1344
623	0.019														345.5	0.135
622	0.019														345	0.1352
621	0.019														344.5	0.1364
620	0.019														344	0.1374
619	0.019														343.5	0.1389
618	0.019														343	0.1399
617	0.019														342.5	0.1389
616	0.019														342	0.1382
615	0.019														341.5	0.1393
614	0.019														341	0.1401
613	0.02														340.5	0.1424
612	0.02														340	0.1454
611	0.02														339.5	0.149
610	0.02														339	0.1523
609	0.02														338.5	0.1547
608	0.02														338	0.1554
607	0.02														337.5	0.1563
606	0.02														337	0.1574
605	0.02														336.5	0.1583
604	0.02														336	0.1585
603	0.02														335.5	0.1586
602	0.02														335	0.1597
601	0.021														334.5	0.1605
600	0.021														334	0.1626
599	0.021														333.5	0.164
598	0.021														333	0.1651
597	0.021														332.5	0.1651
596	0.021														332	0.1659
595	0.021														331.5	0.1664
594	0.021														331	0.1682
593	0.021														330.5	0.1697
592	0.021														330	0.1714
591	0.022														329.5	0.1714
590	0.022														329	0.1711
589	0.022														328.5	0.1707
588	0.022														328	0.1716
587	0.023														327.5	0.1727
586	0.023														327	0.1739
585	0.023														326.5	0.1742
584	0.022														326	0.1741
583	0.022														325.5	0.1742
582	0.022														325	0.175
581	0.022														324.5	0.1762
580	0.022														324	0.1772
579	0.022														323.5	0.1782
578	0.022														323	0.1791
577	0.022														322.5	0.1793
576	0.023														322	0.1802
575	0.023														321.5	0.1805
574	0.023														321	0.1806
573	0.023														320.5	0.1804
572	0.024														320	0.1809
571	0.024														319.5	0.1812
570	0.025														319	0.1827
569	0.025														318.5	0.1835
568	0.025														318	0.1841
567	0.025														317.5	0.184
566	0.025														317	0.1847
565	0.025														316.5	0.1843
564	0.025														316	0.1845
563	0.025														315.5	0.185
562	0.025														315	0.1859
561	0.026														314.5	0.1863
560	0.026														314	0.1873
559	0.026														313.5	0.1873
558	0.026														313	0.187
557	0.026														312.5	0.1871
556	0.026														312	0.1873
555	0.026														311.5	0.1872
554	0.026														311	0.1877
553	0.026														310.5	0.1881
552	0.027														310	0.1881
551	0.027														309.5	0.188
550	0.027														309	0.1881
549	0.027														308.5	0.1878
548	0.027														308	0.1884
547	0.027														307.5	0.1882
546	0.027														307	0.1885
545	0.027														306.5	0.1885
544	0.027														306	0.1884
543	0.028														305.5	0.1878
542	0.028														305	0.1882
541	0.028														304.5	0.188
540	0.028														304	0.1879
539	0.029														303.5	0.1876
538	0.029														303	0.1873
537	0.029														302.5	0.1867
536	0.029														302	0.1866
535	0.029														301.5	0.1866
534	0.029														301	0.1857
533	0.029														300.5	0.185
532	0.029														300	0.1851
531	0.03														299.5	0.1847
530	0.03														299	0.1844
529	0.03														298.5	0.1845
528	0.03														298	0.1838
527	0.03														297.5	0.1832
526	0.031														297	0.1831
525	0.031														296.5	0.1825
524	0.032														296	0.182
523	0.032														295.5	0.1817
522	0.033														295	0.181
521	0.033														294.5	0.18
520	0.033														294	0.1794
519	0.033														293.5	0.1789
518	0.033														293	0.1789
517	0.033														292.5	0.1787
516	0.034														292	0.1781
515	0.034														291.5	0.1764
514	0.034														291	0.1753
513	0.034														290.5	0.1746
512	0.034														290	0.1746
511	0.034														289.5	0.1743
510	0.034														289	0.1741
509	0.035														288.5	0.1728
508	0.035														288	0.1715
507	0.035														287.5	0.1708
506	0.035														287	0.1696
505	0.036														286.5	0.1688
504	0.036														286	0.1684
503	0.036														285.5	0.1678
502	0.036														285	0.1672
501	0.036														284.5	0.1667
500	0.036														284	0.1659
499	0.036														283.5	0.1654
498	0.036														283	0.1651
497	0.036														282.5	0.1648
496	0.036														282	0.1644
495	0.037														281.5	0.1635
494	0.037														281	0.1628
493	0.037														280.5	0.1621
492	0.038														280	0.1619
491	0.038														279.5	0.1616
490	0.038														279	0.161
489	0.038														278.5	0.1603
488	0.038														278	0.1594
487	0.038														277.5	0.1584
486	0.039														277	0.1582
485	0.039														276.5	0.1577
484	0.039														276	0.1572
483	0.04														275.5	0.1568
482	0.04														275	0.1563
481	0.041														274.5	0.1557
480	0.041														274	0.1556
479	0.041														273.5	0.1551
478	0.041														273	0.1547
477	0.041														272.5	0.1541
476	0.041														272	0.1534
475	0.041														271.5	0.153
474	0.042														271	0.1528
473	0.042														270.5	0.1526
472	0.042														270	0.1528
471	0.043														269.5	0.1529
470	0.043														269	0.1529
469	0.043														268.5	0.1529
468	0.044														268	0.1527
467	0.044														267.5	0.1523
466	0.044														267	0.1521
465	0.044														266.5	0.1519
464	0.044														266	0.152
463	0.045														265.5	0.152
462	0.045														265	0.1519
461	0.045														264.5	0.1519
460	0.046														264	0.1522
459	0.046														263.5	0.1522
458	0.046														263	0.1526
457	0.046														262.5	0.1527
456	0.047														262	0.1526
455	0.047														261.5	0.1523
454	0.047														261	0.1521
453	0.048														260.5	0.1518
452	0.048														260	0.1515
451	0.049														259.5	0.1513
450	0.049														259	0.1514
449	0.05														258.5	0.1513
448	0.05														258	0.1514
447	0.05														257.5	0.1516
446	0.051														257	0.152
445	0.051														256.5	0.1521
444	0.052														256	0.1521
443	0.052														255.5	0.1515
442	0.053														255	0.151
441	0.053														254.5	0.1508
440	0.054														254	0.151
439	0.054														253.5	0.1513
438	0.055														253	0.1515
437	0.055														252.5	0.1517
436	0.056														252	0.1518
435	0.056														251.5	0.1517
434	0.057														251	0.1516
433	0.057														250.5	0.1514
432	0.057														250	0.1513
431	0.057														249.5	0.1512
430	0.058														249	0.151
429	0.058														248.5	0.151
428	0.059														248	0.1509
427	0.059														247.5	0.1511
426	0.06														247	0.1514
425	0.061														246.5	0.1516
424	0.061														246	0.1516
423	0.062														245.5	0.1515
422	0.062														245	0.1512
421	0.063														244.5	0.1511
420	0.064														244	0.1513
419	0.064														243.5	0.1511
418	0.065														243	0.1511
417	0.066														242.5	0.1511
416	0.066														242	0.1514
415	0.066														241.5	0.1521
414	0.067														241	0.1523
413	0.067														240.5	0.1523
412	0.067														240	0.1526
411	0.067														239.5	0.1526
410	0.068														239	0.153
409	0.069														238.5	0.1531
408	0.07														238	0.1528
407	0.071														237.5	0.1527
406	0.072														237	0.1531
405	0.072														236.5	0.1535
404	0.072														236	0.154
403	0.072														235.5	0.1542
402	0.072														235	0.1546
401	0.074														234.5	0.155
400	0.075														234	0.1554
399	0.077														233.5	0.1554
398	0.078														233	0.1557
397	0.079														232.5	0.1558
396	0.08														232	0.1559
395	0.081														231.5	0.1562
394	0.082														231	0.1563
393	0.083														230.5	0.1564
392	0.084														230	0.1567
391	0.085														229.5	0.157
390	0.085														229	0.1572
389	0.085														228.5	0.1573
388	0.085														228	0.1576
387	0.086														227.5	0.1578
386	0.088														227	0.1582
385	0.09														226.5	0.1588
384	0.092														226	0.1593
383	0.093														225.5	0.1596
382	0.095														225	0.1601
381	0.096														224.5	0.1608
380	0.098														224	0.1617
379	0.101														223.5	0.1626
378	0.103														223	0.1631
377	0.105														222.5	0.1634
376	0.106														222	0.1638
375	0.107														221.5	0.1646
374	0.108														221	0.1656
373	0.11														220.5	0.1667
372	0.111														220	0.1677
371	0.113														219.5	0.1688
370	0.114														219	0.1696
369	0.115														218.5	0.1705
368	0.116														218	0.1715
367	0.116														217.5	0.1726
366	0.117														217	0.1735
365	0.118														216.5	0.1747
364	0.119														216	0.1757
363	0.122														215.5	0.1767
362	0.125														215	0.1777
361	0.128														214.5	0.1784
360	0.132														214	0.1794
359	0.136														213.5	0.1801
358	0.138														213	0.1806
357	0.14														212.5	0.1814
356	0.14														212	0.1821
355	0.142														211.5	0.183
354	0.145														211	0.1837
353	0.15														210.5	0.1845
352	0.155														210	0.1849
351	0.16														209.5	0.1851
350	0.164														209	0.1853
349	0.166														208.5	0.1854
348	0.168														208	0.1846
347	0.17														207.5	0.1846
346	0.172														207	0.1843
345	0.174														206.5	0.184
344	0.178														206	0.1835
343	0.181														205.5	0.1831
342	0.184														205	0.1823
341	0.189														204.5	0.1818
340	0.192														204	0.1814
339	0.196														203.5	0.181
338	0.198														203	0.1798
337	0.199														202.5	0.1787
336	0.2														202	0.1776
335	0.202														201.5	0.1768
334	0.204														201	0.1759
333	0.206														200.5	0.1749
332	0.209														200	0.174
331	0.212
330	0.214
329	0.217
328	0.218
327	0.22
326	0.221
325	0.223
324	0.225
323	0.227
322	0.228
321	0.229
320	0.231
319	0.232
318	0.234
317	0.236
316	0.236
315	0.237
314	0.238
313	0.239
312	0.24
311	0.24
310	0.24
309	0.24
308	0.24
307	0.24
306	0.24
305	0.24
304	0.24
303	0.24
302	0.239
301	0.239
300	0.238
299	0.237
298	0.236
297	0.235
296	0.235
295	0.235
294	0.235
293	0.235
292	0.235
291	0.234
290	0.232
289	0.23
288	0.23
287	0.229
286	0.229
285	0.229
284	0.229
283	0.23
282	0.231
281	0.231
280	0.232
279	0.232
278	0.232
277	0.233
276	0.234
275	0.235
274	0.236
273	0.236
272	0.237
271	0.237
270	0.238
269	0.238
268	0.238
267	0.237
266	0.238
265	0.238
264	0.238
263	0.238
262	0.237
261	0.236
260	0.234
259	0.232
258	0.231
257	0.23
256	0.229
255	0.228
254	0.226
253	0.224
252	0.222
251	0.22
250	0.218
249	0.216
248	0.215
247	0.214
246	0.213
245	0.212
244	0.211
243	0.21
242	0.209
241	0.208
240	0.207
239	0.206
238	0.206
237	0.205
236	0.206
235	0.206
234	0.208
233	0.209
232	0.211
231	0.213
230	0.216
229	0.219
228	0.223
227	0.227
226	0.231
225	0.236
224	0.241
223	0.247
222	0.254
221	0.261
220	0.269
219	0.277
218	0.286
217	0.295
216	0.304
215	0.313
214	0.323
213	0.333
212	0.343
211	0.353
210	0.361
209	0.368
208	0.373
207	0.377
206	0.38
205	0.384
204	0.389
203	0.396
202	0.403
201	0.411
200	0.417
File Name	Ce 212 pH5 1mM time 0h (1).wscn
Date	2015-09-11 13:20:14
Operator
Sample Name	Data 13
Comment
Instrument Model	6800
ROM Ver.	1
Serial No.	1222507
Manuf. No.	6507060
Instrument Parameters
Measurement Mode	Spectrum Scan
Data Mode	ABS
Start WL	700
End WL	200
Scan Speed	800 nm/min
Sampling Interval	1
Slit Width	1.5
Lamp Change Mode	Auto
Auto Change WL	340
Baseline Correction	User 1
Response	Fast
Path Length	10
(ABS values are corrected to 10mm path length)
Data List
nm	ABS
700	0.016
699	0.016
698	0.016
697	0.016
696	0.016
695	0.016
694	0.016
693	0.016
692	0.016
691	0.015
690	0.015
689	0.015
688	0.015
687	0.015
686	0.015
685	0.015
684	0.016
683	0.016
682	0.015
681	0.015
680	0.015
679	0.015
678	0.015
677	0.015
676	0.016
675	0.016
674	0.016
673	0.016
672	0.016
671	0.016
670	0.016
669	0.016
668	0.016
667	0.016
666	0.016
665	0.016
664	0.016
663	0.016
662	0.016
661	0.016
660	0.016
659	0.016
658	0.016
657	0.016
656	0.016
655	0.017
654	0.017
653	0.017
652	0.017
651	0.017
650	0.017
649	0.017
648	0.017
647	0.017
646	0.017
645	0.017
644	0.017
643	0.017
642	0.017
641	0.017
640	0.017
639	0.017
638	0.018
637	0.018
636	0.017
635	0.017
634	0.018
633	0.018
632	0.018
631	0.018
630	0.018
629	0.018
628	0.018
627	0.018
626	0.018
625	0.018
624	0.018
623	0.018
622	0.018
621	0.018
620	0.018
619	0.019
618	0.019
617	0.019
616	0.019
615	0.019
614	0.019
613	0.019
612	0.019
611	0.019
610	0.019
609	0.019
608	0.019
607	0.02
606	0.02
605	0.02
604	0.02
603	0.02
602	0.02
601	0.02
600	0.02
599	0.02
598	0.02
597	0.021
596	0.021
595	0.021
594	0.021
593	0.021
592	0.021
591	0.021
590	0.021
589	0.021
588	0.02
587	0.02
586	0.02
585	0.02
584	0.019
583	0.019
582	0.019
581	0.02
580	0.02
579	0.02
578	0.021
577	0.021
576	0.022
575	0.022
574	0.022
573	0.022
572	0.023
571	0.023
570	0.023
569	0.023
568	0.023
567	0.023
566	0.024
565	0.024
564	0.024
563	0.024
562	0.024
561	0.024
560	0.024
559	0.024
558	0.025
557	0.025
556	0.025
555	0.025
554	0.025
553	0.025
552	0.025
551	0.025
550	0.025
549	0.025
548	0.025
547	0.025
546	0.025
545	0.026
544	0.026
543	0.026
542	0.026
541	0.026
540	0.026
539	0.026
538	0.026
537	0.026
536	0.026
535	0.026
534	0.026
533	0.026
532	0.027
531	0.027
530	0.028
529	0.029
528	0.03
527	0.03
526	0.031
525	0.031
524	0.031
523	0.031
522	0.031
521	0.032
520	0.032
519	0.032
518	0.032
517	0.032
516	0.032
515	0.031
514	0.031
513	0.031
512	0.031
511	0.031
510	0.031
509	0.031
508	0.032
507	0.032
506	0.032
505	0.032
504	0.032
503	0.032
502	0.032
501	0.032
500	0.032
499	0.032
498	0.032
497	0.032
496	0.032
495	0.032
494	0.033
493	0.033
492	0.033
491	0.033
490	0.033
489	0.033
488	0.034
487	0.034
486	0.034
485	0.034
484	0.034
483	0.034
482	0.034
481	0.034
480	0.034
479	0.035
478	0.035
477	0.035
476	0.035
475	0.035
474	0.035
473	0.036
472	0.036
471	0.036
470	0.036
469	0.036
468	0.037
467	0.037
466	0.037
465	0.037
464	0.037
463	0.037
462	0.037
461	0.038
460	0.038
459	0.038
458	0.039
457	0.039
456	0.039
455	0.039
454	0.039
453	0.039
452	0.04
451	0.04
450	0.04
449	0.041
448	0.041
447	0.041
446	0.041
445	0.042
444	0.042
443	0.042
442	0.042
441	0.043
440	0.043
439	0.043
438	0.044
437	0.044
436	0.044
435	0.045
434	0.045
433	0.046
432	0.046
431	0.047
430	0.047
429	0.047
428	0.046
427	0.046
426	0.046
425	0.047
424	0.048
423	0.048
422	0.048
421	0.049
420	0.049
419	0.05
418	0.051
417	0.051
416	0.052
415	0.052
414	0.052
413	0.052
412	0.053
411	0.053
410	0.053
409	0.054
408	0.054
407	0.055
406	0.055
405	0.055
404	0.055
403	0.056
402	0.056
401	0.057
400	0.058
399	0.059
398	0.06
397	0.061
396	0.062
395	0.063
394	0.063
393	0.063
392	0.063
391	0.063
390	0.063
389	0.063
388	0.063
387	0.064
386	0.065
385	0.066
384	0.068
383	0.07
382	0.071
381	0.073
380	0.075
379	0.077
378	0.08
377	0.082
376	0.083
375	0.083
374	0.084
373	0.084
372	0.085
371	0.085
370	0.086
369	0.087
368	0.088
367	0.088
366	0.089
365	0.09
364	0.091
363	0.093
362	0.095
361	0.096
360	0.098
359	0.099
358	0.1
357	0.101
356	0.101
355	0.102
354	0.103
353	0.105
352	0.107
351	0.108
350	0.108
349	0.109
348	0.111
347	0.112
346	0.114
345	0.115
344	0.117
343	0.12
342	0.124
341	0.128
340	0.13
339	0.133
338	0.135
337	0.138
336	0.141
335	0.143
334	0.145
333	0.147
332	0.148
331	0.149
330	0.15
329	0.151
328	0.152
327	0.153
326	0.153
325	0.154
324	0.156
323	0.157
322	0.158
321	0.159
320	0.159
319	0.16
318	0.16
317	0.16
316	0.161
315	0.161
314	0.162
313	0.164
312	0.165
311	0.165
310	0.165
309	0.164
308	0.164
307	0.163
306	0.163
305	0.163
304	0.162
303	0.161
302	0.16
301	0.16
300	0.16
299	0.16
298	0.161
297	0.16
296	0.159
295	0.158
294	0.158
293	0.157
292	0.155
291	0.154
290	0.153
289	0.151
288	0.15
287	0.149
286	0.147
285	0.146
284	0.144
283	0.144
282	0.143
281	0.142
280	0.141
279	0.14
278	0.139
277	0.139
276	0.139
275	0.138
274	0.137
273	0.137
272	0.136
271	0.136
270	0.136
269	0.135
268	0.134
267	0.134
266	0.134
265	0.134
264	0.133
263	0.133
262	0.133
261	0.133
260	0.133
259	0.133
258	0.132
257	0.131
256	0.13
255	0.13
254	0.129
253	0.129
252	0.129
251	0.128
250	0.128
249	0.127
248	0.127
247	0.126
246	0.126
245	0.125
244	0.125
243	0.124
242	0.124
241	0.124
240	0.124
239	0.123
238	0.123
237	0.123
236	0.123
235	0.123
234	0.122
233	0.122
232	0.122
231	0.122
230	0.122
229	0.122
228	0.122
227	0.121
226	0.121
225	0.121
224	0.121
223	0.121
222	0.121
221	0.121
220	0.12
219	0.12
218	0.12
217	0.119
216	0.119
215	0.118
214	0.118
213	0.118
212	0.118
211	0.117
210	0.117
209	0.117
208	0.118
207	0.118
206	0.118
205	0.117
204	0.115
203	0.113
202	0.112
201	0.111
200	0.11
