# Supplementary material for: Impact of particle size, oxidation state and capping agent of different cerium dioxide nanoparticles on the phosphate-induced transformations at different pH and concentration
Source: PLoS One. 2019 Jun 7;14(6):e0217483. doi: 10.1371/journal.pone.0217483 (PMC6555525; doi:10.1371/journal.pone.0217483)
Supplement: S1 Data — Includes the raw data used for all graphs presented. (ZIP) [file pone.0217483.s022.zip › Raw data/Ce10 pH12 1mM uv.xls]

## Sheet: Sheet1
Company
Print Date	2016-05-19 14:17:26
File Name	Ce10 pH12 1mM time 0h(1).wscn
Date	2015-08-25 13:38:08
Operator
Sample Name	Data 10
Comment
Instrument Model	6800
ROM Ver.	1
Serial No.	1222507
Manuf. No.	6507060
Instrument Parameters
Measurement Mode	Spectrum Scan
Data Mode	ABS
Start WL	800
End WL	200
Scan Speed	800 nm/min
Sampling Interval	1
Slit Width	1.5
Lamp Change Mode	Auto
Auto Change WL	340
Baseline Correction	User 1
Response	Fast
Path Length	10
Data List
nm	ABS
350	0.009
349	0.01
348	0.011
347	0.011
346	0.01
345	0.008
344	0.008
343	0.009																	pristine
342	0.012
341	0.014
340	0.014																	800	0.0023
339	0.013																	799	0.003
338	0.011																	798	0.00313333
337	0.01																	797	0.0032
336	0.01																	796	0.00333333
335	0.011																	795	0.0035
334	0.011																	794	0.00346667
333	0.012																	793	0.00323333
332	0.012																	792	0.0031
331	0.012																	791	0.0029
330	0.012																	790	0.003
329	0.013																	789	-0.0002
328	0.013																	788	-0.001
327	0.014																	787	-0.000766667
326	0.015																	786	0.000333333
325	0.015																	785	0.0003
324	0.016																	784	-0.000366667
323	0.016																	783	-0.0012
322	0.016																	782	-0.0003
321	0.015																	781	-0.00116667
320	0.015																	780	-0.0013
319	0.016																	779	-0.000633333
318	0.017																	778	-0.0003
317	0.018																	777	-0.000733333
316	0.018																	776	-3.33333e-05
315	0.019																	775	-0.000933333
314	0.019																	774	-0.000466667
313	0.02																	773	6.66667e-05
312	0.021																	772	-0.000566667
311	0.022																	771	-0.000966667
310	0.022																	770	-0.00106667
309	0.023																	769	0.000266667
308	0.025																	768	-0.001
307	0.026																	767	-0.000533333
306	0.027																	766	-3.33333e-05
305	0.028																	765	0.000466667
304	0.028																	764	0.000633333
303	0.029																	763	0.000433333
302	0.031																	762	0.000666667
301	0.032																	761	-0.000433333
300	0.034																	760	0.000666667
299	0.036																	759	0.000866667
298	0.038																	758	-0.000133333
297	0.041																	757	6.66667e-05
296	0.044																	756	0.000366667
295	0.048																	755	0.0005
294	0.052																	754	3.33333e-05
293	0.056																	753	0.0014
292	0.059																	752	0.00123333
291	0.064																	751	0.0008
290	0.07																	750	0.000966667
289	0.076																	749	0.000933333
288	0.083																	748	-0.000233333
287	0.089																	747	0.00163333
286	0.096																	746	0.00186667
285	0.103																	745	0.00333333
284	0.11																	744	0.0025
283	0.117																	743	0.00266667
282	0.125																	742	0.00206667
281	0.133																	741	0.0023
280	0.142																	740	0.00256667
279	0.15																	739	0.00146667
278	0.16																	738	0.0018
277	0.169																	737	0.0017
276	0.179																	736	0.00226667
275	0.188																	735	0.00256667
274	0.196																	734	0.003
273	0.204																	733	0.0026
272	0.211																	732	0.00266667
271	0.217																	731	0.00266667
270	0.223																	730	0.00173333
269	0.228																	729	0.00166667
268	0.232																	728	0.0021
267	0.234																	727	0.00153333
266	0.236																	726	0.0015
265	0.237																	725	0.0018
264	0.237																	724	0.0019
263	0.237																	723	0.002
262	0.235																	722	0.00176667
261	0.233																	721	0.0021
260	0.229																	720	0.00103333
259	0.224																	719	0.00196667
258	0.219																	718	0.00113333
257	0.213																	717	0.0024
256	0.207																	716	0.00196667
255	0.2																	715	0.0016
254	0.192																	714	0.00103333
253	0.185																	713	0.0013
252	0.178																	712	0.001
251	0.17																	711	0.00106667
250	0.163																	710	0.000733333
249	0.156																	709	0.00123333
248	0.149																	708	0.00106667
247	0.142																	707	0.000833333
246	0.136																	706	0.00103333
245	0.13																	705	0.00133333
244	0.125																	704	0.00103333
243	0.12																	703	0.00133333
242	0.115																	702	0.00173333
241	0.111																	701	0.00143333
240	0.107																	700	0.000633333
239	0.103																	699	0.000733333
238	0.101																	698	0.00143333
237	0.099																	697	0.0018
236	0.098																	696	0.000466667
235	0.099																	695	0.00153333
234	0.101																	694	0.0014
233	0.104																	693	0.0016
232	0.11																	692	0.00156667
231	0.118																	691	0.00136667
230	0.129																	690	0.00176667
229	0.144																	689	0.00163333
228	0.162																	688	0.0019
227	0.185																	687	0.0011
226	0.212																	686	0.0012
225	0.244																	685	0.00116667
224	0.28																	684	0.00153333
223	0.322																	683	0.000833333
222	0.369																	682	0.0013
221	0.423																	681	0.00126667
220	0.485																	680	0.00113333
219	0.554																	679	0.00166667
218	0.631																	678	0.00176667
217	0.715																	677	0.00176667
216	0.804																	676	0.00156667
215	0.899																	675	0.00163333
214	0.999																	674	0.0017
213	1.102																	673	0.0013
212	1.203																	672	0.0011
211	1.306																	671	0.00106667
210	1.414																	670	0.000933333
209	1.533																	669	0.000966667
208	1.642																	668	0.000933333
207	1.723																	667	0.00113333
206	1.795																	666	0.0012
205	1.936																	665	0.0014
204	2.265																	664	0.0007
203	2.846																	663	0.000766667
202	3.607																	662	0.000533333
201	4.295																	661	0.000733333
200	4.746																	660	0.0007
																		659	0.000933333
File Name	Ce10 pH12 1mM time 0h(1).wscn																	658	0.00106667
Date	2015-09-01 14:01:01																	657	0.000966667
Operator																		656	0.0005
Sample Name	Data 38																	655	0.0007
Comment																		654	0.000466667
																		653	0.000733333
Instrument Model	6800																	652	0.000333333
ROM Ver.	1																	651	6.66667e-05
Serial No.	1222507																	650	0.000233333
Manuf. No.	6507060																	649	0.0007
																		648	0.000233333
Instrument Parameters																		647	0.0006
Measurement Mode	Spectrum Scan																	646	0.0003
Data Mode	ABS																	645	0.000166667
Start WL	700																	644	0.000266667
End WL	200																	643	0.0001
Scan Speed	800 nm/min																	642	0.000233333
Sampling Interval	1																	641	0.000366667
Slit Width	1.5																	640	0.000766667
Lamp Change Mode	Auto																	639	0.0004
Auto Change WL	340																	638	0.000533333
Baseline Correction	User 1																	637	0.0004
Response	Fast																	636	0.000366667
Path Length	10																	635	0.000333333
																		634	3.33333e-05
																		633	-0.0002
Data List																		632	0.0002
nm	ABS																	631	0.0003
350	0.008																	630	0.000466667
349	0.008																	629	0.000366667
348	0.008																	628	0.0003
347	0.008																	627	0.000266667
346	0.007																	626	0.000333333
345	0.007																	625	0.0001
344	0.007																	624	0.0002
343	0.007																	623	-3.33333e-05
342	0.008																	622	-6.66667e-05
341	0.009																	621	-0.000166667
340	0.009																	620	0.0001
339	0.01																	619	0.000133333
338	0.011																	618	0.0002
337	0.011																	617	0.000133333
336	0.011																	616	0.000166667
335	0.012																	615	6.66667e-05
334	0.012																	614	-6.66667e-05
333	0.013																	613	0.000233333
332	0.013																	612	-0.0001
331	0.014																	611	-0.000166667
330	0.015																	610	6.66667e-05
329	0.015																	609	6.66667e-05
328	0.016																	608	0.0001
327	0.016																	607	-0.0001
326	0.016																	606	-0.000166667
325	0.017																	605	6.66667e-05
324	0.017																	604	6.66667e-05
323	0.017																	603	-0.000233333
322	0.018																	602	-0.000333333
321	0.018																	601	-0.0003
320	0.019																	600	-0.000166667
319	0.02																	599	-0.0003
318	0.021																	598	-0.000233333
317	0.022																	597	-0.000333333
316	0.022																	596	-0.000533333
315	0.023																	595	-0.0009
314	0.024																	594	-0.000766667
313	0.024																	593	-0.0009
312	0.024																	592	-0.000533333
311	0.025																	591	-0.000766667
310	0.025																	590	0.000233333
309	0.026																	589	0.0005
308	0.026																	588	0.000466667
307	0.027																	587	0.000666667
306	0.028																	586	0.000666667
305	0.029																	585	0.0006
304	0.029																	584	0.000233333
303	0.03																	583	0.0004
302	0.031																	582	0.000333333
301	0.032																	581	3.33333e-05
300	0.033																	580	0.0004
299	0.033																	579	0.0005
298	0.034																	578	-0.0002
297	0.035																	577	0.0005
296	0.037																	576	0.000666667
295	0.038																	575	0.000833333
294	0.04																	574	0.0009
293	0.042																	573	0.001
292	0.045																	572	0.000833333
291	0.046																	571	0.0006
290	0.048																	570	0.000433333
289	0.049																	569	0.000366667
288	0.051																	568	0.000166667
287	0.052																	567	0.000433333
286	0.053																	566	0.0003
285	0.055																	565	0.0001
284	0.057																	564	3.33333e-05
283	0.059																	563	0.000166667
282	0.061																	562	0
281	0.063																	561	-0.000133333
280	0.064																	560	-0.000166667
279	0.066																	559	0
278	0.067																	558	-6.66667e-05
277	0.068																	557	0.000133333
276	0.069																	556	3.33333e-05
275	0.071																	555	-3.33333e-05
274	0.072																	554	-0.0002
273	0.074																	553	0.001
272	0.075																	552	-0.000133333
271	0.075																	551	6.66667e-05
270	0.076																	550	-6.66667e-05
269	0.077																	549	0.0002
268	0.078																	548	0.000133333
267	0.079																	547	0.000466667
266	0.08																	546	0.000366667
265	0.081																	545	0.0003
264	0.082																	544	0.000233333
263	0.083																	543	0.000133333
262	0.083																	542	6.66667e-05
261	0.083																	541	0.0003
260	0.083																	540	0.001
259	0.083																	539	0.0004
258	0.083																	538	0.000633333
257	0.083																	537	0.0005
256	0.083																	536	0.0009
255	0.083																	535	0.000733333
254	0.084																	534	0.0007
253	0.083																	533	0.000866667
252	0.083																	532	0.00113333
251	0.083																	531	0.0012
250	0.082																	530	0.00143333
249	0.082																	529	-0.0008
248	0.082																	528	-0.000433333
247	0.081																	527	-0.000633333
246	0.081																	526	-0.00103333
245	0.08																	525	-0.000966667
244	0.08																	524	-0.00196667
243	0.08																	523	-0.000666667
242	0.08																	522	-0.000733333
241	0.08																	521	-0.000466667
240	0.081																	520	-0.00143333
239	0.082																	519	-0.0011
238	0.083																	518	-0.0007
237	0.085																	517	-0.0006
236	0.088																	516	-0.00106667
235	0.091																	515	-0.0008
234	0.097																	514	-0.0005
233	0.104																	513	-3.33333e-05
232	0.114																	512	-0.0006
231	0.126																	511	0.0003
230	0.143																	510	0.000533333
229	0.164																	509	0.00166667
228	0.189																	508	0.0009
227	0.22																	507	0.00156667
226	0.256																	506	0.0013
225	0.298																	505	0.00163333
224	0.346																	504	0.00206667
223	0.401																	503	0.00183333
222	0.464																	502	0.000933333
221	0.535																	501	0.00286667
220	0.614																	500	0.00183333
219	0.702																	499	0.00206667
218	0.797																	498	0.0026
217	0.897																	497	0.00293333
216	0.999																	496	0.0024
215	1.097																	495	0.00223333
214	1.188																	494	0.00313333
213	1.271																	493	0.00283333
212	1.347																	492	0.00343333
211	1.418																	491	0.00343333
210	1.482																	490	0.0038
209	1.537																	489	0.00306667
208	1.582																	488	0.00276667
207	1.618																	487	0.00323333
206	1.65																	486	0.0038
205	1.685																	485	0.00316667
204	1.728																	484	0.00453333
203	1.776																	483	0.00403333
202	1.823																	482	0.00416667
201	1.858																	481	0.0041
200	1.876																	480	0.00346667
																		479	0.00426667
File Name	Ce10 pH12 1mM time 0h(1).wscn																	478	0.00373333
Date	2015-09-11 14:33:00																	477	0.00333333
Operator																		476	0.00383333
Sample Name	Data 34																	475	0.004
Comment																		474	0.00406667
																		473	0.004
Instrument Model	6800																	472	0.00416667
ROM Ver.	1																	471	0.00413333
Serial No.	1222507																	470	0.00483333
Manuf. No.	6507060																	469	0.00463333
																		468	0.00483333
Instrument Parameters																		467	0.00443333
Measurement Mode	Spectrum Scan																	466	0.0051
Data Mode	ABS																	465	0.0052
Start WL	700																	464	0.00503333
End WL	200																	463	0.0055
Scan Speed	800 nm/min																	462	0.0054
Sampling Interval	1																	461	0.00546667
Slit Width	1.5																	460	0.00603333
Lamp Change Mode	Auto																	459	0.00596667
Auto Change WL	340																	458	0.00633333
Baseline Correction	User 1																	457	0.00576667
Response	Fast																	456	0.00616667
Path Length	10																	455	0.00646667
(ABS values are corrected to 10mm path length)																		454	0.00646667
																		453	0.0073
Data List																		452	0.0077
nm	ABS																	451	0.007
350	0.015																	450	0.008
349	0.014																	449	0.008
348	0.013																	448	0.00816667
347	0.013																	447	0.00823333
346	0.013																	446	0.00843333
345	0.014																	445	0.0075
344	0.016																	444	0.00806667
343	0.019																	443	0.00826667
342	0.021																	442	0.0086
341	0.022																	441	0.0088
340	0.023																	440	0.00856667
339	0.023																	439	0.00886667
338	0.024																	438	0.00773333
337	0.026																	437	0.00866667
336	0.028																	436	0.00876667
335	0.03																	435	0.00993333
334	0.031																	434	0.00766667
333	0.031																	433	0.00896667
332	0.031																	432	0.00913333
331	0.031																	431	0.00936667
330	0.032																	430	0.0088
329	0.032																	429	0.00843333
328	0.032																	428	0.00826667
327	0.032																	427	0.0083
326	0.032																	426	0.0093
325	0.032																	425	0.00896667
324	0.033																	424	0.00783333
323	0.035																	423	0.00686667
322	0.036																	422	0.00793333
321	0.038																	421	0.00893333
320	0.039																	420	0.00846667
319	0.039																	419	0.00693333
318	0.039																	418	0.00713333
317	0.039																	417	0.00843333
316	0.039																	416	0.0057
315	0.039																	415	0.00573333
314	0.041																	414	0.00823333
313	0.042																	413	0.00776667
312	0.044																	412	0.00996667
311	0.045																	411	0.0075
310	0.045																	410	0.009
309	0.046																	409	0.00936667
308	0.046																	408	0.0108333
307	0.046																	407	0.00913333
306	0.047																	406	0.0107667
305	0.047																	405	0.0105667
304	0.047																	404	0.0125667
303	0.047																	403	0.0113333
302	0.048																	402	0.011
301	0.049																	401	0.0114667
300	0.051																	400	0.00993333
299	0.053																	399	0.0095
298	0.055																	398	0.00976667
297	0.057																	397	0.0111667
296	0.058																	396	0.0127667
295	0.059																	395	0.0092
294	0.06																	394	0.00866667
293	0.062																	393	0.0095
292	0.063																	392	0.0126667
291	0.065																	391	0.00956667
290	0.067																	390	0.00906667
289	0.069																	389	0.00706667
288	0.071																	388	0.00706667
287	0.072																	387	0.0114667
286	0.074																	386	0.0099
285	0.076																	385	0.00226667
284	0.077																	384	0.00976667
283	0.079																	383	0.0115
282	0.08																	382	0.00983333
281	0.082																	381	0.00513333
280	0.083																	380	0.0115
279	0.084																	379	0.0121
278	0.086																	378	0.0155333
277	0.088																	377	0.0155667
276	0.09																	376	0.0151
275	0.093																	375	0.0145333
274	0.094																	374	0.0155333
273	0.095																	373	0.0137
272	0.096																	372	0.0152
271	0.097																	371	0.0172
270	0.099																	370	0.0170333
269	0.099																	369	0.0165333
268	0.1																	368	0.0166
267	0.101																	367	0.0147667
266	0.101																	366	0.0169667
265	0.101																	365	0.0171
264	0.102																	364	0.0172333
263	0.102																	363	0.0168667
262	0.102																	362	0.0169667
261	0.102																	361	0.0190333
260	0.102																	360	0.0188333
259	0.102																	359	0.0174333
258	0.102																	358	0.0208333
257	0.102																	357	0.0197
256	0.102																	356	0.0214667
255	0.102																	355	0.0212667
254	0.102																	354	0.0224333
253	0.102																	353	0.0227333
252	0.102																	352	0.0208
251	0.101																	351	0.0236
250	0.101																	350	0.0246333
249	0.1																	349	0.0255333
248	0.1																	348	0.0266
247	0.099																	347	0.0255
246	0.098																	346	0.0236333
245	0.098																	345	0.0285667
244	0.098																	344	0.0294333
243	0.098																	343	0.0295
242	0.098																	342	0.0303
241	0.099																	341	0.0287667
240	0.099																	340	0.0283333
239	0.1																	339	0.0305333
238	0.101																	338	0.0301333
237	0.103																	337	0.0302333
236	0.106																	336	0.0335667
235	0.11																	335	0.0325
234	0.116																	334	0.0328333
233	0.123																	333	0.0337667
232	0.132																	332	0.0363667
231	0.145																	331	0.0374667
230	0.162																	330	0.0378667
229	0.183																	329	0.0396333
228	0.208																	328	0.0399
227	0.238																	327	0.0417333
226	0.273																	326	0.0409667
225	0.316																	325	0.0433667
224	0.365																	324	0.0429667
223	0.42																	323	0.0453333
222	0.479																	322	0.0477333
221	0.542																	321	0.0488333
220	0.612																	320	0.0511667
219	0.692																	319	0.0522333
218	0.782																	318	0.0551
217	0.878																	317	0.0575667
216	0.973																	316	0.0587
215	1.066																	315	0.0624333
214	1.158																	314	0.0644333
213	1.253																	313	0.0663667
212	1.35																	312	0.0672
211	1.44																	311	0.0708
210	1.51																	310	0.073
209	1.556																	309	0.0748
208	1.589																	308	0.0777667
207	1.622																	307	0.0804
206	1.665																	306	0.0834
205	1.724																	305	0.086
204	1.805																	304	0.0893667
203	1.911																	303	0.0930333
202	2.048																	302	0.0962
201	2.177																	301	0.098
200	2.268																	300	0.101767
																		299	0.105333
																		298	0.108733
																		297	0.111167
																		296	0.1166
																		295	0.118333
																		294	0.1213
																		293	0.1232
																		292	0.127933
																		291	0.1308
																		290	0.134133
																		289	0.138967
																		288	0.142067
																		287	0.145067
																		286	0.1501
																		285	0.153833
																		284	0.160233
																		283	0.1644
																		282	0.1696
																		281	0.174167
																		280	0.1815
																		279	0.187267
																		278	0.1947
																		277	0.2014
																		276	0.208167
																		275	0.216767
																		274	0.225367
																		273	0.235967
																		272	0.246033
																		271	0.256533
																		270	0.269667
																		269	0.2819
																		268	0.2996
																		267	0.318233
																		266	0.334867
																		265	0.352167
																		264	0.373
																		263	0.400633
																		262	0.423233
																		261	0.448333
																		260	0.4804
																		259	0.508633
																		258	0.5438
																		257	0.5754
																		256	0.607367
																		255	0.640133
																		254	0.669433
																		253	0.6959
																		252	0.722033
																		251	0.7435
																		250	0.761667
																		249	0.776533
																		248	0.789467
																		247	0.8046
																		246	0.8204
																		245	0.8399
																		244	0.862667
																		243	0.890133
																		242	0.923767
																		241	0.965433
																		240	1.01843
																		239	1.0826
																		238	1.15567
																		237	1.23677
																		236	1.33157
																		235	1.45197
																		234	1.5767
																		233	1.70187
																		232	1.81913
																		231	1.89657
																		230	1.98463
																		229	2.02417
																		228	2.0743
																		227	2.1492
																		226	2.18017
																		225	2.24157
																		224	2.34187
																		223	2.38377
																		222	2.4677
																		221	2.5791
																		220	2.64813
																		200	5
