# Supplementary material for: Impact of particle size, oxidation state and capping agent of different cerium dioxide nanoparticles on the phosphate-induced transformations at different pH and concentration
Source: PLoS One. 2019 Jun 7;14(6):e0217483. doi: 10.1371/journal.pone.0217483 (PMC6555525; doi:10.1371/journal.pone.0217483)
Supplement: S1 Data — Includes the raw data used for all graphs presented. (ZIP) [file pone.0217483.s022.zip › Raw data/Ce10 pH2 1mM uv.xls]

## Sheet: Sheet1
Company
Print Date	2016-05-19 14:15:07
File Name	Ce211 pH2 1mM time 0h(2).wscn
Date	2015-08-25 12:36:47
Operator
Sample Name	Data 27
Comment
Instrument Model	6800
ROM Ver.	1
Serial No.	1222507
Manuf. No.	6507060
Instrument Parameters
Measurement Mode	Spectrum Scan
Data Mode	ABS
Start WL	800
End WL	200
Scan Speed	800 nm/min
Sampling Interval	1
Slit Width	1.5
Lamp Change Mode	Auto
Auto Change WL	340
Baseline Correction	User 1
Response	Fast
Path Length	10
Data List
nm	ABS
800	0.007			800	0.0023
799	0.007			799	0.003
798	0.008			798	0.00313333
797	0.008			797	0.0032
796	0.008			796	0.00333333
795	0.008			795	0.0035
794	0.007			794	0.00346667
793	0.008			793	0.00323333
792	0.007			792	0.0031
791	0.008			791	0.0029
790	0.009			790	0.003
789	0.01			789	-0.0002
788	0.011			788	-0.001
787	0.011			787	-0.000766667
786	0.011			786	0.000333333
785	0.011			785	0.0003
784	0.011			784	-0.000366667
783	0.011			783	-0.0012
782	0.011			782	-0.0003
781	0.011			781	-0.00116667
780	0.011			780	-0.0013
779	0.01			779	-0.000633333
778	0.009			778	-0.0003
777	0.009			777	-0.000733333
776	0.009			776	-3.33333e-05
775	0.01			775	-0.000933333
774	0.01			774	-0.000466667
773	0.01			773	6.66667e-05
772	0.009			772	-0.000566667
771	0.009			771	-0.000966667
770	0.009			770	-0.00106667
769	0.009			769	0.000266667
768	0.008			768	-0.001
767	0.008			767	-0.000533333
766	0.008			766	-3.33333e-05
765	0.008			765	0.000466667
764	0.009			764	0.000633333
763	0.009			763	0.000433333
762	0.009			762	0.000666667
761	0.009			761	-0.000433333
760	0.01			760	0.000666667
759	0.01			759	0.000866667
758	0.01			758	-0.000133333
757	0.01			757	6.66667e-05
756	0.01			756	0.000366667
755	0.01			755	0.0005
754	0.01			754	3.33333e-05
753	0.011			753	0.0014
752	0.01			752	0.00123333
751	0.011			751	0.0008
750	0.01			750	0.000966667
749	0.009			749	0.000933333
748	0.008			748	-0.000233333
747	0.008			747	0.00163333
746	0.007			746	0.00186667
745	0.007			745	0.00333333
744	0.006			744	0.0025
743	0.005			743	0.00266667
742	0.005			742	0.00206667
741	0.004			741	0.0023
740	0.004			740	0.00256667
739	0.004			739	0.00146667
738	0.004			738	0.0018
737	0.005			737	0.0017
736	0.005			736	0.00226667
735	0.006			735	0.00256667
734	0.007			734	0.003
733	0.007			733	0.0026
732	0.008			732	0.00266667
731	0.009			731	0.00266667
730	0.009			730	0.00173333
729	0.009			729	0.00166667
728	0.009			728	0.0021
727	0.009			727	0.00153333
726	0.01			726	0.0015
725	0.01			725	0.0018
724	0.01			724	0.0019
723	0.009			723	0.002
722	0.008			722	0.00176667
721	0.008			721	0.0021
720	0.008			720	0.00103333
719	0.008			719	0.00196667
718	0.008			718	0.00113333
717	0.008			717	0.0024
716	0.008			716	0.00196667
715	0.009			715	0.0016
714	0.009			714	0.00103333
713	0.008			713	0.0013
712	0.008			712	0.001
711	0.009			711	0.00106667
710	0.009			710	0.000733333
709	0.01			709	0.00123333
708	0.01			708	0.00106667
707	0.009			707	0.000833333
706	0.009			706	0.00103333
705	0.009			705	0.00133333
704	0.008			704	0.00103333
703	0.008			703	0.00133333
702	0.008			702	0.00173333
701	0.008			701	0.00143333
700	0.008			700	0.000633333
699	0.008			699	0.000733333
698	0.008			698	0.00143333
697	0.008			697	0.0018
696	0.008			696	0.000466667
695	0.008			695	0.00153333
694	0.008			694	0.0014
693	0.008			693	0.0016
692	0.008			692	0.00156667
691	0.008			691	0.00136667
690	0.008			690	0.00176667
689	0.008			689	0.00163333
688	0.008			688	0.0019
687	0.008			687	0.0011
686	0.008			686	0.0012
685	0.008			685	0.00116667
684	0.008			684	0.00153333
683	0.008			683	0.000833333
682	0.008			682	0.0013
681	0.008			681	0.00126667
680	0.007			680	0.00113333
679	0.008			679	0.00166667
678	0.008			678	0.00176667
677	0.008			677	0.00176667
676	0.008			676	0.00156667
675	0.008			675	0.00163333
674	0.008			674	0.0017
673	0.008			673	0.0013
672	0.008			672	0.0011
671	0.008			671	0.00106667
670	0.008			670	0.000933333
669	0.008			669	0.000966667
668	0.008			668	0.000933333
667	0.008			667	0.00113333
666	0.008			666	0.0012
665	0.008			665	0.0014
664	0.008			664	0.0007
663	0.008			663	0.000766667
662	0.008			662	0.000533333
661	0.008			661	0.000733333
660	0.009			660	0.0007
659	0.009			659	0.000933333
658	0.009			658	0.00106667
657	0.008			657	0.000966667
656	0.008			656	0.0005
655	0.008			655	0.0007
654	0.009			654	0.000466667
653	0.009			653	0.000733333
652	0.009			652	0.000333333
651	0.009			651	6.66667e-05
650	0.009			650	0.000233333
649	0.009			649	0.0007
648	0.009			648	0.000233333
647	0.009			647	0.0006
646	0.009			646	0.0003
645	0.009			645	0.000166667
644	0.009			644	0.000266667
643	0.009			643	0.0001
642	0.009			642	0.000233333
641	0.009			641	0.000366667
640	0.009			640	0.000766667
639	0.009			639	0.0004
638	0.009			638	0.000533333
637	0.009			637	0.0004
636	0.009			636	0.000366667
635	0.009			635	0.000333333
634	0.009			634	3.33333e-05
633	0.009			633	-0.0002
632	0.009			632	0.0002
631	0.009			631	0.0003
630	0.009			630	0.000466667
629	0.009			629	0.000366667
628	0.009			628	0.0003
627	0.009			627	0.000266667
626	0.009			626	0.000333333
625	0.009			625	0.0001
624	0.009			624	0.0002
623	0.009			623	-3.33333e-05
622	0.009			622	-6.66667e-05
621	0.009			621	-0.000166667
620	0.009			620	0.0001
619	0.009			619	0.000133333
618	0.009			618	0.0002
617	0.009			617	0.000133333
616	0.009			616	0.000166667
615	0.009			615	6.66667e-05
614	0.009			614	-6.66667e-05
613	0.009			613	0.000233333
612	0.009			612	-0.0001
611	0.009			611	-0.000166667
610	0.009			610	6.66667e-05
609	0.009			609	6.66667e-05
608	0.009			608	0.0001
607	0.009			607	-0.0001
606	0.009			606	-0.000166667
605	0.009			605	6.66667e-05
604	0.009			604	6.66667e-05
603	0.009			603	-0.000233333
602	0.009			602	-0.000333333
601	0.009			601	-0.0003
600	0.009			600	-0.000166667
599	0.009			599	-0.0003
598	0.009			598	-0.000233333
597	0.009			597	-0.000333333
596	0.01			596	-0.000533333
595	0.01			595	-0.0009
594	0.01			594	-0.000766667
593	0.01			593	-0.0009
592	0.01			592	-0.000533333
591	0.01			591	-0.000766667
590	0.01			590	0.000233333
589	0.01			589	0.0005
588	0.009			588	0.000466667
587	0.009			587	0.000666667
586	0.009			586	0.000666667
585	0.008			585	0.0006
584	0.008			584	0.000233333
583	0.007			583	0.0004
582	0.007			582	0.000333333
581	0.007			581	3.33333e-05
580	0.008			580	0.0004
579	0.008			579	0.0005
578	0.008			578	-0.0002
577	0.009			577	0.0005
576	0.009			576	0.000666667
575	0.009			575	0.000833333
574	0.009			574	0.0009
573	0.009			573	0.001
572	0.009			572	0.000833333
571	0.009			571	0.0006
570	0.009			570	0.000433333
569	0.01			569	0.000366667
568	0.01			568	0.000166667
567	0.01			567	0.000433333
566	0.01			566	0.0003
565	0.009			565	0.0001
564	0.009			564	3.33333e-05
563	0.01			563	0.000166667
562	0.01			562	0
561	0.01			561	-0.000133333
560	0.01			560	-0.000166667
559	0.01			559	0
558	0.01			558	-6.66667e-05
557	0.01			557	0.000133333
556	0.01			556	3.33333e-05
555	0.01			555	-3.33333e-05
554	0.01			554	-0.0002
553	0.01			553	0.001
552	0.01			552	-0.000133333
551	0.01			551	6.66667e-05
550	0.01			550	-6.66667e-05
549	0.01			549	0.0002
548	0.01			548	0.000133333
547	0.01			547	0.000466667
546	0.01			546	0.000366667
545	0.01			545	0.0003
544	0.01			544	0.000233333
543	0.01			543	0.000133333
542	0.01			542	6.66667e-05
541	0.01			541	0.0003
540	0.01			540	0.001
539	0.01			539	0.0004
538	0.01			538	0.000633333
537	0.01			537	0.0005
536	0.01			536	0.0009
535	0.01			535	0.000733333
534	0.01			534	0.0007
533	0.01			533	0.000866667
532	0.009			532	0.00113333
531	0.01			531	0.0012
530	0.011			530	0.00143333
529	0.012			529	-0.0008
528	0.013			528	-0.000433333
527	0.013			527	-0.000633333
526	0.014			526	-0.00103333
525	0.014			525	-0.000966667
524	0.014			524	-0.00196667
523	0.014			523	-0.000666667
522	0.014			522	-0.000733333
521	0.014			521	-0.000466667
520	0.014			520	-0.00143333
519	0.014			519	-0.0011
518	0.014			518	-0.0007
517	0.014			517	-0.0006
516	0.013			516	-0.00106667
515	0.013			515	-0.0008
514	0.013			514	-0.0005
513	0.013			513	-3.33333e-05
512	0.013			512	-0.0006
511	0.014			511	0.0003
510	0.014			510	0.000533333
509	0.014			509	0.00166667
508	0.013			508	0.0009
507	0.013			507	0.00156667
506	0.014			506	0.0013
505	0.014			505	0.00163333
504	0.014			504	0.00206667
503	0.013			503	0.00183333
502	0.013			502	0.000933333
501	0.012			501	0.00286667
500	0.013			500	0.00183333
499	0.013			499	0.00206667
498	0.013			498	0.0026
497	0.013			497	0.00293333
496	0.013			496	0.0024
495	0.012			495	0.00223333
494	0.012			494	0.00313333
493	0.012			493	0.00283333
492	0.012			492	0.00343333
491	0.012			491	0.00343333
490	0.012			490	0.0038
489	0.013			489	0.00306667
488	0.012			488	0.00276667
487	0.012			487	0.00323333
486	0.012			486	0.0038
485	0.013			485	0.00316667
484	0.012			484	0.00453333
483	0.012			483	0.00403333
482	0.012			482	0.00416667
481	0.012			481	0.0041
480	0.012			480	0.00346667
479	0.012			479	0.00426667
478	0.011			478	0.00373333
477	0.011			477	0.00333333
476	0.011			476	0.00383333
475	0.012			475	0.004
474	0.012			474	0.00406667
473	0.011			473	0.004
472	0.011			472	0.00416667
471	0.012			471	0.00413333
470	0.012			470	0.00483333
469	0.012			469	0.00463333
468	0.011			468	0.00483333
467	0.011			467	0.00443333
466	0.011			466	0.0051
465	0.011			465	0.0052
464	0.011			464	0.00503333
463	0.011			463	0.0055
462	0.011			462	0.0054
461	0.011			461	0.00546667
460	0.011			460	0.00603333
459	0.011			459	0.00596667
458	0.011			458	0.00633333
457	0.011			457	0.00576667
456	0.011			456	0.00616667
455	0.011			455	0.00646667
454	0.011			454	0.00646667
453	0.012			453	0.0073
452	0.012			452	0.0077
451	0.011			451	0.007
450	0.011			450	0.008
449	0.011			449	0.008
448	0.011			448	0.00816667
447	0.011			447	0.00823333
446	0.012			446	0.00843333
445	0.012			445	0.0075
444	0.012			444	0.00806667
443	0.012			443	0.00826667
442	0.012			442	0.0086
441	0.012			441	0.0088
440	0.012			440	0.00856667
439	0.012			439	0.00886667
438	0.012			438	0.00773333
437	0.012			437	0.00866667
436	0.013			436	0.00876667
435	0.012			435	0.00993333
434	0.012			434	0.00766667
433	0.012			433	0.00896667
432	0.012			432	0.00913333
431	0.012			431	0.00936667
430	0.013			430	0.0088
429	0.013			429	0.00843333
428	0.013			428	0.00826667
427	0.013			427	0.0083
426	0.013			426	0.0093
425	0.013			425	0.00896667
424	0.013			424	0.00783333
423	0.013			423	0.00686667
422	0.013			422	0.00793333
421	0.013			421	0.00893333
420	0.013			420	0.00846667
419	0.013			419	0.00693333
418	0.013			418	0.00713333
417	0.013			417	0.00843333
416	0.013			416	0.0057
415	0.013			415	0.00573333
414	0.013			414	0.00823333
413	0.013			413	0.00776667
412	0.013			412	0.00996667
411	0.013			411	0.0075
410	0.013			410	0.009
409	0.013			409	0.00936667
408	0.013			408	0.0108333
407	0.013			407	0.00913333
406	0.012			406	0.0107667
405	0.013			405	0.0105667
404	0.014			404	0.0125667
403	0.014			403	0.0113333
402	0.015			402	0.011
401	0.015			401	0.0114667
400	0.015			400	0.00993333
399	0.015			399	0.0095
398	0.014			398	0.00976667
397	0.014			397	0.0111667
396	0.014			396	0.0127667
395	0.014			395	0.0092
394	0.014			394	0.00866667
393	0.014			393	0.0095
392	0.015			392	0.0126667
391	0.015			391	0.00956667
390	0.014			390	0.00906667
389	0.013			389	0.00706667
388	0.013			388	0.00706667
387	0.013			387	0.0114667
386	0.013			386	0.0099
385	0.014			385	0.00226667
384	0.013			384	0.00976667
383	0.013			383	0.0115
382	0.014			382	0.00983333
381	0.015			381	0.00513333
380	0.017			380	0.0115
379	0.019			379	0.0121
378	0.019			378	0.0155333
377	0.02			377	0.0155667
376	0.02			376	0.0151
375	0.02			375	0.0145333
374	0.019			374	0.0155333
373	0.019			373	0.0137
372	0.019			372	0.0152
371	0.019			371	0.0172
370	0.019			370	0.0170333
369	0.019			369	0.0165333
368	0.018			368	0.0166
367	0.017			367	0.0147667
366	0.017			366	0.0169667
365	0.017			365	0.0171
364	0.017			364	0.0172333
363	0.016			363	0.0168667
362	0.015			362	0.0169667
361	0.016			361	0.0190333
360	0.016			360	0.0188333
359	0.017			359	0.0174333
358	0.016			358	0.0208333
357	0.015			357	0.0197
356	0.016			356	0.0214667
355	0.016			355	0.0212667
354	0.016			354	0.0224333
353	0.015			353	0.0227333
352	0.013			352	0.0208
351	0.012			351	0.0236
350	0.012			350	0.0246333
349	0.012			349	0.0255333
348	0.012			348	0.0266
347	0.012			347	0.0255
346	0.012			346	0.0236333
345	0.012			345	0.0285667
344	0.013			344	0.0294333
343	0.015			343	0.0295
342	0.014			342	0.0303
341	0.016			341	0.0287667
340	0.017			340	0.0283333
339	0.019			339	0.0305333
338	0.022			338	0.0301333
337	0.023			337	0.0302333
336	0.022			336	0.0335667
335	0.022			335	0.0325
334	0.021			334	0.0328333
333	0.022			333	0.0337667
332	0.024			332	0.0363667
331	0.024			331	0.0374667
330	0.025			330	0.0378667
329	0.026			329	0.0396333
328	0.026			328	0.0399
327	0.026			327	0.0417333
326	0.027			326	0.0409667
325	0.027			325	0.0433667
324	0.027			324	0.0429667
323	0.027			323	0.0453333
322	0.027			322	0.0477333
321	0.027			321	0.0488333
320	0.028			320	0.0511667
319	0.028			319	0.0522333
318	0.028			318	0.0551
317	0.028			317	0.0575667
316	0.029			316	0.0587
315	0.03			315	0.0624333
314	0.032			314	0.0644333
313	0.033			313	0.0663667
312	0.033			312	0.0672
311	0.032			311	0.0708
310	0.032			310	0.073
309	0.033			309	0.0748
308	0.035			308	0.0777667
307	0.038			307	0.0804
306	0.04			306	0.0834
305	0.042			305	0.086
304	0.045			304	0.0893667
303	0.047			303	0.0930333
302	0.05			302	0.0962
301	0.054			301	0.098
300	0.058			300	0.101767
299	0.063			299	0.105333
298	0.068			298	0.108733
297	0.076			297	0.111167
296	0.084			296	0.1166
295	0.094			295	0.118333
294	0.105			294	0.1213
293	0.118			293	0.1232
292	0.131			292	0.127933
291	0.146			291	0.1308
290	0.162			290	0.134133
289	0.18			289	0.138967
288	0.2			288	0.142067
287	0.221			287	0.145067
286	0.243			286	0.1501
285	0.266			285	0.153833
284	0.29			284	0.160233
283	0.316			283	0.1644
282	0.341			282	0.1696
281	0.369			281	0.174167
280	0.397			280	0.1815
279	0.427			279	0.187267
278	0.458			278	0.1947
277	0.489			277	0.2014
276	0.519			276	0.208167
275	0.55			275	0.216767
274	0.58			274	0.225367
273	0.611			273	0.235967
272	0.642			272	0.246033
271	0.671			271	0.256533
270	0.697			270	0.269667
269	0.722			269	0.2819
268	0.742			268	0.2996
267	0.761			267	0.318233
266	0.779			266	0.334867
265	0.796			265	0.352167
264	0.81			264	0.373
263	0.825			263	0.400633
262	0.836			262	0.423233
261	0.845			261	0.448333
260	0.853			260	0.4804
259	0.857			259	0.508633
258	0.861			258	0.5438
257	0.862			257	0.5754
256	0.862			256	0.607367
255	0.86			255	0.640133
254	0.857			254	0.669433
253	0.853			253	0.6959
252	0.847			252	0.722033
251	0.841			251	0.7435
250	0.833			250	0.761667
249	0.823			249	0.776533
248	0.813			248	0.789467
247	0.802			247	0.8046
246	0.79			246	0.8204
245	0.777			245	0.8399
244	0.763			244	0.862667
243	0.749			243	0.890133
242	0.734			242	0.923767
241	0.717			241	0.965433
240	0.699			240	1.01843
239	0.68			239	1.0826
238	0.663			238	1.15567
237	0.645			237	1.23677
236	0.629			236	1.33157
235	0.613			235	1.45197
234	0.599			234	1.5767
233	0.587			233	1.70187
232	0.579			232	1.81913
231	0.575			231	1.89657
230	0.576			230	1.98463
229	0.583			229	2.02417
228	0.597			228	2.0743
227	0.618			227	2.1492
226	0.646			226	2.18017
225	0.683			225	2.24157
224	0.728			224	2.34187
223	0.781			223	2.38377
222	0.844			222	2.4677
221	0.915			221	2.5791
220	0.996			220	2.64813
219	1.09			200	5
218	1.196
217	1.319
216	1.442
215	1.56
214	1.681
213	1.786
212	1.916
211	2.054
210	2.182
209	2.31
208	2.385
207	2.9
206	3.658
205	4.409
204	4.96
203	5.169
202	5
201	5
200	5
File Name	Ce211 pH2 1mM time 0h(2).wscn
Date	2015-09-01 13:51:51
Operator
Sample Name	Data 31
Comment
Instrument Model	6800
ROM Ver.	1
Serial No.	1222507
Manuf. No.	6507060
Instrument Parameters
Measurement Mode	Spectrum Scan
Data Mode	ABS
Start WL	700
End WL	200
Scan Speed	800 nm/min
Sampling Interval	1
Slit Width	1.5
Lamp Change Mode	Auto
Auto Change WL	340
Baseline Correction	User 1
Response	Fast
Path Length	10
Data List
nm	ABS
700	0.002
699	0.002
698	0.002
697	0.002
696	0.002
695	0.002
694	0.002
693	0.003
692	0.003
691	0.003
690	0.003
689	0.003
688	0.003
687	0.003
686	0.003
685	0.003
684	0.003
683	0.003
682	0.003
681	0.003
680	0.003
679	0.003
678	0.003
677	0.003
676	0.003
675	0.003
674	0.003
673	0.003
672	0.003
671	0.003
670	0.003
669	0.003
668	0.003
667	0.003
666	0.003
665	0.003
664	0.003
663	0.003
662	0.003
661	0.003
660	0.003
659	0.003
658	0.003
657	0.003
656	0.003
655	0.003
654	0.003
653	0.003
652	0.003
651	0.003
650	0.003
649	0.003
648	0.003
647	0.003
646	0.003
645	0.003
644	0.003
643	0.003
642	0.003
641	0.003
640	0.003
639	0.003
638	0.003
637	0.003
636	0.003
635	0.003
634	0.003
633	0.003
632	0.002
631	0.002
630	0.002
629	0.002
628	0.003
627	0.003
626	0.002
625	0.002
624	0.002
623	0.002
622	0.002
621	0.002
620	0.002
619	0.002
618	0.002
617	0.002
616	0.002
615	0.002
614	0.002
613	0.002
612	0.002
611	0.002
610	0.002
609	0.002
608	0.002
607	0.002
606	0.002
605	0.002
604	0.002
603	0.002
602	0.002
601	0.002
600	0.002
599	0.002
598	0.002
597	0.002
596	0.002
595	0.002
594	0.002
593	0.002
592	0.002
591	0.002
590	0.002
589	0.002
588	0.001
587	0.001
586	0.001
585	0.001
584	0.001
583	0
582	0
581	0
580	0
579	0
578	0.001
577	0.001
576	0.001
575	0.001
574	0.002
573	0.001
572	0.001
571	0.001
570	0.001
569	0.002
568	0.002
567	0.002
566	0.002
565	0.002
564	0.002
563	0.002
562	0.002
561	0.002
560	0.002
559	0.002
558	0.002
557	0.002
556	0.002
555	0.002
554	0.002
553	0.002
552	0.002
551	0.002
550	0.002
549	0.002
548	0.002
547	0.002
546	0.002
545	0.001
544	0.001
543	0.002
542	0.002
541	0.002
540	0.002
539	0.002
538	0.001
537	0.001
536	0.001
535	0.001
534	0.001
533	0.001
532	0.001
531	0.001
530	0.002
529	0.003
528	0.004
527	0.004
526	0.003
525	0.003
524	0.004
523	0.004
522	0.004
521	0.004
520	0.004
519	0.004
518	0.004
517	0.004
516	0.004
515	0.003
514	0.003
513	0.003
512	0.002
511	0.002
510	0.002
509	0.002
508	0.002
507	0.002
506	0.002
505	0.001
504	0.001
503	0.001
502	0.001
501	0.001
500	0.001
499	0.001
498	0.001
497	0.001
496	0
495	0
494	0
493	0
492	0.001
491	0.001
490	0.001
489	0.001
488	0.001
487	0.001
486	0.001
485	0.001
484	0
483	0
482	0
481	0
480	0
479	0
478	0
477	0
476	0
475	0
474	0
473	0
472	0
471	0
470	0
469	0
468	0
467	0
466	0
465	0
464	0
463	0
462	0
461	0
460	0
459	0
458	0
457	0
456	0
455	0
454	0
453	0
452	0
451	0
450	0
449	0
448	0
447	0
446	0
445	0
444	0
443	0.001
442	0
441	0.001
440	0.001
439	0.001
438	0.001
437	0.001
436	0.001
435	0.001
434	0.001
433	0.001
432	0.001
431	0.001
430	0.001
429	0.001
428	0
427	0
426	0
425	0.001
424	0.001
423	0.001
422	0.001
421	0.001
420	0.001
419	0.002
418	0.003
417	0.003
416	0.003
415	0.002
414	0.002
413	0.001
412	0.002
411	0.002
410	0.002
409	0.002
408	0.003
407	0.003
406	0.003
405	0.003
404	0.002
403	0.002
402	0.002
401	0.002
400	0.002
399	0.003
398	0.003
397	0.004
396	0.003
395	0.003
394	0.004
393	0.005
392	0.005
391	0.005
390	0.004
389	0.003
388	0.002
387	0.003
386	0.003
385	0.003
384	0.004
383	0.004
382	0.004
381	0.005
380	0.005
379	0.006
378	0.007
377	0.006
376	0.005
375	0.005
374	0.005
373	0.006
372	0.005
371	0.003
370	0.003
369	0.004
368	0.004
367	0.004
366	0.002
365	0
364	0
363	0
362	0
361	0
360	0
359	0
358	-0.001
357	-0.001
356	-0.001
355	-0.001
354	-0.001
353	0
352	0
351	0.001
350	0
349	-0.001
348	-0.002
347	-0.002
346	-0.003
345	-0.001
344	-0.002
343	-0.005
342	-0.005
341	-0.005
340	-0.007
339	-0.005
338	-0.004
337	-0.004
336	-0.004
335	-0.003
334	-0.003
333	-0.002
332	-0.002
331	-0.003
330	-0.003
329	-0.004
328	-0.003
327	-0.003
326	-0.004
325	-0.003
324	-0.002
323	-0.003
322	-0.002
321	-0.003
320	-0.003
319	-0.003
318	-0.002
317	-0.001
316	0
315	0
314	0
313	0
312	0.001
311	0.001
310	0.001
309	0.002
308	0.003
307	0.004
306	0.006
305	0.007
304	0.008
303	0.011
302	0.013
301	0.016
300	0.019
299	0.023
298	0.028
297	0.033
296	0.038
295	0.045
294	0.053
293	0.062
292	0.072
291	0.082
290	0.093
289	0.106
288	0.12
287	0.134
286	0.149
285	0.165
284	0.182
283	0.199
282	0.217
281	0.235
280	0.254
279	0.274
278	0.294
277	0.314
276	0.334
275	0.355
274	0.375
273	0.394
272	0.412
271	0.428
270	0.442
269	0.454
268	0.464
267	0.471
266	0.478
265	0.482
264	0.485
263	0.487
262	0.487
261	0.484
260	0.479
259	0.472
258	0.463
257	0.455
256	0.446
255	0.435
254	0.423
253	0.41
252	0.396
251	0.383
250	0.37
249	0.357
248	0.344
247	0.331
246	0.318
245	0.305
244	0.292
243	0.28
242	0.269
241	0.258
240	0.248
239	0.239
238	0.23
237	0.222
236	0.215
235	0.21
234	0.207
233	0.206
232	0.208
231	0.215
230	0.225
229	0.241
228	0.262
227	0.29
226	0.325
225	0.367
224	0.415
223	0.47
222	0.535
221	0.61
220	0.698
219	0.793
218	0.894
217	1
216	1.103
215	1.207
214	1.319
213	1.428
212	1.546
211	1.636
210	1.705
209	1.758
208	1.834
207	1.895
206	1.971
205	1.876
204	2.393
203	3.244
202	4.182
201	4.912
200	5.234
File Name	Ce211 pH2 1mM time 0h(2).wscn
Date	2015-09-11 14:21:47
Operator
Sample Name	Data 28
Comment
Instrument Model	6800
ROM Ver.	1
Serial No.	1222507
Manuf. No.	6507060
Instrument Parameters
Measurement Mode	Spectrum Scan
Data Mode	ABS
Start WL	700
End WL	200
Scan Speed	800 nm/min
Sampling Interval	1
Slit Width	1.5
Lamp Change Mode	Auto
Auto Change WL	340
Baseline Correction	User 1
Response	Fast
Path Length	10
(ABS values are corrected to 10mm path length)
Data List
nm	ABS
700	0.137
699	0.135
698	0.133
697	0.132
696	0.131
695	0.13
694	0.129
693	0.127
692	0.126
691	0.125
690	0.124
689	0.123
688	0.121
687	0.12
686	0.119
685	0.117
684	0.116
683	0.115
682	0.113
681	0.112
680	0.11
679	0.109
678	0.107
677	0.106
676	0.105
675	0.103
674	0.102
673	0.101
672	0.099
671	0.098
670	0.096
669	0.095
668	0.093
667	0.092
666	0.091
665	0.089
664	0.088
663	0.087
662	0.085
661	0.084
660	0.083
659	0.081
658	0.08
657	0.078
656	0.077
655	0.075
654	0.074
653	0.072
652	0.071
651	0.069
650	0.068
649	0.068
648	0.067
647	0.067
646	0.067
645	0.066
644	0.066
643	0.066
642	0.066
641	0.065
640	0.065
639	0.065
638	0.064
637	0.064
636	0.064
635	0.063
634	0.063
633	0.063
632	0.062
631	0.062
630	0.062
629	0.062
628	0.062
627	0.061
626	0.061
625	0.061
624	0.061
623	0.06
622	0.06
621	0.06
620	0.059
619	0.059
618	0.059
617	0.059
616	0.059
615	0.058
614	0.058
613	0.058
612	0.058
611	0.058
610	0.057
609	0.057
608	0.057
607	0.057
606	0.057
605	0.057
604	0.057
603	0.056
602	0.056
601	0.056
600	0.056
599	0.056
598	0.055
597	0.055
596	0.055
595	0.055
594	0.055
593	0.055
592	0.055
591	0.054
590	0.054
589	0.053
588	0.052
587	0.052
586	0.051
585	0.051
584	0.051
583	0.05
582	0.05
581	0.05
580	0.05
579	0.05
578	0.051
577	0.051
576	0.052
575	0.051
574	0.051
573	0.051
572	0.05
571	0.05
570	0.05
569	0.05
568	0.049
567	0.049
566	0.049
565	0.049
564	0.048
563	0.048
562	0.048
561	0.047
560	0.047
559	0.047
558	0.046
557	0.046
556	0.046
555	0.046
554	0.046
553	0.045
552	0.045
551	0.045
550	0.044
549	0.044
548	0.044
547	0.044
546	0.044
545	0.043
544	0.043
543	0.043
542	0.043
541	0.042
540	0.042
539	0.042
538	0.042
537	0.042
536	0.041
535	0.041
534	0.041
533	0.041
532	0.041
531	0.04
530	0.038
529	0.036
528	0.035
527	0.034
526	0.035
525	0.034
524	0.034
523	0.034
522	0.034
521	0.034
520	0.034
519	0.034
518	0.034
517	0.034
516	0.033
515	0.033
514	0.033
513	0.033
512	0.032
511	0.032
510	0.032
509	0.032
508	0.032
507	0.031
506	0.031
505	0.031
504	0.031
503	0.031
502	0.031
501	0.03
500	0.031
499	0.03
498	0.03
497	0.03
496	0.029
495	0.029
494	0.029
493	0.029
492	0.029
491	0.029
490	0.029
489	0.028
488	0.028
487	0.028
486	0.028
485	0.028
484	0.028
483	0.027
482	0.027
481	0.027
480	0.027
479	0.027
478	0.027
477	0.027
476	0.027
475	0.027
474	0.027
473	0.027
472	0.027
471	0.027
470	0.027
469	0.026
468	0.026
467	0.026
466	0.025
465	0.024
464	0.023
463	0.021
462	0.02
461	0.018
460	0.017
459	0.016
458	0.014
457	0.013
456	0.012
455	0.011
454	0.009
453	0.008
452	0.007
451	0.006
450	0.005
449	0.004
448	0.003
447	0.003
446	0.002
445	0.001
444	0
443	0
442	0
441	0
440	0
439	0
438	0
437	-0.001
436	-0.001
435	-0.001
434	-0.001
433	-0.001
432	-0.001
431	-0.001
430	-0.002
429	-0.002
428	-0.002
427	-0.003
426	-0.003
425	-0.002
424	-0.003
423	-0.002
422	-0.002
421	-0.003
420	-0.002
419	-0.002
418	-0.002
417	-0.002
416	-0.002
415	-0.003
414	-0.002
413	-0.002
412	-0.001
411	-0.001
410	-0.001
409	-0.002
408	-0.002
407	-0.003
406	-0.003
405	-0.003
404	-0.003
403	-0.003
402	-0.004
401	-0.004
400	-0.004
399	-0.004
398	-0.003
397	-0.002
396	-0.002
395	-0.002
394	-0.002
393	-0.002
392	-0.002
391	-0.003
390	-0.004
389	-0.004
388	-0.004
387	-0.004
386	-0.003
385	-0.003
384	-0.002
383	-0.002
382	-0.001
381	0
380	0.001
379	0.001
378	0.004
377	0.006
376	0.006
375	0.006
374	0.005
373	0.005
372	0.005
371	0.004
370	0.003
369	0.001
368	0.001
367	0.004
366	0.004
365	0.004
364	0.004
363	0.002
362	0.002
361	0.002
360	0.001
359	0.001
358	0
357	0
356	0
355	0
354	0
353	0
352	-0.001
351	-0.002
350	-0.003
349	-0.003
348	-0.003
347	-0.001
346	-0.002
345	-0.002
344	-0.002
343	-0.001
342	0
341	0.001
340	0.001
339	0.001
338	0.002
337	0.003
336	0.004
335	0.005
334	0.005
333	0.006
332	0.006
331	0.005
330	0.005
329	0.004
328	0.003
327	0.002
326	0.002
325	0.003
324	0.003
323	0.004
322	0.005
321	0.006
320	0.006
319	0.007
318	0.007
317	0.008
316	0.007
315	0.007
314	0.007
313	0.008
312	0.011
311	0.014
310	0.014
309	0.014
308	0.013
307	0.012
306	0.012
305	0.013
304	0.013
303	0.014
302	0.013
301	0.013
300	0.015
299	0.016
298	0.018
297	0.02
296	0.021
295	0.022
294	0.022
293	0.022
292	0.024
291	0.025
290	0.028
289	0.029
288	0.03
287	0.032
286	0.034
285	0.036
284	0.037
283	0.038
282	0.039
281	0.04
280	0.041
279	0.042
278	0.043
277	0.045
276	0.047
275	0.049
274	0.05
273	0.052
272	0.053
271	0.054
270	0.055
269	0.056
268	0.056
267	0.057
266	0.057
265	0.057
264	0.058
263	0.059
262	0.059
261	0.059
260	0.058
259	0.058
258	0.058
257	0.057
256	0.056
255	0.055
254	0.054
253	0.054
252	0.053
251	0.052
250	0.051
249	0.05
248	0.048
247	0.047
246	0.046
245	0.044
244	0.044
243	0.043
242	0.042
241	0.041
240	0.04
239	0.039
238	0.039
237	0.04
236	0.041
235	0.043
234	0.045
233	0.049
232	0.054
231	0.062
230	0.072
229	0.084
228	0.099
227	0.118
226	0.139
225	0.166
224	0.197
223	0.231
222	0.271
221	0.316
220	0.368
219	0.425
218	0.487
217	0.555
216	0.627
215	0.703
214	0.783
213	0.863
212	0.942
211	1.016
210	1.091
209	1.156
208	1.213
207	1.268
206	1.312
205	1.347
204	1.39
203	1.433
202	1.465
201	1.488
200	1.493
