# Supplementary material for: Impact of particle size, oxidation state and capping agent of different cerium dioxide nanoparticles on the phosphate-induced transformations at different pH and concentration
Source: PLoS One. 2019 Jun 7;14(6):e0217483. doi: 10.1371/journal.pone.0217483 (PMC6555525; doi:10.1371/journal.pone.0217483)
Supplement: S1 Data — Includes the raw data used for all graphs presented. (ZIP) [file pone.0217483.s022.zip › Raw data/Ce10 pH5 1mM uv.xls]

## Sheet: Sheet1
Company
Print Date	2016-05-19 14:16:31
File Name	Ce 10 pH 5 1mM time 0h(1).wscn
Date	2015-08-25 13:09:25
Operator
Sample Name	Data 2
Comment
Instrument Model	6800
ROM Ver.	1
Serial No.	1222507
Manuf. No.	6507060
Instrument Parameters
Measurement Mode	Spectrum Scan
Data Mode	ABS
Start WL	800
End WL	200
Scan Speed	800 nm/min
Sampling Interval	1
Slit Width	1.5
Lamp Change Mode	Auto
Auto Change WL	340
Baseline Correction	User 1
Response	Fast														pristine
Path Length	10
															800	0.0023
Data List															799	0.003
nm	ABS														798	0.00313333
350	0.003														797	0.0032
349	0.003														796	0.00333333
348	0.003														795	0.0035
347	0.003														794	0.00346667
346	0.003														793	0.00323333
345	0.003														792	0.0031
344	0.003														791	0.0029
343	0.004														790	0.003
342	0.004														789	-0.0002
341	0.004														788	-0.001
340	0.003														787	-0.000766667
339	0.002														786	0.000333333
338	0.001														785	0.0003
337	0.001														784	-0.000366667
336	0.001														783	-0.0012
335	0.002														782	-0.0003
334	0.003														781	-0.00116667
333	0.004														780	-0.0013
332	0.004														779	-0.000633333
331	0.004														778	-0.0003
330	0.003														777	-0.000733333
329	0.001														776	-3.33333e-05
328	0.001														775	-0.000933333
327	0.001														774	-0.000466667
326	0.001														773	6.66667e-05
325	0.002														772	-0.000566667
324	0.002														771	-0.000966667
323	0.001														770	-0.00106667
322	0.001														769	0.000266667
321	0.002														768	-0.001
320	0.003														767	-0.000533333
319	0.004														766	-3.33333e-05
318	0.005														765	0.000466667
317	0.005														764	0.000633333
316	0.005														763	0.000433333
315	0.005														762	0.000666667
314	0.005														761	-0.000433333
313	0.005														760	0.000666667
312	0.005														759	0.000866667
311	0.004														758	-0.000133333
310	0.003														757	6.66667e-05
309	0.002														756	0.000366667
308	0.003														755	0.0005
307	0.004														754	3.33333e-05
306	0.004														753	0.0014
305	0.005														752	0.00123333
304	0.006														751	0.0008
303	0.007														750	0.000966667
302	0.008														749	0.000933333
301	0.008														748	-0.000233333
300	0.008														747	0.00163333
299	0.008														746	0.00186667
298	0.008														745	0.00333333
297	0.009														744	0.0025
296	0.01														743	0.00266667
295	0.01														742	0.00206667
294	0.011														741	0.0023
293	0.012														740	0.00256667
292	0.013														739	0.00146667
291	0.016														738	0.0018
290	0.02														737	0.0017
289	0.024														736	0.00226667
288	0.028														735	0.00256667
287	0.033														734	0.003
286	0.037														733	0.0026
285	0.043														732	0.00266667
284	0.05														731	0.00266667
283	0.059														730	0.00173333
282	0.07														729	0.00166667
281	0.084														728	0.0021
280	0.1														727	0.00153333
279	0.118														726	0.0015
278	0.138														725	0.0018
277	0.161														724	0.0019
276	0.188														723	0.002
275	0.217														722	0.00176667
274	0.248														721	0.0021
273	0.282														720	0.00103333
272	0.319														719	0.00196667
271	0.36														718	0.00113333
270	0.403														717	0.0024
269	0.449														716	0.00196667
268	0.498														715	0.0016
267	0.548														714	0.00103333
266	0.603														713	0.0013
265	0.661														712	0.001
264	0.723														711	0.00106667
263	0.788														710	0.000733333
262	0.854														709	0.00123333
261	0.923														708	0.00106667
260	0.995														707	0.000833333
259	1.07														706	0.00103333
258	1.148														705	0.00133333
257	1.228														704	0.00103333
256	1.305														703	0.00133333
255	1.377														702	0.00173333
254	1.444														701	0.00143333
253	1.503														700	0.000633333
252	1.555														699	0.000733333
251	1.594														698	0.00143333
250	1.616														697	0.0018
249	1.62														696	0.000466667
248	1.609														695	0.00153333
247	1.583														694	0.0014
246	1.547														693	0.0016
245	1.501														692	0.00156667
244	1.446														691	0.00136667
243	1.385														690	0.00176667
242	1.322														689	0.00163333
241	1.258														688	0.0019
240	1.195														687	0.0011
239	1.134														686	0.0012
238	1.073														685	0.00116667
237	1.013														684	0.00153333
236	0.954														683	0.000833333
235	0.898														682	0.0013
234	0.844														681	0.00126667
233	0.794														680	0.00113333
232	0.747														679	0.00166667
231	0.702														678	0.00176667
230	0.661														677	0.00176667
229	0.621														676	0.00156667
228	0.584														675	0.00163333
227	0.549														674	0.0017
226	0.518														673	0.0013
225	0.489														672	0.0011
224	0.462														671	0.00106667
223	0.436														670	0.000933333
222	0.412														669	0.000966667
221	0.391														668	0.000933333
220	0.372														667	0.00113333
219	0.356														666	0.0012
218	0.344														665	0.0014
217	0.335														664	0.0007
216	0.331														663	0.000766667
215	0.332														662	0.000533333
214	0.34														661	0.000733333
213	0.354														660	0.0007
212	0.375														659	0.000933333
211	0.405														658	0.00106667
210	0.443														657	0.000966667
209	0.489														656	0.0005
208	0.545														655	0.0007
207	0.609														654	0.000466667
206	0.684														653	0.000733333
205	0.772														652	0.000333333
204	0.88														651	6.66667e-05
203	1.015														650	0.000233333
202	1.175														649	0.0007
201	1.317														648	0.000233333
200	1.416														647	0.0006
															646	0.0003
File Name	Ce 10 pH 5 1mM time 0h(1).wscn														645	0.000166667
Date	2015-09-01 13:57:24														644	0.000266667
Operator															643	0.0001
Sample Name	Data 35														642	0.000233333
Comment															641	0.000366667
															640	0.000766667
Instrument Model	6800														639	0.0004
ROM Ver.	1														638	0.000533333
Serial No.	1222507														637	0.0004
Manuf. No.	6507060														636	0.000366667
															635	0.000333333
Instrument Parameters															634	3.33333e-05
Measurement Mode	Spectrum Scan														633	-0.0002
Data Mode	ABS														632	0.0002
Start WL	700														631	0.0003
End WL	200														630	0.000466667
Scan Speed	800 nm/min														629	0.000366667
Sampling Interval	1														628	0.0003
Slit Width	1.5														627	0.000266667
Lamp Change Mode	Auto														626	0.000333333
Auto Change WL	340														625	0.0001
Baseline Correction	User 1														624	0.0002
Response	Fast														623	-3.33333e-05
Path Length	10														622	-6.66667e-05
															621	-0.000166667
															620	0.0001
Data List															619	0.000133333
nm	ABS														618	0.0002
350	0.002														617	0.000133333
349	0.002														616	0.000166667
348	0.001														615	6.66667e-05
347	0.001														614	-6.66667e-05
346	0.002														613	0.000233333
345	0.003														612	-0.0001
344	0.003														611	-0.000166667
343	0.002														610	6.66667e-05
342	0.001														609	6.66667e-05
341	0														608	0.0001
340	0														607	-0.0001
339	-0.001														606	-0.000166667
338	0														605	6.66667e-05
337	0														604	6.66667e-05
336	0														603	-0.000233333
335	0														602	-0.000333333
334	0														601	-0.0003
333	0.001														600	-0.000166667
332	0.002														599	-0.0003
331	0.002														598	-0.000233333
330	0.002														597	-0.000333333
329	0.002														596	-0.000533333
328	0.002														595	-0.0009
327	0.001														594	-0.000766667
326	0.001														593	-0.0009
325	0.001														592	-0.000533333
324	0.001														591	-0.000766667
323	0.002														590	0.000233333
322	0.002														589	0.0005
321	0.003														588	0.000466667
320	0.004														587	0.000666667
319	0.005														586	0.000666667
318	0.006														585	0.0006
317	0.006														584	0.000233333
316	0.006														583	0.0004
315	0.006														582	0.000333333
314	0.006														581	3.33333e-05
313	0.006														580	0.0004
312	0.007														579	0.0005
311	0.008														578	-0.0002
310	0.009														577	0.0005
309	0.01														576	0.000666667
308	0.011														575	0.000833333
307	0.012														574	0.0009
306	0.013														573	0.001
305	0.014														572	0.000833333
304	0.015														571	0.0006
303	0.016														570	0.000433333
302	0.017														569	0.000366667
301	0.018														568	0.000166667
300	0.02														567	0.000433333
299	0.021														566	0.0003
298	0.023														565	0.0001
297	0.025														564	3.33333e-05
296	0.028														563	0.000166667
295	0.031														562	0
294	0.035														561	-0.000133333
293	0.039														560	-0.000166667
292	0.043														559	0
291	0.047														558	-6.66667e-05
290	0.05														557	0.000133333
289	0.055														556	3.33333e-05
288	0.06														555	-3.33333e-05
287	0.065														554	-0.0002
286	0.072														553	0.001
285	0.078														552	-0.000133333
284	0.083														551	6.66667e-05
283	0.089														550	-6.66667e-05
282	0.095														549	0.0002
281	0.101														548	0.000133333
280	0.107														547	0.000466667
279	0.114														546	0.000366667
278	0.12														545	0.0003
277	0.127														544	0.000233333
276	0.134														543	0.000133333
275	0.14														542	6.66667e-05
274	0.146														541	0.0003
273	0.151														540	0.001
272	0.156														539	0.0004
271	0.16														538	0.000633333
270	0.164														537	0.0005
269	0.167														536	0.0009
268	0.169														535	0.000733333
267	0.171														534	0.0007
266	0.173														533	0.000866667
265	0.174														532	0.00113333
264	0.174														531	0.0012
263	0.173														530	0.00143333
262	0.172														529	-0.0008
261	0.171														528	-0.000433333
260	0.168														527	-0.000633333
259	0.165														526	-0.00103333
258	0.162														525	-0.000966667
257	0.159														524	-0.00196667
256	0.156														523	-0.000666667
255	0.151														522	-0.000733333
254	0.146														521	-0.000466667
253	0.141														520	-0.00143333
252	0.135														519	-0.0011
251	0.13														518	-0.0007
250	0.125														517	-0.0006
249	0.119														516	-0.00106667
248	0.114														515	-0.0008
247	0.109														514	-0.0005
246	0.105														513	-3.33333e-05
245	0.101														512	-0.0006
244	0.098														511	0.0003
243	0.095														510	0.000533333
242	0.091														509	0.00166667
241	0.088														508	0.0009
240	0.085														507	0.00156667
239	0.082														506	0.0013
238	0.081														505	0.00163333
237	0.08														504	0.00206667
236	0.08														503	0.00183333
235	0.081														502	0.000933333
234	0.084														501	0.00286667
233	0.089														500	0.00183333
232	0.096														499	0.00206667
231	0.106														498	0.0026
230	0.12														497	0.00293333
229	0.138														496	0.0024
228	0.16														495	0.00223333
227	0.188														494	0.00313333
226	0.222														493	0.00283333
225	0.262														492	0.00343333
224	0.306														491	0.00343333
223	0.356														490	0.0038
222	0.411														489	0.00306667
221	0.475														488	0.00276667
220	0.546														487	0.00323333
219	0.626														486	0.0038
218	0.711														485	0.00316667
217	0.8														484	0.00453333
216	0.893														483	0.00403333
215	0.987														482	0.00416667
214	1.078														481	0.0041
213	1.168														480	0.00346667
212	1.248														479	0.00426667
211	1.323														478	0.00373333
210	1.392														477	0.00333333
209	1.46														476	0.00383333
208	1.526														475	0.004
207	1.582														474	0.00406667
206	1.615														473	0.004
205	1.643														472	0.00416667
204	1.683														471	0.00413333
203	1.752														470	0.00483333
202	1.845														469	0.00463333
201	1.928														468	0.00483333
200	1.978														467	0.00443333
															466	0.0051
File Name	Ce 10 pH 5 1mM time 0h(1).wscn														465	0.0052
Date	2015-09-11 14:29:38														464	0.00503333
Operator															463	0.0055
Sample Name	Data 31														462	0.0054
Comment															461	0.00546667
															460	0.00603333
Instrument Model	6800														459	0.00596667
ROM Ver.	1														458	0.00633333
Serial No.	1222507														457	0.00576667
Manuf. No.	6507060														456	0.00616667
															455	0.00646667
Instrument Parameters															454	0.00646667
Measurement Mode	Spectrum Scan														453	0.0073
Data Mode	ABS														452	0.0077
Start WL	700														451	0.007
End WL	200														450	0.008
Scan Speed	800 nm/min														449	0.008
Sampling Interval	1														448	0.00816667
Slit Width	1.5														447	0.00823333
Lamp Change Mode	Auto														446	0.00843333
Auto Change WL	340														445	0.0075
Baseline Correction	User 1														444	0.00806667
Response	Fast														443	0.00826667
Path Length	10														442	0.0086
(ABS values are corrected to 10mm path length)															441	0.0088
															440	0.00856667
Data List															439	0.00886667
nm	ABS														438	0.00773333
350	0.009														437	0.00866667
349	0.007														436	0.00876667
348	0.006														435	0.00993333
347	0.006														434	0.00766667
346	0.005														433	0.00896667
345	0.006														432	0.00913333
344	0.008														431	0.00936667
343	0.011														430	0.0088
342	0.013														429	0.00843333
341	0.013														428	0.00826667
340	0.012														427	0.0083
339	0.012														426	0.0093
338	0.012														425	0.00896667
337	0.014														424	0.00783333
336	0.015														423	0.00686667
335	0.016														422	0.00793333
334	0.016														421	0.00893333
333	0.015														420	0.00846667
332	0.014														419	0.00693333
331	0.014														418	0.00713333
330	0.014														417	0.00843333
329	0.015														416	0.0057
328	0.015														415	0.00573333
327	0.015														414	0.00823333
326	0.015														413	0.00776667
325	0.015														412	0.00996667
324	0.016														411	0.0075
323	0.017														410	0.009
322	0.018														409	0.00936667
321	0.018														408	0.0108333
320	0.019														407	0.00913333
319	0.019														406	0.0107667
318	0.019														405	0.0105667
317	0.019														404	0.0125667
316	0.019														403	0.0113333
315	0.019														402	0.011
314	0.02														401	0.0114667
313	0.021														400	0.00993333
312	0.022														399	0.0095
311	0.022														398	0.00976667
310	0.023														397	0.0111667
309	0.023														396	0.0127667
308	0.023														395	0.0092
307	0.024														394	0.00866667
306	0.024														393	0.0095
305	0.024														392	0.0126667
304	0.025														391	0.00956667
303	0.025														390	0.00906667
302	0.025														389	0.00706667
301	0.026														388	0.00706667
300	0.028														387	0.0114667
299	0.029														386	0.0099
298	0.031														385	0.00226667
297	0.032														384	0.00976667
296	0.032														383	0.0115
295	0.033														382	0.00983333
294	0.033														381	0.00513333
293	0.034														380	0.0115
292	0.035														379	0.0121
291	0.036														378	0.0155333
290	0.037														377	0.0155667
289	0.038														376	0.0151
288	0.039														375	0.0145333
287	0.041														374	0.0155333
286	0.042														373	0.0137
285	0.043														372	0.0152
284	0.044														371	0.0172
283	0.044														370	0.0170333
282	0.045														369	0.0165333
281	0.045														368	0.0166
280	0.046														367	0.0147667
279	0.047														366	0.0169667
278	0.048														365	0.0171
277	0.049														364	0.0172333
276	0.051														363	0.0168667
275	0.052														362	0.0169667
274	0.053														361	0.0190333
273	0.054														360	0.0188333
272	0.054														359	0.0174333
271	0.055														358	0.0208333
270	0.055														357	0.0197
269	0.055														356	0.0214667
268	0.055														355	0.0212667
267	0.055														354	0.0224333
266	0.055														353	0.0227333
265	0.055														352	0.0208
264	0.055														351	0.0236
263	0.055														350	0.0246333
262	0.055														349	0.0255333
261	0.055														348	0.0266
260	0.055														347	0.0255
259	0.054														346	0.0236333
258	0.054														345	0.0285667
257	0.053														344	0.0294333
256	0.053														343	0.0295
255	0.053														342	0.0303
254	0.053														341	0.0287667
253	0.053														340	0.0283333
252	0.052														339	0.0305333
251	0.051														338	0.0301333
250	0.05														337	0.0302333
249	0.049														336	0.0335667
248	0.049														335	0.0325
247	0.048														334	0.0328333
246	0.048														333	0.0337667
245	0.047														332	0.0363667
244	0.046														331	0.0374667
243	0.045														330	0.0378667
242	0.045														329	0.0396333
241	0.045														328	0.0399
240	0.044														327	0.0417333
239	0.045														326	0.0409667
238	0.046														325	0.0433667
237	0.047														324	0.0429667
236	0.049														323	0.0453333
235	0.052														322	0.0477333
234	0.056														321	0.0488333
233	0.062														320	0.0511667
232	0.07														319	0.0522333
231	0.081														318	0.0551
230	0.095														317	0.0575667
229	0.113														316	0.0587
228	0.135														315	0.0624333
227	0.161														314	0.0644333
226	0.191														313	0.0663667
225	0.227														312	0.0672
224	0.269														311	0.0708
223	0.317														310	0.073
222	0.371														309	0.0748
221	0.433														308	0.0777667
220	0.501														307	0.0804
219	0.576														306	0.0834
218	0.657														305	0.086
217	0.742														304	0.0893667
216	0.831														303	0.0930333
215	0.921														302	0.0962
214	1.013														301	0.098
213	1.102														300	0.101767
212	1.183														299	0.105333
211	1.252														298	0.108733
210	1.305														297	0.111167
209	1.347														296	0.1166
208	1.381														295	0.118333
207	1.413														294	0.1213
206	1.444														293	0.1232
205	1.471														292	0.127933
204	1.493														291	0.1308
203	1.519														290	0.134133
202	1.553														289	0.138967
201	1.587														288	0.142067
200	1.616														287	0.145067
															286	0.1501
															285	0.153833
															284	0.160233
															283	0.1644
															282	0.1696
															281	0.174167
															280	0.1815
															279	0.187267
															278	0.1947
															277	0.2014
															276	0.208167
															275	0.216767
															274	0.225367
															273	0.235967
															272	0.246033
															271	0.256533
															270	0.269667
															269	0.2819
															268	0.2996
															267	0.318233
															266	0.334867
															265	0.352167
															264	0.373
															263	0.400633
															262	0.423233
															261	0.448333
															260	0.4804
															259	0.508633
															258	0.5438
															257	0.5754
															256	0.607367
															255	0.640133
															254	0.669433
															253	0.6959
															252	0.722033
															251	0.7435
															250	0.761667
															249	0.776533
															248	0.789467
															247	0.8046
															246	0.8204
															245	0.8399
															244	0.862667
															243	0.890133
															242	0.923767
															241	0.965433
															240	1.01843
															239	1.0826
															238	1.15567
															237	1.23677
															236	1.33157
															235	1.45197
															234	1.5767
															233	1.70187
															232	1.81913
															231	1.89657
															230	1.98463
															229	2.02417
															228	2.0743
															227	2.1492
															226	2.18017
															225	2.24157
															224	2.34187
															223	2.38377
															222	2.4677
															221	2.5791
															220	2.64813
															200	5
