# Supplementary material for: Impact of particle size, oxidation state and capping agent of different cerium dioxide nanoparticles on the phosphate-induced transformations at different pH and concentration
Source: PLoS One. 2019 Jun 7;14(6):e0217483. doi: 10.1371/journal.pone.0217483 (PMC6555525; doi:10.1371/journal.pone.0217483)
Supplement: S1 Data — Includes the raw data used for all graphs presented. (ZIP) [file pone.0217483.s022.zip › Raw data/Ce211 pH12 1mM uv.xls]

## Sheet: Sheet1
Company
Print Date	2016-05-19 14:13:18
File Name	Ce211 pH12 1mM time 0h(1).wscn
Date	2015-08-25 13:34:11
Operator
Sample Name	Data 7
Comment
Instrument Model	6800
ROM Ver.	1
Serial No.	1222507
Manuf. No.	6507060
Instrument Parameters
Measurement Mode	Spectrum Scan
Data Mode	ABS
Start WL	800
End WL	200
Scan Speed	800 nm/min
Sampling Interval	1				0h
Slit Width	1.5				1week
Lamp Change Mode	Auto				21days
Auto Change WL	340																		pristine
Baseline Correction	User 1
Response	Fast																		700	0
Path Length	10																		699	0.0002
																			698	0.0003
																			697	0.0006
Data List																			696	0.0007
nm	ABS																		695	0.0008
800	0.014																		694	0.0007
799	0.014																		693	0.0007
798	0.014																		692	0.0004
797	0.014																		691	0.0004
796	0.014																		690	0.0004
795	0.014																		689	0.0006
794	0.014																		688	0.001
793	0.014																		687	0.0017
792	0.014																		686	0.002
791	0.014																		685	0.002
790	0.014																		684	0.0019
789	0.014																		683	0.0018
788	0.014																		682	0.0017
787	0.014																		681	0.0017
786	0.014																		680	0.0019
785	0.015																		679	0.0019
784	0.015																		678	0.0024
783	0.015																		677	0.0028
782	0.015																		676	0.0031
781	0.015																		675	0.0032
780	0.015																		674	0.0035
779	0.016																		673	0.0035
778	0.016																		672	0.0037
777	0.017																		671	0.0038
776	0.016																		670	0.0038
775	0.016																		669	0.0038
774	0.015																		668	0.004
773	0.015																		667	0.0042
772	0.015																		666	0.0043
771	0.015																		665	0.0043
770	0.015																		664	0.0044
769	0.016																		663	0.0044
768	0.016																		662	0.0045
767	0.015																		661	0.0047
766	0.015																		660	0.0049
765	0.015																		659	0.0049
764	0.015																		658	0.0049
763	0.015																		657	0.0049
762	0.015																		656	0.0051
761	0.015																		655	0.0055
760	0.015																		654	0.0058
759	0.015																		653	0.0057
758	0.015																		652	0.0056
757	0.016																		651	0.0055
756	0.016																		650	0.0057
755	0.016																		649	0.0061
754	0.016																		648	0.0065
753	0.016																		647	0.0065
752	0.015																		646	0.0066
751	0.015																		645	0.0068
750	0.015																		644	0.0073
749	0.015																		643	0.0076
748	0.015																		642	0.0077
747	0.016																		641	0.0077
746	0.016																		640	0.0076
745	0.016																		639	0.0078
744	0.016																		638	0.0081
743	0.016																		637	0.0084
742	0.016																		636	0.0087
741	0.016																		635	0.0089
740	0.016																		634	0.0091
739	0.016																		633	0.0091
738	0.016																		632	0.0091
737	0.016																		631	0.009
736	0.016																		630	0.0091
735	0.015																		629	0.0092
734	0.016																		628	0.0094
733	0.016																		627	0.0098
732	0.016																		626	0.01
731	0.016																		625	0.0102
730	0.016																		624	0.0104
729	0.016																		623	0.0107
728	0.016																		622	0.0109
727	0.016																		621	0.011
726	0.017																		620	0.0111
725	0.017																		619	0.0112
724	0.017																		618	0.0114
723	0.017																		617	0.0116
722	0.017																		616	0.0119
721	0.017																		615	0.012
720	0.017																		614	0.012
719	0.017																		613	0.0121
718	0.016																		612	0.0124
717	0.017																		611	0.0127
716	0.017																		610	0.0131
715	0.017																		609	0.0133
714	0.017																		608	0.0136
713	0.017																		607	0.0138
712	0.017																		606	0.0139
711	0.017																		605	0.0141
710	0.017																		604	0.0142
709	0.017																		603	0.0144
708	0.017																		602	0.0146
707	0.017																		601	0.0148
706	0.017																		600	0.0149
705	0.017																		599	0.0152
704	0.017																		598	0.0155
703	0.017																		597	0.0158
702	0.017																		596	0.0161
701	0.017																		595	0.0163
700	0.017																		594	0.0164
699	0.017																		593	0.0162
698	0.018																		592	0.0159
697	0.019																		591	0.0156
696	0.019																		590	0.0155
695	0.018																		589	0.0157
694	0.018																		588	0.0163
693	0.018																		587	0.0166
692	0.018																		586	0.0169
691	0.018																		585	0.0172
690	0.018																		584	0.0177
689	0.018																		583	0.0182
688	0.018																		582	0.0181
687	0.018																		581	0.0181
686	0.018																		580	0.0183
685	0.018																		579	0.0188
684	0.018																		578	0.0195
683	0.018																		577	0.0199
682	0.018																		576	0.0197
681	0.018																		575	0.02
680	0.018																		574	0.0206
679	0.018																		573	0.021
678	0.018																		572	0.0213
677	0.018																		571	0.0214
676	0.018																		570	0.0215
675	0.018																		569	0.0218
674	0.018																		568	0.0222
673	0.018																		567	0.0223
672	0.018																		566	0.0225
671	0.018																		565	0.0227
670	0.018																		564	0.023
669	0.018																		563	0.0234
668	0.018																		562	0.0235
667	0.018																		561	0.0235
666	0.018																		560	0.0237
665	0.018																		559	0.0241
664	0.018																		558	0.0244
663	0.018																		557	0.0248
662	0.018																		556	0.0252
661	0.018																		555	0.0255
660	0.018																		554	0.0258
659	0.019																		553	0.0261
658	0.019																		552	0.0263
657	0.019																		551	0.0265
656	0.019																		550	0.0269
655	0.019																		549	0.0275
654	0.019																		548	0.028
653	0.019																		547	0.0285
652	0.019																		546	0.0289
651	0.019																		545	0.0291
650	0.019																		544	0.0293
649	0.019																		543	0.0295
648	0.019																		542	0.0295
647	0.019																		541	0.0293
646	0.019																		540	0.0292
645	0.019																		539	0.0296
644	0.019																		538	0.03
643	0.019																		537	0.0301
642	0.019																		536	0.0302
641	0.019																		535	0.03
640	0.019																		534	0.0302
639	0.019																		533	0.0303
638	0.019																		532	0.0311
637	0.019																		531	0.0318
636	0.019																		530	0.0325
635	0.019																		529	0.0328
634	0.019																		528	0.033
633	0.019																		527	0.0327
632	0.019																		526	0.0332
631	0.019																		525	0.0337
630	0.019																		524	0.0341
629	0.019																		523	0.0342
628	0.019																		522	0.034
627	0.019																		521	0.0336
626	0.019																		520	0.0335
625	0.019																		519	0.0335
624	0.02																		518	0.0339
623	0.02																		517	0.0341
622	0.02																		516	0.0339
621	0.02																		515	0.0335
620	0.02																		514	0.0331
619	0.02																		513	0.0329
618	0.02																		512	0.0335
617	0.02																		511	0.0337
616	0.02																		510	0.0341
615	0.02																		509	0.0346
614	0.02																		508	0.035
613	0.02																		507	0.0355
612	0.02																		506	0.0364
611	0.02																		505	0.0368
610	0.02																		504	0.0376
609	0.02																		503	0.0382
608	0.02																		502	0.0386
607	0.02																		501	0.0381
606	0.02																		500	0.0378
605	0.021																		499	0.0371
604	0.021																		498	0.0373
603	0.021																		497	0.038
602	0.02																		496	0.0385
601	0.02																		495	0.039
600	0.02																		494	0.039
599	0.02																		493	0.0387
598	0.02																		492	0.0381
597	0.02																		491	0.0381
596	0.021																		490	0.0382
595	0.021																		489	0.0392
594	0.021																		488	0.0405
593	0.021																		487	0.042
592	0.021																		486	0.0428
591	0.021																		485	0.0432
590	0.021																		484	0.0435
589	0.021																		483	0.0439
588	0.021																		482	0.0445
587	0.021																		481	0.0445
586	0.021																		480	0.0448
585	0.022																		479	0.0448
584	0.022																		478	0.045
583	0.022																		477	0.0457
582	0.022																		476	0.0464
581	0.022																		475	0.0465
580	0.022																		474	0.0468
579	0.021																		473	0.0472
578	0.021																		472	0.0472
577	0.021																		471	0.0477
576	0.021																		470	0.0484
575	0.021																		469	0.0489
574	0.021																		468	0.0497
573	0.021																		467	0.0505
572	0.022																		466	0.0509
571	0.022																		465	0.0513
570	0.022																		464	0.0515
569	0.022																		463	0.052
568	0.022																		462	0.0525
567	0.022																		461	0.0533
566	0.022																		460	0.0541
565	0.022																		459	0.0548
564	0.022																		458	0.0557
563	0.022																		457	0.0566
562	0.022																		456	0.0573
561	0.022																		455	0.0578
560	0.022																		454	0.0582
559	0.022																		453	0.0585
558	0.022																		452	0.0592
557	0.022																		451	0.0604
556	0.022																		450	0.0616
555	0.022																		449	0.0624
554	0.022																		448	0.0631
553	0.022																		447	0.0633
552	0.023																		446	0.0634
551	0.023																		445	0.064
550	0.023																		444	0.0658
549	0.023																		443	0.0682
548	0.023																		442	0.0709
547	0.023																		441	0.0719
546	0.023																		440	0.0723
545	0.023																		439	0.072
544	0.024																		438	0.0722
543	0.024																		437	0.0724
542	0.024																		436	0.0726
541	0.024																		435	0.0727
540	0.024																		434	0.0733
539	0.024																		433	0.0745
538	0.024																		432	0.0762
537	0.024																		431	0.0775
536	0.024																		430	0.078
535	0.024																		429	0.0788
534	0.024																		428	0.0785
533	0.024																		427	0.0794
532	0.024																		426	0.0798
531	0.025																		425	0.081
530	0.025																		424	0.0814
529	0.025																		423	0.0822
528	0.025																		422	0.0822
527	0.024																		421	0.0824
526	0.024																		420	0.0836
525	0.025																		419	0.0851
524	0.026																		418	0.0853
523	0.026																		417	0.0859
522	0.026																		416	0.0859
521	0.026																		415	0.0852
520	0.026																		414	0.0858
519	0.026																		413	0.0862
518	0.027																		412	0.0876
517	0.027																		411	0.0896
516	0.027																		410	0.0924
515	0.027																		409	0.0941
514	0.027																		408	0.0939
513	0.027																		407	0.0938
512	0.028																		406	0.0955
511	0.028																		405	0.0988
510	0.028																		404	0.1028
509	0.028																		403	0.1066
508	0.028																		402	0.1088
507	0.027																		401	0.1101
506	0.027																		400	0.1105
505	0.027																		399	0.1111
504	0.028																		398	0.1102
503	0.028																		397	0.1096
502	0.028																		396	0.1088
501	0.028																		395	0.1085
500	0.028																		394	0.1078
499	0.028																		393	0.1084
498	0.028																		392	0.1101
497	0.028																		391	0.1138
496	0.028																		390	0.1172
495	0.029																		389	0.1211
494	0.029																		388	0.1222
493	0.029																		387	0.1214
492	0.029																		386	0.1228
491	0.029																		385	0.1228
490	0.029																		384	0.1248
489	0.029																		383	0.1282
488	0.03																		382	0.1285
487	0.03																		381	0.1247
486	0.03																		380	0.1222
485	0.03																		379	0.1177
484	0.03																		378	0.1165
483	0.03																		377	0.1176
482	0.03																		376	0.119
481	0.03																		375	0.1195
480	0.03																		374	0.1211
479	0.03																		373	0.123
478	0.03																		372	0.1254
477	0.03																		371	0.1286
476	0.03																		370	0.1309
475	0.03																		369	0.1331
474	0.03																		368	0.135
473	0.031																		367	0.1369
472	0.031																		366	0.1394
471	0.031																		365	0.1424
470	0.031																		364	0.1451
469	0.031																		363	0.1475
468	0.031																		362	0.1496
467	0.031																		361	0.1511
466	0.031																		360	0.1533
465	0.031																		359	0.1563
464	0.031																		358	0.1613
463	0.031																		357	0.1657
462	0.032																		356	0.1689
461	0.032																		355	0.1714
460	0.032																		354	0.1743
459	0.032																		353	0.1782
458	0.032																		352	0.181
457	0.032																		351	0.1832
456	0.032																		350	0.1844
455	0.032																		349	0.1869
454	0.032																		348	0.1907
453	0.032																		347	0.1975
452	0.032																		346	0.2016
451	0.032																		345	0.2043
450	0.033																		344	0.2063
449	0.033																		343	0.2091
448	0.033																		342	0.2117
447	0.033																		341	0.2151
446	0.033																		340	0.2161
445	0.033																		339	0.2153
444	0.033																		338	0.2156
443	0.033																		337	0.2178
442	0.034																		336	0.2211
441	0.034																		335	0.2251
440	0.034																		334	0.2289
439	0.035																		333	0.2318
438	0.035																		332	0.2338
437	0.034																		331	0.2346
436	0.034																		330	0.236
435	0.034																		329	0.2394
434	0.034																		328	0.2414
433	0.034																		327	0.2427
432	0.035																		326	0.2437
431	0.035																		325	0.2446
430	0.035																		324	0.2454
429	0.035																		323	0.2474
428	0.035																		322	0.2481
427	0.036																		321	0.2502
426	0.036																		320	0.252
425	0.036																		319	0.2549
424	0.036																		318	0.2559
423	0.036																		317	0.2567
422	0.036																		316	0.2568
421	0.036																		315	0.2579
420	0.037																		314	0.2596
419	0.037																		313	0.2621
418	0.037																		312	0.264
417	0.037																		311	0.2661
416	0.037																		310	0.2657
415	0.036																		309	0.2665
414	0.036																		308	0.2676
413	0.037																		307	0.2675
412	0.038																		306	0.2661
411	0.038																		305	0.2649
410	0.039																		304	0.2636
409	0.039																		303	0.2642
408	0.039																		302	0.2642
407	0.039																		301	0.2642
406	0.04																		300	0.262
405	0.04																		299	0.2601
404	0.04																		298	0.2591
403	0.04																		297	0.2584
402	0.04																		296	0.2575
401	0.04																		295	0.2566
400	0.04																		294	0.2545
399	0.041																		293	0.2528
398	0.041																		292	0.251
397	0.041																		291	0.2488
396	0.041																		290	0.2465
395	0.041																		289	0.2445
394	0.041																		288	0.2432
393	0.041																		287	0.2413
392	0.042																		286	0.2396
391	0.042																		285	0.2371
390	0.043																		284	0.2357
389	0.043																		283	0.2344
388	0.042																		282	0.2331
387	0.041																		281	0.2307
386	0.04																		280	0.2284
385	0.04																		279	0.2267
384	0.042																		278	0.2255
383	0.044																		277	0.2246
382	0.047																		276	0.2237
381	0.049																		275	0.2227
380	0.05																		274	0.2213
379	0.051																		273	0.22
378	0.052																		272	0.2185
377	0.052																		271	0.2176
376	0.052																		270	0.2161
375	0.051																		269	0.216
374	0.05																		268	0.2155
373	0.051																		267	0.2147
372	0.052																		266	0.2149
371	0.053																		265	0.2146
370	0.053																		264	0.2131
369	0.053																		263	0.2135
368	0.052																		262	0.2137
367	0.053																		261	0.2135
366	0.054																		260	0.2133
365	0.055																		259	0.2127
364	0.056																		258	0.2115
363	0.056																		257	0.2112
362	0.056																		256	0.2118
361	0.056																		255	0.2117
360	0.057																		254	0.2118
359	0.058																		253	0.2123
358	0.059																		252	0.2112
357	0.06																		251	0.2101
356	0.059																		250	0.2093
355	0.058																		249	0.2087
354	0.058																		248	0.2087
353	0.06																		247	0.2094
352	0.062																		246	0.2086
351	0.064																		245	0.208
350	0.066																		244	0.2074
349	0.068																		243	0.2077
348	0.069																		242	0.2086
347	0.069																		241	0.2099
346	0.068																		240	0.2112
345	0.067																		239	0.2125
344	0.066																		238	0.2131
343	0.068																		237	0.2145
342	0.07																		236	0.2157
341	0.072																		235	0.2169
340	0.073																		234	0.2183
339	0.073																		233	0.2202
338	0.073																		232	0.2223
337	0.073																		231	0.2253
336	0.073																		230	0.2278
335	0.074																		229	0.2306
334	0.075																		228	0.2341
333	0.076																		227	0.2383
332	0.077																		226	0.2436
331	0.077																		225	0.2508
330	0.078																		224	0.2568
329	0.078																		223	0.2633
328	0.077																		222	0.271
327	0.078																		221	0.277
326	0.078																		220	0.2836
325	0.08																		219	0.2923
324	0.081																		218	0.2993
323	0.082																		217	0.3067
322	0.083																		216	0.3164
321	0.083																		215	0.3234
320	0.082																		214	0.3304
319	0.082																		213	0.3345
318	0.081																		212	0.3394
317	0.082																		211	0.3432
316	0.082																		210	0.3494
315	0.083																		209	0.3565
314	0.085																		208	0.363
313	0.086																		207	0.3655
312	0.086																		206	0.3701
311	0.087																		205	0.3704
310	0.088																		204	0.3679
309	0.088																		203	0.3729
308	0.089																		202	0.378
307	0.09																		201	0.3828
306	0.092																		200	0.3872
305	0.093
304	0.094
303	0.096
302	0.097
301	0.1
300	0.102
299	0.105
298	0.107
297	0.111
296	0.116
295	0.123
294	0.13
293	0.138
292	0.146
291	0.155
290	0.166
289	0.177
288	0.189
287	0.202
286	0.216
285	0.231
284	0.247
283	0.263
282	0.28
281	0.298
280	0.316
279	0.335
278	0.355
277	0.375
276	0.394
275	0.414
274	0.432
273	0.45
272	0.467
271	0.481
270	0.494
269	0.504
268	0.512
267	0.518
266	0.521
265	0.523
264	0.523
263	0.521
262	0.516
261	0.51
260	0.501
259	0.49
258	0.478
257	0.464
256	0.448
255	0.431
254	0.414
253	0.397
252	0.379
251	0.362
250	0.345
249	0.328
248	0.313
247	0.298
246	0.285
245	0.272
244	0.26
243	0.249
242	0.239
241	0.228
240	0.218
239	0.209
238	0.201
237	0.194
236	0.188
235	0.181
234	0.176
233	0.171
232	0.167
231	0.164
230	0.162
229	0.161
228	0.161
227	0.162
226	0.164
225	0.167
224	0.171
223	0.176
222	0.183
221	0.191
220	0.202
219	0.214
218	0.229
217	0.246
216	0.266
215	0.29
214	0.317
213	0.348
212	0.383
211	0.423
210	0.473
209	0.531
208	0.6
207	0.677
206	0.759
205	0.843
204	0.931
203	1.023
202	1.121
201	1.204
200	1.259
File Name	Ce211 pH12 1mM time 0h(1).wscn
Date	2015-09-01 12:42:10
Operator
Sample Name	Data 19
Comment
Instrument Model	6800
ROM Ver.	1
Serial No.	1222507
Manuf. No.	6507060
Instrument Parameters
Measurement Mode	Spectrum Scan
Data Mode	ABS
Start WL	700
End WL	200
Scan Speed	800 nm/min
Sampling Interval	1
Slit Width	1.5
Lamp Change Mode	Auto
Auto Change WL	340
Baseline Correction	User 1
Response	Fast
Path Length	10
Data List
nm	ABS
700	0.011
699	0.011
698	0.011
697	0.011
696	0.011
695	0.011
694	0.011
693	0.012
692	0.011
691	0.011
690	0.012
689	0.012
688	0.012
687	0.012
686	0.012
685	0.012
684	0.012
683	0.012
682	0.012
681	0.012
680	0.012
679	0.012
678	0.012
677	0.012
676	0.012
675	0.012
674	0.012
673	0.012
672	0.012
671	0.012
670	0.012
669	0.012
668	0.012
667	0.012
666	0.012
665	0.012
664	0.012
663	0.012
662	0.012
661	0.012
660	0.012
659	0.012
658	0.012
657	0.012
656	0.012
655	0.012
654	0.012
653	0.012
652	0.012
651	0.012
650	0.012
649	0.012
648	0.012
647	0.012
646	0.012
645	0.012
644	0.012
643	0.012
642	0.012
641	0.013
640	0.012
639	0.012
638	0.012
637	0.012
636	0.012
635	0.013
634	0.013
633	0.013
632	0.013
631	0.012
630	0.012
629	0.012
628	0.012
627	0.012
626	0.012
625	0.012
624	0.012
623	0.012
622	0.012
621	0.012
620	0.012
619	0.012
618	0.012
617	0.012
616	0.012
615	0.012
614	0.012
613	0.012
612	0.012
611	0.012
610	0.012
609	0.012
608	0.012
607	0.012
606	0.012
605	0.012
604	0.012
603	0.012
602	0.013
601	0.013
600	0.013
599	0.013
598	0.013
597	0.013
596	0.013
595	0.013
594	0.013
593	0.013
592	0.013
591	0.013
590	0.013
589	0.013
588	0.012
587	0.012
586	0.012
585	0.011
584	0.011
583	0.011
582	0.01
581	0.01
580	0.011
579	0.011
578	0.012
577	0.012
576	0.013
575	0.013
574	0.013
573	0.013
572	0.013
571	0.013
570	0.013
569	0.013
568	0.013
567	0.013
566	0.013
565	0.013
564	0.013
563	0.013
562	0.013
561	0.014
560	0.014
559	0.013
558	0.013
557	0.013
556	0.013
555	0.013
554	0.013
553	0.013
552	0.013
551	0.013
550	0.013
549	0.013
548	0.013
547	0.013
546	0.013
545	0.013
544	0.013
543	0.013
542	0.013
541	0.013
540	0.013
539	0.013
538	0.013
537	0.013
536	0.013
535	0.013
534	0.013
533	0.013
532	0.013
531	0.013
530	0.013
529	0.014
528	0.014
527	0.015
526	0.015
525	0.015
524	0.015
523	0.015
522	0.015
521	0.015
520	0.015
519	0.015
518	0.016
517	0.016
516	0.016
515	0.016
514	0.016
513	0.015
512	0.015
511	0.015
510	0.015
509	0.015
508	0.015
507	0.015
506	0.015
505	0.015
504	0.015
503	0.015
502	0.015
501	0.015
500	0.015
499	0.015
498	0.015
497	0.015
496	0.014
495	0.014
494	0.014
493	0.014
492	0.015
491	0.015
490	0.015
489	0.015
488	0.015
487	0.015
486	0.016
485	0.016
484	0.016
483	0.015
482	0.015
481	0.015
480	0.015
479	0.015
478	0.015
477	0.015
476	0.015
475	0.015
474	0.015
473	0.015
472	0.015
471	0.015
470	0.015
469	0.015
468	0.015
467	0.015
466	0.015
465	0.015
464	0.015
463	0.015
462	0.015
461	0.015
460	0.015
459	0.015
458	0.015
457	0.015
456	0.015
455	0.015
454	0.015
453	0.015
452	0.016
451	0.016
450	0.016
449	0.016
448	0.016
447	0.016
446	0.016
445	0.017
444	0.017
443	0.017
442	0.016
441	0.016
440	0.016
439	0.016
438	0.016
437	0.016
436	0.017
435	0.017
434	0.017
433	0.017
432	0.017
431	0.017
430	0.017
429	0.017
428	0.017
427	0.017
426	0.017
425	0.017
424	0.017
423	0.017
422	0.017
421	0.018
420	0.019
419	0.02
418	0.021
417	0.02
416	0.019
415	0.019
414	0.018
413	0.018
412	0.018
411	0.018
410	0.019
409	0.019
408	0.019
407	0.018
406	0.018
405	0.018
404	0.018
403	0.018
402	0.018
401	0.018
400	0.018
399	0.018
398	0.019
397	0.019
396	0.019
395	0.019
394	0.019
393	0.019
392	0.02
391	0.02
390	0.02
389	0.02
388	0.019
387	0.019
386	0.019
385	0.019
384	0.02
383	0.021
382	0.021
381	0.022
380	0.022
379	0.022
378	0.022
377	0.022
376	0.022
375	0.022
374	0.023
373	0.023
372	0.024
371	0.024
370	0.024
369	0.024
368	0.024
367	0.023
366	0.022
365	0.021
364	0.021
363	0.021
362	0.022
361	0.023
360	0.024
359	0.024
358	0.024
357	0.024
356	0.024
355	0.024
354	0.024
353	0.025
352	0.026
351	0.027
350	0.027
349	0.028
348	0.027
347	0.027
346	0.028
345	0.027
344	0.026
343	0.026
342	0.027
341	0.028
340	0.03
339	0.032
338	0.033
337	0.034
336	0.034
335	0.034
334	0.034
333	0.034
332	0.034
331	0.034
330	0.034
329	0.035
328	0.035
327	0.036
326	0.036
325	0.036
324	0.036
323	0.036
322	0.035
321	0.035
320	0.035
319	0.036
318	0.037
317	0.037
316	0.038
315	0.038
314	0.038
313	0.038
312	0.037
311	0.037
310	0.037
309	0.037
308	0.037
307	0.037
306	0.037
305	0.037
304	0.037
303	0.037
302	0.037
301	0.037
300	0.036
299	0.035
298	0.035
297	0.035
296	0.035
295	0.035
294	0.036
293	0.037
292	0.037
291	0.037
290	0.037
289	0.036
288	0.035
287	0.034
286	0.033
285	0.033
284	0.033
283	0.034
282	0.034
281	0.034
280	0.034
279	0.033
278	0.032
277	0.032
276	0.032
275	0.033
274	0.033
273	0.033
272	0.032
271	0.032
270	0.032
269	0.032
268	0.032
267	0.032
266	0.033
265	0.033
264	0.033
263	0.034
262	0.034
261	0.033
260	0.033
259	0.033
258	0.033
257	0.033
256	0.033
255	0.034
254	0.034
253	0.034
252	0.034
251	0.034
250	0.034
249	0.034
248	0.034
247	0.034
246	0.035
245	0.035
244	0.035
243	0.035
242	0.035
241	0.036
240	0.037
239	0.038
238	0.039
237	0.04
236	0.041
235	0.043
234	0.046
233	0.049
232	0.053
231	0.058
230	0.064
229	0.07
228	0.077
227	0.085
226	0.094
225	0.103
224	0.114
223	0.125
222	0.138
221	0.152
220	0.167
219	0.184
218	0.203
217	0.222
216	0.242
215	0.264
214	0.287
213	0.312
212	0.338
211	0.366
210	0.397
209	0.431
208	0.467
207	0.506
206	0.549
205	0.596
204	0.65
203	0.71
202	0.777
201	0.833
200	0.871
File Name	Ce211 pH12 1mM time 0h(1).wscn
Date	2015-09-11 14:11:01
Operator
Sample Name	Data 25
Comment
Instrument Model	6800
ROM Ver.	1
Serial No.	1222507
Manuf. No.	6507060
Instrument Parameters
Measurement Mode	Spectrum Scan
Data Mode	ABS
Start WL	700
End WL	200
Scan Speed	800 nm/min
Sampling Interval	1
Slit Width	1.5
Lamp Change Mode	Auto
Auto Change WL	340
Baseline Correction	User 1
Response	Fast
Path Length	10
(ABS values are corrected to 10mm path length)
Data List
nm	ABS
700	0.006
699	0.006
698	0.006
697	0.006
696	0.006
695	0.006
694	0.006
693	0.006
692	0.006
691	0.006
690	0.006
689	0.006
688	0.006
687	0.006
686	0.006
685	0.006
684	0.006
683	0.006
682	0.006
681	0.006
680	0.006
679	0.005
678	0.005
677	0.006
676	0.006
675	0.006
674	0.006
673	0.006
672	0.006
671	0.005
670	0.005
669	0.005
668	0.005
667	0.005
666	0.006
665	0.006
664	0.006
663	0.006
662	0.006
661	0.006
660	0.006
659	0.006
658	0.006
657	0.006
656	0.006
655	0.006
654	0.006
653	0.006
652	0.006
651	0.006
650	0.006
649	0.006
648	0.006
647	0.006
646	0.006
645	0.006
644	0.006
643	0.006
642	0.006
641	0.006
640	0.006
639	0.006
638	0.006
637	0.006
636	0.006
635	0.006
634	0.006
633	0.006
632	0.006
631	0.006
630	0.006
629	0.006
628	0.006
627	0.006
626	0.007
625	0.007
624	0.007
623	0.007
622	0.007
621	0.007
620	0.007
619	0.007
618	0.007
617	0.007
616	0.007
615	0.007
614	0.007
613	0.007
612	0.007
611	0.007
610	0.007
609	0.007
608	0.007
607	0.007
606	0.007
605	0.007
604	0.007
603	0.007
602	0.007
601	0.007
600	0.007
599	0.007
598	0.007
597	0.007
596	0.007
595	0.007
594	0.007
593	0.007
592	0.007
591	0.007
590	0.007
589	0.006
588	0.006
587	0.006
586	0.006
585	0.005
584	0.006
583	0.006
582	0.006
581	0.006
580	0.006
579	0.007
578	0.007
577	0.008
576	0.008
575	0.008
574	0.008
573	0.008
572	0.009
571	0.009
570	0.009
569	0.009
568	0.009
567	0.009
566	0.009
565	0.009
564	0.009
563	0.009
562	0.009
561	0.009
560	0.009
559	0.009
558	0.009
557	0.01
556	0.01
555	0.009
554	0.009
553	0.009
552	0.009
551	0.009
550	0.009
549	0.009
548	0.009
547	0.009
546	0.009
545	0.009
544	0.009
543	0.009
542	0.009
541	0.009
540	0.009
539	0.009
538	0.009
537	0.009
536	0.009
535	0.009
534	0.009
533	0.008
532	0.008
531	0.009
530	0.01
529	0.011
528	0.011
527	0.012
526	0.012
525	0.012
524	0.012
523	0.012
522	0.012
521	0.012
520	0.012
519	0.012
518	0.012
517	0.011
516	0.011
515	0.011
514	0.011
513	0.011
512	0.011
511	0.011
510	0.011
509	0.011
508	0.011
507	0.011
506	0.011
505	0.011
504	0.011
503	0.011
502	0.011
501	0.011
500	0.011
499	0.011
498	0.011
497	0.011
496	0.011
495	0.011
494	0.011
493	0.011
492	0.011
491	0.011
490	0.011
489	0.011
488	0.01
487	0.01
486	0.01
485	0.01
484	0.01
483	0.01
482	0.01
481	0.01
480	0.01
479	0.01
478	0.01
477	0.01
476	0.01
475	0.01
474	0.01
473	0.01
472	0.011
471	0.011
470	0.01
469	0.01
468	0.011
467	0.011
466	0.011
465	0.011
464	0.011
463	0.011
462	0.011
461	0.011
460	0.011
459	0.011
458	0.011
457	0.011
456	0.011
455	0.011
454	0.011
453	0.011
452	0.011
451	0.011
450	0.011
449	0.011
448	0.012
447	0.012
446	0.012
445	0.012
444	0.012
443	0.012
442	0.012
441	0.013
440	0.013
439	0.013
438	0.013
437	0.013
436	0.013
435	0.013
434	0.013
433	0.014
432	0.014
431	0.014
430	0.014
429	0.014
428	0.013
427	0.013
426	0.013
425	0.013
424	0.014
423	0.014
422	0.014
421	0.015
420	0.015
419	0.016
418	0.016
417	0.016
416	0.016
415	0.016
414	0.015
413	0.015
412	0.016
411	0.016
410	0.016
409	0.017
408	0.018
407	0.018
406	0.018
405	0.018
404	0.017
403	0.017
402	0.017
401	0.017
400	0.018
399	0.019
398	0.019
397	0.019
396	0.019
395	0.019
394	0.019
393	0.019
392	0.019
391	0.019
390	0.019
389	0.018
388	0.018
387	0.018
386	0.018
385	0.019
384	0.019
383	0.02
382	0.021
381	0.022
380	0.024
379	0.027
378	0.029
377	0.031
376	0.031
375	0.03
374	0.029
373	0.029
372	0.029
371	0.029
370	0.029
369	0.029
368	0.03
367	0.03
366	0.031
365	0.031
364	0.03
363	0.029
362	0.029
361	0.029
360	0.029
359	0.029
358	0.028
357	0.028
356	0.028
355	0.029
354	0.03
353	0.03
352	0.03
351	0.03
350	0.029
349	0.028
348	0.028
347	0.028
346	0.027
345	0.028
344	0.029
343	0.032
342	0.036
341	0.037
340	0.036
339	0.036
338	0.035
337	0.036
336	0.038
335	0.038
334	0.039
333	0.04
332	0.04
331	0.04
330	0.041
329	0.04
328	0.04
327	0.039
326	0.039
325	0.039
324	0.04
323	0.041
322	0.043
321	0.044
320	0.044
319	0.043
318	0.042
317	0.041
316	0.041
315	0.041
314	0.042
313	0.043
312	0.044
311	0.044
310	0.044
309	0.043
308	0.043
307	0.042
306	0.042
305	0.042
304	0.041
303	0.041
302	0.04
301	0.041
300	0.041
299	0.042
298	0.042
297	0.042
296	0.041
295	0.041
294	0.04
293	0.04
292	0.04
291	0.04
290	0.039
289	0.038
288	0.038
287	0.037
286	0.037
285	0.036
284	0.036
283	0.037
282	0.036
281	0.035
280	0.034
279	0.033
278	0.032
277	0.033
276	0.033
275	0.033
274	0.033
273	0.034
272	0.034
271	0.034
270	0.034
269	0.034
268	0.034
267	0.034
266	0.034
265	0.034
264	0.034
263	0.034
262	0.034
261	0.033
260	0.033
259	0.033
258	0.032
257	0.032
256	0.032
255	0.032
254	0.032
253	0.033
252	0.033
251	0.033
250	0.033
249	0.032
248	0.032
247	0.032
246	0.031
245	0.03
244	0.03
243	0.03
242	0.029
241	0.029
240	0.028
239	0.028
238	0.028
237	0.028
236	0.029
235	0.029
234	0.029
233	0.029
232	0.029
231	0.03
230	0.03
229	0.031
228	0.032
227	0.033
226	0.034
225	0.035
224	0.037
223	0.04
222	0.043
221	0.046
220	0.05
219	0.054
218	0.059
217	0.065
216	0.071
215	0.078
214	0.086
213	0.097
212	0.11
211	0.126
210	0.144
209	0.165
208	0.19
207	0.22
206	0.254
205	0.293
204	0.339
203	0.391
202	0.448
201	0.497
200	0.529
