# Supplementary material for: Impact of particle size, oxidation state and capping agent of different cerium dioxide nanoparticles on the phosphate-induced transformations at different pH and concentration
Source: PLoS One. 2019 Jun 7;14(6):e0217483. doi: 10.1371/journal.pone.0217483 (PMC6555525; doi:10.1371/journal.pone.0217483)
Supplement: S1 Data — Includes the raw data used for all graphs presented. (ZIP) [file pone.0217483.s022.zip › Raw data/Ce211 pH5 1mM UV.xls]

## Sheet: Sheet1
Company
Print Date	2016-05-19 14:12:16
File Name	Ce 211 Ph5 1mM time 0h(1).wscn
Date	2015-08-25 12:54:55
Operator
Sample Name	Data 41
Comment
Instrument Model	6800
ROM Ver.	1
Serial No.	1222507
Manuf. No.	6507060
Instrument Parameters
Measurement Mode	Spectrum Scan
Data Mode	ABS
Start WL	800
End WL	200
Scan Speed	800 nm/min
Sampling Interval	1
Slit Width	1.5				0h
Lamp Change Mode	Auto				7days
Auto Change WL	340				21days
Baseline Correction	User 1
Response	Fast																	pristine
Path Length	10
																				0.0452
Data List																		700	0.0452	0
nm	ABS																	699	0.0454	0.0002
800	-0.001																	698	0.0455	0.0003
799	0																	697	0.0458	0.0006
798	0																	696	0.0459	0.0007
797	0																	695	0.046	0.0008
796	0																	694	0.0459	0.0007
795	0																	693	0.0459	0.0007
794	0																	692	0.0456	0.0004
793	0																	691	0.0456	0.0004
792	0																	690	0.0456	0.0004
791	0																	689	0.0458	0.0006
790	0.001																	688	0.0462	0.001
789	0.003																	687	0.0469	0.0017
788	0.005																	686	0.0472	0.002
787	0.005																	685	0.0472	0.002
786	0.005																	684	0.0471	0.0019
785	0.005																	683	0.047	0.0018
784	0.004																	682	0.0469	0.0017
783	0.003																	681	0.0469	0.0017
782	0.003																	680	0.0471	0.0019
781	0.002																	679	0.0471	0.0019
780	0.002																	678	0.0476	0.0024
779	0.002																	677	0.048	0.0028
778	0.002																	676	0.0483	0.0031
777	0.002																	675	0.0484	0.0032
776	0.002																	674	0.0487	0.0035
775	0.001																	673	0.0487	0.0035
774	0.001																	672	0.0489	0.0037
773	0.001																	671	0.049	0.0038
772	0.001																	670	0.049	0.0038
771	0.001																	669	0.049	0.0038
770	0.001																	668	0.0492	0.004
769	0.001																	667	0.0494	0.0042
768	0.001																	666	0.0495	0.0043
767	0.001																	665	0.0495	0.0043
766	0.001																	664	0.0496	0.0044
765	0.001																	663	0.0496	0.0044
764	0.001																	662	0.0497	0.0045
763	0.001																	661	0.0499	0.0047
762	0.001																	660	0.0501	0.0049
761	0																	659	0.0501	0.0049
760	0																	658	0.0501	0.0049
759	0																	657	0.0501	0.0049
758	0																	656	0.0503	0.0051
757	0																	655	0.0507	0.0055
756	0																	654	0.051	0.0058
755	0																	653	0.0509	0.0057
754	0																	652	0.0508	0.0056
753	0																	651	0.0507	0.0055
752	0																	650	0.0509	0.0057
751	0																	649	0.0513	0.0061
750	0																	648	0.0517	0.0065
749	0																	647	0.0517	0.0065
748	0																	646	0.0518	0.0066
747	-0.001																	645	0.052	0.0068
746	-0.002																	644	0.0525	0.0073
745	-0.003																	643	0.0528	0.0076
744	-0.004																	642	0.0529	0.0077
743	-0.004																	641	0.0529	0.0077
742	-0.005																	640	0.0528	0.0076
741	-0.005																	639	0.053	0.0078
740	-0.005																	638	0.0533	0.0081
739	-0.005																	637	0.0536	0.0084
738	-0.004																	636	0.0539	0.0087
737	-0.004																	635	0.0541	0.0089
736	-0.003																	634	0.0543	0.0091
735	-0.002																	633	0.0543	0.0091
734	-0.001																	632	0.0543	0.0091
733	-0.001																	631	0.0542	0.009
732	0																	630	0.0543	0.0091
731	0																	629	0.0544	0.0092
730	0																	628	0.0546	0.0094
729	0																	627	0.055	0.0098
728	0																	626	0.0552	0.01
727	0																	625	0.0554	0.0102
726	0																	624	0.0556	0.0104
725	0																	623	0.0559	0.0107
724	0																	622	0.0561	0.0109
723	0																	621	0.0562	0.011
722	0																	620	0.0563	0.0111
721	0																	619	0.0564	0.0112
720	0																	618	0.0566	0.0114
719	0																	617	0.0568	0.0116
718	0																	616	0.0571	0.0119
717	0																	615	0.0572	0.012
716	0																	614	0.0572	0.012
715	0																	613	0.0573	0.0121
714	0																	612	0.0576	0.0124
713	0																	611	0.0579	0.0127
712	0																	610	0.0583	0.0131
711	0																	609	0.0585	0.0133
710	0																	608	0.0588	0.0136
709	0																	607	0.059	0.0138
708	0																	606	0.0591	0.0139
707	0																	605	0.0593	0.0141
706	0																	604	0.0594	0.0142
705	0																	603	0.0596	0.0144
704	0																	602	0.0598	0.0146
703	0																	601	0.06	0.0148
702	0																	600	0.0601	0.0149
701	0																	599	0.0604	0.0152
700	0																	598	0.0607	0.0155
699	0																	597	0.061	0.0158
698	0																	596	0.0613	0.0161
697	0																	595	0.0615	0.0163
696	0																	594	0.0616	0.0164
695	0																	593	0.0614	0.0162
694	0																	592	0.0611	0.0159
693	0																	591	0.0608	0.0156
692	0																	590	0.0607	0.0155
691	0																	589	0.0609	0.0157
690	0																	588	0.0615	0.0163
689	0																	587	0.0618	0.0166
688	0																	586	0.0621	0.0169
687	0																	585	0.0624	0.0172
686	0																	584	0.0629	0.0177
685	0																	583	0.0634	0.0182
684	0																	582	0.0633	0.0181
683	0																	581	0.0633	0.0181
682	0																	580	0.0635	0.0183
681	0																	579	0.064	0.0188
680	0																	578	0.0647	0.0195
679	0																	577	0.0651	0.0199
678	0																	576	0.0649	0.0197
677	0																	575	0.0652	0.02
676	0																	574	0.0658	0.0206
675	0																	573	0.0662	0.021
674	0																	572	0.0665	0.0213
673	0																	571	0.0666	0.0214
672	0																	570	0.0667	0.0215
671	0																	569	0.067	0.0218
670	0																	568	0.0674	0.0222
669	0																	567	0.0675	0.0223
668	0																	566	0.0677	0.0225
667	0																	565	0.0679	0.0227
666	0																	564	0.0682	0.023
665	0																	563	0.0686	0.0234
664	0																	562	0.0687	0.0235
663	0																	561	0.0687	0.0235
662	0																	560	0.0689	0.0237
661	0																	559	0.0693	0.0241
660	0																	558	0.0696	0.0244
659	0																	557	0.07	0.0248
658	0																	556	0.0704	0.0252
657	0																	555	0.0707	0.0255
656	0																	554	0.071	0.0258
655	0																	553	0.0713	0.0261
654	0.001																	552	0.0715	0.0263
653	0.001																	551	0.0717	0.0265
652	0.001																	550	0.0721	0.0269
651	0.001																	549	0.0727	0.0275
650	0.001																	548	0.0732	0.028
649	0.001																	547	0.0737	0.0285
648	0.001																	546	0.0741	0.0289
647	0.001																	545	0.0743	0.0291
646	0.001																	544	0.0745	0.0293
645	0.001																	543	0.0747	0.0295
644	0.001																	542	0.0747	0.0295
643	0.001																	541	0.0745	0.0293
642	0.001																	540	0.0744	0.0292
641	0.001																	539	0.0748	0.0296
640	0.001																	538	0.0752	0.03
639	0.001																	537	0.0753	0.0301
638	0.001																	536	0.0754	0.0302
637	0.001																	535	0.0752	0.03
636	0.001																	534	0.0754	0.0302
635	0.001																	533	0.0755	0.0303
634	0.001																	532	0.0763	0.0311
633	0.001																	531	0.077	0.0318
632	0.001																	530	0.0777	0.0325
631	0.001																	529	0.078	0.0328
630	0.001																	528	0.0782	0.033
629	0.001																	527	0.0779	0.0327
628	0.001																	526	0.0784	0.0332
627	0.001																	525	0.0789	0.0337
626	0.001																	524	0.0793	0.0341
625	0.001																	523	0.0794	0.0342
624	0.001																	522	0.0792	0.034
623	0.001																	521	0.0788	0.0336
622	0.001																	520	0.0787	0.0335
621	0.001																	519	0.0787	0.0335
620	0.001																	518	0.0791	0.0339
619	0.002																	517	0.0793	0.0341
618	0.002																	516	0.0791	0.0339
617	0.002																	515	0.0787	0.0335
616	0.002																	514	0.0783	0.0331
615	0.002																	513	0.0781	0.0329
614	0.002																	512	0.0787	0.0335
613	0.002																	511	0.0789	0.0337
612	0.002																	510	0.0793	0.0341
611	0.002																	509	0.0798	0.0346
610	0.002																	508	0.0802	0.035
609	0.002																	507	0.0807	0.0355
608	0.002																	506	0.0816	0.0364
607	0.002																	505	0.082	0.0368
606	0.002																	504	0.0828	0.0376
605	0.002																	503	0.0834	0.0382
604	0.002																	502	0.0838	0.0386
603	0.002																	501	0.0833	0.0381
602	0.002																	500	0.083	0.0378
601	0.002																	499	0.0823	0.0371
600	0.002																	498	0.0825	0.0373
599	0.002																	497	0.0832	0.038
598	0.002																	496	0.0837	0.0385
597	0.002																	495	0.0842	0.039
596	0.003																	494	0.0842	0.039
595	0.003																	493	0.0839	0.0387
594	0.003																	492	0.0833	0.0381
593	0.003																	491	0.0833	0.0381
592	0.003																	490	0.0834	0.0382
591	0.002																	489	0.0844	0.0392
590	0.002																	488	0.0857	0.0405
589	0.002																	487	0.0872	0.042
588	0.001																	486	0.088	0.0428
587	0.001																	485	0.0884	0.0432
586	0																	484	0.0887	0.0435
585	0																	483	0.0891	0.0439
584	0																	482	0.0897	0.0445
583	0																	481	0.0897	0.0445
582	0																	480	0.09	0.0448
581	0																	479	0.09	0.0448
580	0																	478	0.0902	0.045
579	0.001																	477	0.0909	0.0457
578	0.001																	476	0.0916	0.0464
577	0.002																	475	0.0917	0.0465
576	0.002																	474	0.092	0.0468
575	0.002																	473	0.0924	0.0472
574	0.003																	472	0.0924	0.0472
573	0.003																	471	0.0929	0.0477
572	0.003																	470	0.0936	0.0484
571	0.003																	469	0.0941	0.0489
570	0.003																	468	0.0949	0.0497
569	0.003																	467	0.0957	0.0505
568	0.003																	466	0.0961	0.0509
567	0.003																	465	0.0965	0.0513
566	0.003																	464	0.0967	0.0515
565	0.003																	463	0.0972	0.052
564	0.003																	462	0.0977	0.0525
563	0.003																	461	0.0985	0.0533
562	0.004																	460	0.0993	0.0541
561	0.004																	459	0.1	0.0548
560	0.004																	458	0.1009	0.0557
559	0.004																	457	0.1018	0.0566
558	0.004																	456	0.1025	0.0573
557	0.004																	455	0.103	0.0578
556	0.004																	454	0.1034	0.0582
555	0.004																	453	0.1037	0.0585
554	0.004																	452	0.1044	0.0592
553	0.004																	451	0.1056	0.0604
552	0.004																	450	0.1068	0.0616
551	0.003																	449	0.1076	0.0624
550	0.003																	448	0.1083	0.0631
549	0.003																	447	0.1085	0.0633
548	0.004																	446	0.1086	0.0634
547	0.004																	445	0.1092	0.064
546	0.004																	444	0.111	0.0658
545	0.004																	443	0.1134	0.0682
544	0.004																	442	0.1161	0.0709
543	0.004																	441	0.1171	0.0719
542	0.003																	440	0.1175	0.0723
541	0.003																	439	0.1172	0.072
540	0.003																	438	0.1174	0.0722
539	0.003																	437	0.1176	0.0724
538	0.003																	436	0.1178	0.0726
537	0.003																	435	0.1179	0.0727
536	0.003																	434	0.1185	0.0733
535	0.003																	433	0.1197	0.0745
534	0.003																	432	0.1214	0.0762
533	0.003																	431	0.1227	0.0775
532	0.003																	430	0.1232	0.078
531	0.004																	429	0.124	0.0788
530	0.005																	428	0.1237	0.0785
529	0.006																	427	0.1246	0.0794
528	0.007																	426	0.125	0.0798
527	0.007																	425	0.1262	0.081
526	0.007																	424	0.1266	0.0814
525	0.007																	423	0.1274	0.0822
524	0.007																	422	0.1274	0.0822
523	0.007																	421	0.1276	0.0824
522	0.007																	420	0.1288	0.0836
521	0.006																	419	0.1303	0.0851
520	0.006																	418	0.1305	0.0853
519	0.006																	417	0.1311	0.0859
518	0.005																	416	0.1311	0.0859
517	0.005																	415	0.1304	0.0852
516	0.005																	414	0.131	0.0858
515	0.004																	413	0.1314	0.0862
514	0.004																	412	0.1328	0.0876
513	0.004																	411	0.1348	0.0896
512	0.004																	410	0.1376	0.0924
511	0.003																	409	0.1393	0.0941
510	0.003																	408	0.1391	0.0939
509	0.003																	407	0.139	0.0938
508	0.003																	406	0.1407	0.0955
507	0.003																	405	0.144	0.0988
506	0.003																	404	0.148	0.1028
505	0.003																	403	0.1518	0.1066
504	0.003																	402	0.154	0.1088
503	0.002																	401	0.1553	0.1101
502	0.002																	400	0.1557	0.1105
501	0.002																	399	0.1563	0.1111
500	0.002																	398	0.1554	0.1102
499	0.002																	397	0.1548	0.1096
498	0.002																	396	0.154	0.1088
497	0.002																	395	0.1537	0.1085
496	0.002																	394	0.153	0.1078
495	0.002																	393	0.1536	0.1084
494	0.002																	392	0.1553	0.1101
493	0.002																	391	0.159	0.1138
492	0.002																	390	0.1624	0.1172
491	0.002																	389	0.1663	0.1211
490	0.002																	388	0.1674	0.1222
489	0.003																	387	0.1666	0.1214
488	0.003																	386	0.168	0.1228
487	0.003																	385	0.168	0.1228
486	0.003																	384	0.17	0.1248
485	0.002																	383	0.1734	0.1282
484	0.002																	382	0.1737	0.1285
483	0.002																	381	0.1699	0.1247
482	0.002																	380	0.1674	0.1222
481	0.002																	379	0.1629	0.1177
480	0.002																	378	0.1617	0.1165
479	0.001																	377	0.1628	0.1176
478	0.001																	376	0.1642	0.119
477	0.001																	375	0.1647	0.1195
476	0.001																	374	0.1663	0.1211
475	0.001																	373	0.1682	0.123
474	0.002																	372	0.1706	0.1254
473	0.002																	371	0.1738	0.1286
472	0.002																	370	0.1761	0.1309
471	0.002																	369	0.1783	0.1331
470	0.002																	368	0.1802	0.135
469	0.002																	367	0.1821	0.1369
468	0.002																	366	0.1846	0.1394
467	0.002																	365	0.1876	0.1424
466	0.002																	364	0.1903	0.1451
465	0.002																	363	0.1927	0.1475
464	0.002																	362	0.1948	0.1496
463	0.002																	361	0.1963	0.1511
462	0.002																	360	0.1985	0.1533
461	0.002																	359	0.2015	0.1563
460	0.002																	358	0.2065	0.1613
459	0.002																	357	0.2109	0.1657
458	0.002																	356	0.2141	0.1689
457	0.002																	355	0.2166	0.1714
456	0.002																	354	0.2195	0.1743
455	0.002																	353	0.2234	0.1782
454	0.003																	352	0.2262	0.181
453	0.003																	351	0.2284	0.1832
452	0.003																	350	0.2296	0.1844
451	0.003																	349	0.2321	0.1869
450	0.003																	348	0.2359	0.1907
449	0.003																	347	0.2427	0.1975
448	0.003																	346	0.2468	0.2016
447	0.003																	345	0.2495	0.2043
446	0.003																	344	0.2515	0.2063
445	0.003																	343	0.2543	0.2091
444	0.003																	342	0.2569	0.2117
443	0.004																	341	0.2603	0.2151
442	0.004																	340	0.2613	0.2161
441	0.004																	339	0.2605	0.2153
440	0.004																	338	0.2608	0.2156
439	0.004																	337	0.263	0.2178
438	0.004																	336	0.2663	0.2211
437	0.004																	335	0.2703	0.2251
436	0.004																	334	0.2741	0.2289
435	0.004																	333	0.277	0.2318
434	0.004																	332	0.279	0.2338
433	0.005																	331	0.2798	0.2346
432	0.005																	330	0.2812	0.236
431	0.005																	329	0.2846	0.2394
430	0.005																	328	0.2866	0.2414
429	0.005																	327	0.2879	0.2427
428	0.005																	326	0.2889	0.2437
427	0.005																	325	0.2898	0.2446
426	0.005																	324	0.2906	0.2454
425	0.005																	323	0.2926	0.2474
424	0.005																	322	0.2933	0.2481
423	0.006																	321	0.2954	0.2502
422	0.006																	320	0.2972	0.252
421	0.006																	319	0.3001	0.2549
420	0.006																	318	0.3011	0.2559
419	0.006																	317	0.3019	0.2567
418	0.007																	316	0.302	0.2568
417	0.007																	315	0.3031	0.2579
416	0.007																	314	0.3048	0.2596
415	0.008																	313	0.3073	0.2621
414	0.008																	312	0.3092	0.264
413	0.008																	311	0.3113	0.2661
412	0.008																	310	0.3109	0.2657
411	0.008																	309	0.3117	0.2665
410	0.008																	308	0.3128	0.2676
409	0.008																	307	0.3127	0.2675
408	0.008																	306	0.3113	0.2661
407	0.008																	305	0.3101	0.2649
406	0.008																	304	0.3088	0.2636
405	0.009																	303	0.3094	0.2642
404	0.009																	302	0.3094	0.2642
403	0.009																	301	0.3094	0.2642
402	0.01																	300	0.3072	0.262
401	0.01																	299	0.3053	0.2601
400	0.01																	298	0.3043	0.2591
399	0.01																	297	0.3036	0.2584
398	0.01																	296	0.3027	0.2575
397	0.01																	295	0.3018	0.2566
396	0.01																	294	0.2997	0.2545
395	0.01																	293	0.298	0.2528
394	0.011																	292	0.2962	0.251
393	0.011																	291	0.294	0.2488
392	0.011																	290	0.2917	0.2465
391	0.012																	289	0.2897	0.2445
390	0.012																	288	0.2884	0.2432
389	0.013																	287	0.2865	0.2413
388	0.013																	286	0.2848	0.2396
387	0.013																	285	0.2823	0.2371
386	0.014																	284	0.2809	0.2357
385	0.014																	283	0.2796	0.2344
384	0.014																	282	0.2783	0.2331
383	0.014																	281	0.2759	0.2307
382	0.014																	280	0.2736	0.2284
381	0.014																	279	0.2719	0.2267
380	0.014																	278	0.2707	0.2255
379	0.014																	277	0.2698	0.2246
378	0.013																	276	0.2689	0.2237
377	0.013																	275	0.2679	0.2227
376	0.013																	274	0.2665	0.2213
375	0.012																	273	0.2652	0.22
374	0.011																	272	0.2637	0.2185
373	0.01																	271	0.2628	0.2176
372	0.01																	270	0.2613	0.2161
371	0.009																	269	0.2612	0.216
370	0.009																	268	0.2607	0.2155
369	0.008																	267	0.2599	0.2147
368	0.008																	266	0.2601	0.2149
367	0.007																	265	0.2598	0.2146
366	0.007																	264	0.2583	0.2131
365	0.008																	263	0.2587	0.2135
364	0.007																	262	0.2589	0.2137
363	0.007																	261	0.2587	0.2135
362	0.006																	260	0.2585	0.2133
361	0.006																	259	0.2579	0.2127
360	0.005																	258	0.2567	0.2115
359	0.005																	257	0.2564	0.2112
358	0.006																	256	0.257	0.2118
357	0.006																	255	0.2569	0.2117
356	0.007																	254	0.257	0.2118
355	0.007																	253	0.2575	0.2123
354	0.006																	252	0.2564	0.2112
353	0.005																	251	0.2553	0.2101
352	0.005																	250	0.2545	0.2093
351	0.004																	249	0.2539	0.2087
350	0.004																	248	0.2539	0.2087
349	0.004																	247	0.2546	0.2094
348	0.003																	246	0.2538	0.2086
347	0.003																	245	0.2532	0.208
346	0.002																	244	0.2526	0.2074
345	0.003																	243	0.2529	0.2077
344	0.003																	242	0.2538	0.2086
343	0.004																	241	0.2551	0.2099
342	0.004																	240	0.2564	0.2112
341	0.005																	239	0.2577	0.2125
340	0.006																	238	0.2583	0.2131
339	0.007																	237	0.2597	0.2145
338	0.008																	236	0.2609	0.2157
337	0.01																	235	0.2621	0.2169
336	0.011																	234	0.2635	0.2183
335	0.012																	233	0.2654	0.2202
334	0.012																	232	0.2675	0.2223
333	0.013																	231	0.2705	0.2253
332	0.013																	230	0.273	0.2278
331	0.014																	229	0.2758	0.2306
330	0.014																	228	0.2793	0.2341
329	0.015																	227	0.2835	0.2383
328	0.016																	226	0.2888	0.2436
327	0.016																	225	0.296	0.2508
326	0.016																	224	0.302	0.2568
325	0.016																	223	0.3085	0.2633
324	0.016																	222	0.3162	0.271
323	0.017																	221	0.3222	0.277
322	0.017																	220	0.3288	0.2836
321	0.017																	219	0.3375	0.2923
320	0.017																	218	0.3445	0.2993
319	0.017																	217	0.3519	0.3067
318	0.018																	216	0.3616	0.3164
317	0.019																	215	0.3686	0.3234
316	0.02																	214	0.3756	0.3304
315	0.021																	213	0.3797	0.3345
314	0.021																	212	0.3846	0.3394
313	0.021																	211	0.3884	0.3432
312	0.021																	210	0.3946	0.3494
311	0.021																	209	0.4017	0.3565
310	0.022																	208	0.4082	0.363
309	0.022																	207	0.4107	0.3655
308	0.024																	206	0.4153	0.3701
307	0.025																	205	0.4156	0.3704
306	0.027																	204	0.4131	0.3679
305	0.029																	203	0.4181	0.3729
304	0.032																	202	0.4232	0.378
303	0.035																	201	0.428	0.3828
302	0.038																	200	0.4324	0.3872
301	0.042
300	0.047
299	0.052
298	0.058
297	0.066
296	0.075
295	0.086
294	0.099
293	0.113
292	0.129
291	0.146
290	0.165
289	0.186
288	0.208
287	0.232
286	0.256
285	0.282
284	0.31
283	0.339
282	0.368
281	0.399
280	0.43
279	0.462
278	0.496
277	0.529
276	0.563
275	0.595
274	0.625
273	0.654
272	0.68
271	0.704
270	0.724
269	0.742
268	0.756
267	0.768
266	0.776
265	0.781
264	0.782
263	0.78
262	0.774
261	0.765
260	0.753
259	0.737
258	0.719
257	0.699
256	0.676
255	0.651
254	0.625
253	0.598
252	0.57
251	0.542
250	0.514
249	0.487
248	0.461
247	0.436
246	0.412
245	0.389
244	0.367
243	0.346
242	0.327
241	0.308
240	0.29
239	0.272
238	0.255
237	0.239
236	0.223
235	0.209
234	0.195
233	0.183
232	0.172
231	0.162
230	0.152
229	0.143
228	0.136
227	0.129
226	0.123
225	0.117
224	0.113
223	0.109
222	0.106
221	0.103
220	0.102
219	0.1
218	0.1
217	0.1
216	0.1
215	0.101
214	0.103
213	0.104
212	0.106
211	0.108
210	0.11
209	0.112
208	0.113
207	0.115
206	0.116
205	0.118
204	0.119
203	0.121
202	0.122
201	0.123
200	0.123
File Name	Ce 211 Ph5 1mM time 0h(1).wscn
Date	2015-09-01 13:49:31
Operator
Sample Name	Data 29
Comment
Instrument Model	6800
ROM Ver.	1
Serial No.	1222507
Manuf. No.	6507060
Instrument Parameters
Measurement Mode	Spectrum Scan
Data Mode	ABS
Start WL	700
End WL	200
Scan Speed	800 nm/min
Sampling Interval	1
Slit Width	1.5
Lamp Change Mode	Auto
Auto Change WL	340
Baseline Correction	User 1
Response	Fast
Path Length	10
Data List
nm	ABS
700	0.007
699	0.007
698	0.007
697	0.007
696	0.008
695	0.008
694	0.008
693	0.008
692	0.008
691	0.008
690	0.008
689	0.008
688	0.008
687	0.008
686	0.008
685	0.008
684	0.008
683	0.008
682	0.008
681	0.008
680	0.008
679	0.008
678	0.008
677	0.008
676	0.008
675	0.008
674	0.008
673	0.009
672	0.009
671	0.009
670	0.009
669	0.009
668	0.009
667	0.009
666	0.009
665	0.009
664	0.009
663	0.009
662	0.009
661	0.009
660	0.009
659	0.009
658	0.009
657	0.009
656	0.009
655	0.009
654	0.009
653	0.009
652	0.009
651	0.009
650	0.009
649	0.009
648	0.01
647	0.01
646	0.01
645	0.01
644	0.01
643	0.01
642	0.01
641	0.01
640	0.01
639	0.01
638	0.01
637	0.01
636	0.01
635	0.01
634	0.01
633	0.01
632	0.01
631	0.01
630	0.01
629	0.01
628	0.01
627	0.01
626	0.01
625	0.01
624	0.01
623	0.01
622	0.01
621	0.01
620	0.01
619	0.01
618	0.01
617	0.01
616	0.01
615	0.009
614	0.01
613	0.01
612	0.01
611	0.01
610	0.01
609	0.01
608	0.01
607	0.01
606	0.01
605	0.01
604	0.01
603	0.01
602	0.01
601	0.01
600	0.01
599	0.01
598	0.01
597	0.01
596	0.01
595	0.01
594	0.01
593	0.01
592	0.011
591	0.011
590	0.01
589	0.01
588	0.01
587	0.01
586	0.01
585	0.01
584	0.01
583	0.01
582	0.01
581	0.01
580	0.01
579	0.01
578	0.01
577	0.01
576	0.011
575	0.011
574	0.011
573	0.011
572	0.011
571	0.011
570	0.012
569	0.012
568	0.012
567	0.012
566	0.012
565	0.012
564	0.012
563	0.012
562	0.012
561	0.012
560	0.012
559	0.012
558	0.012
557	0.012
556	0.012
555	0.012
554	0.012
553	0.012
552	0.012
551	0.012
550	0.012
549	0.012
548	0.012
547	0.012
546	0.013
545	0.012
544	0.012
543	0.012
542	0.012
541	0.012
540	0.012
539	0.012
538	0.012
537	0.012
536	0.012
535	0.012
534	0.012
533	0.012
532	0.012
531	0.013
530	0.014
529	0.015
528	0.016
527	0.016
526	0.016
525	0.016
524	0.016
523	0.016
522	0.016
521	0.016
520	0.016
519	0.016
518	0.015
517	0.015
516	0.015
515	0.015
514	0.014
513	0.014
512	0.014
511	0.014
510	0.013
509	0.013
508	0.013
507	0.013
506	0.013
505	0.013
504	0.013
503	0.013
502	0.013
501	0.013
500	0.013
499	0.013
498	0.012
497	0.012
496	0.012
495	0.012
494	0.012
493	0.012
492	0.012
491	0.012
490	0.012
489	0.012
488	0.012
487	0.013
486	0.013
485	0.013
484	0.013
483	0.013
482	0.012
481	0.012
480	0.012
479	0.012
478	0.012
477	0.012
476	0.012
475	0.012
474	0.012
473	0.012
472	0.012
471	0.012
470	0.013
469	0.013
468	0.013
467	0.013
466	0.012
465	0.012
464	0.012
463	0.012
462	0.012
461	0.012
460	0.013
459	0.013
458	0.013
457	0.013
456	0.013
455	0.012
454	0.012
453	0.013
452	0.013
451	0.013
450	0.013
449	0.013
448	0.014
447	0.014
446	0.014
445	0.014
444	0.014
443	0.014
442	0.014
441	0.014
440	0.014
439	0.014
438	0.015
437	0.015
436	0.015
435	0.016
434	0.016
433	0.016
432	0.016
431	0.016
430	0.017
429	0.017
428	0.017
427	0.017
426	0.017
425	0.017
424	0.018
423	0.018
422	0.018
421	0.017
420	0.017
419	0.018
418	0.018
417	0.018
416	0.018
415	0.018
414	0.018
413	0.019
412	0.019
411	0.02
410	0.02
409	0.021
408	0.022
407	0.022
406	0.022
405	0.022
404	0.021
403	0.021
402	0.02
401	0.02
400	0.02
399	0.02
398	0.021
397	0.021
396	0.022
395	0.022
394	0.023
393	0.024
392	0.025
391	0.025
390	0.025
389	0.024
388	0.023
387	0.022
386	0.022
385	0.023
384	0.025
383	0.025
382	0.026
381	0.025
380	0.025
379	0.024
378	0.024
377	0.023
376	0.023
375	0.022
374	0.022
373	0.022
372	0.022
371	0.021
370	0.021
369	0.021
368	0.021
367	0.02
366	0.02
365	0.019
364	0.018
363	0.018
362	0.018
361	0.018
360	0.019
359	0.02
358	0.02
357	0.021
356	0.021
355	0.02
354	0.02
353	0.02
352	0.02
351	0.02
350	0.02
349	0.02
348	0.019
347	0.019
346	0.019
345	0.019
344	0.019
343	0.019
342	0.02
341	0.021
340	0.022
339	0.023
338	0.024
337	0.024
336	0.024
335	0.025
334	0.025
333	0.025
332	0.025
331	0.026
330	0.026
329	0.027
328	0.027
327	0.027
326	0.028
325	0.028
324	0.029
323	0.029
322	0.029
321	0.029
320	0.029
319	0.029
318	0.03
317	0.031
316	0.032
315	0.033
314	0.034
313	0.034
312	0.035
311	0.035
310	0.036
309	0.037
308	0.037
307	0.038
306	0.04
305	0.042
304	0.044
303	0.046
302	0.048
301	0.051
300	0.054
299	0.058
298	0.064
297	0.07
296	0.079
295	0.088
294	0.099
293	0.112
292	0.126
291	0.141
290	0.158
289	0.176
288	0.196
287	0.217
286	0.241
285	0.265
284	0.29
283	0.316
282	0.343
281	0.371
280	0.402
279	0.433
278	0.466
277	0.498
276	0.53
275	0.56
274	0.589
273	0.617
272	0.643
271	0.668
270	0.69
269	0.709
268	0.725
267	0.736
266	0.744
265	0.747
264	0.747
263	0.743
262	0.735
261	0.724
260	0.71
259	0.693
258	0.674
257	0.652
256	0.628
255	0.603
254	0.576
253	0.548
252	0.521
251	0.493
250	0.466
249	0.439
248	0.413
247	0.388
246	0.364
245	0.341
244	0.32
243	0.3
242	0.282
241	0.264
240	0.247
239	0.231
238	0.216
237	0.202
236	0.189
235	0.176
234	0.165
233	0.154
232	0.144
231	0.134
230	0.126
229	0.117
228	0.11
227	0.103
226	0.097
225	0.091
224	0.087
223	0.082
222	0.079
221	0.075
220	0.072
219	0.07
218	0.068
217	0.066
216	0.064
215	0.063
214	0.063
213	0.062
212	0.063
211	0.063
210	0.065
209	0.066
208	0.069
207	0.071
206	0.074
205	0.077
204	0.081
203	0.087
202	0.093
201	0.098
200	0.102
File Name	Ce 211 Ph5 1mM time 0h(1).wscn
Date	2015-09-11 14:01:20
Operator
Sample Name	Data 22
Comment
Instrument Model	6800
ROM Ver.	1
Serial No.	1222507
Manuf. No.	6507060
Instrument Parameters
Measurement Mode	Spectrum Scan
Data Mode	ABS
Start WL	700
End WL	200
Scan Speed	800 nm/min
Sampling Interval	1
Slit Width	1.5
Lamp Change Mode	Auto
Auto Change WL	340
Baseline Correction	User 1
Response	Fast
Path Length	10
(ABS values are corrected to 10mm path length)
Data List
nm	ABS
700	0.002
699	0.002
698	0.002
697	0.002
696	0.002
695	0.002
694	0.002
693	0.002
692	0.002
691	0.002
690	0.002
689	0.002
688	0.002
687	0.002
686	0.002
685	0.002
684	0.002
683	0.002
682	0.002
681	0.002
680	0.002
679	0.001
678	0.001
677	0.002
676	0.002
675	0.002
674	0.002
673	0.002
672	0.002
671	0.002
670	0.002
669	0.002
668	0.002
667	0.002
666	0.002
665	0.002
664	0.002
663	0.002
662	0.002
661	0.002
660	0.002
659	0.002
658	0.002
657	0.002
656	0.002
655	0.002
654	0.002
653	0.002
652	0.002
651	0.002
650	0.002
649	0.002
648	0.002
647	0.002
646	0.002
645	0.002
644	0.002
643	0.002
642	0.002
641	0.002
640	0.002
639	0.002
638	0.002
637	0.002
636	0.002
635	0.002
634	0.002
633	0.002
632	0.002
631	0.002
630	0.002
629	0.002
628	0.002
627	0.002
626	0.002
625	0.002
624	0.002
623	0.002
622	0.002
621	0.002
620	0.002
619	0.002
618	0.002
617	0.002
616	0.002
615	0.002
614	0.002
613	0.002
612	0.002
611	0.002
610	0.002
609	0.002
608	0.002
607	0.002
606	0.002
605	0.003
604	0.003
603	0.003
602	0.003
601	0.003
600	0.003
599	0.003
598	0.003
597	0.003
596	0.003
595	0.003
594	0.003
593	0.003
592	0.003
591	0.003
590	0.002
589	0.002
588	0.002
587	0.001
586	0.001
585	0.001
584	0.001
583	0.001
582	0.002
581	0.002
580	0.002
579	0.002
578	0.003
577	0.003
576	0.003
575	0.003
574	0.004
573	0.004
572	0.004
571	0.004
570	0.004
569	0.004
568	0.004
567	0.004
566	0.004
565	0.004
564	0.004
563	0.004
562	0.004
561	0.004
560	0.004
559	0.004
558	0.004
557	0.004
556	0.004
555	0.004
554	0.004
553	0.005
552	0.005
551	0.005
550	0.005
549	0.004
548	0.004
547	0.004
546	0.004
545	0.004
544	0.005
543	0.005
542	0.005
541	0.004
540	0.004
539	0.004
538	0.004
537	0.004
536	0.004
535	0.004
534	0.004
533	0.004
532	0.004
531	0.004
530	0.005
529	0.006
528	0.007
527	0.007
526	0.007
525	0.007
524	0.006
523	0.006
522	0.006
521	0.006
520	0.006
519	0.005
518	0.005
517	0.005
516	0.005
515	0.005
514	0.005
513	0.005
512	0.005
511	0.005
510	0.005
509	0.005
508	0.005
507	0.005
506	0.004
505	0.004
504	0.004
503	0.004
502	0.004
501	0.005
500	0.005
499	0.004
498	0.004
497	0.004
496	0.004
495	0.004
494	0.004
493	0.005
492	0.005
491	0.004
490	0.004
489	0.004
488	0.004
487	0.004
486	0.004
485	0.004
484	0.004
483	0.004
482	0.003
481	0.003
480	0.003
479	0.003
478	0.003
477	0.003
476	0.003
475	0.003
474	0.003
473	0.003
472	0.004
471	0.004
470	0.004
469	0.004
468	0.004
467	0.004
466	0.004
465	0.004
464	0.004
463	0.004
462	0.004
461	0.004
460	0.004
459	0.004
458	0.004
457	0.004
456	0.004
455	0.004
454	0.004
453	0.004
452	0.004
451	0.004
450	0.004
449	0.004
448	0.004
447	0.004
446	0.005
445	0.005
444	0.005
443	0.005
442	0.005
441	0.005
440	0.005
439	0.005
438	0.005
437	0.005
436	0.005
435	0.006
434	0.006
433	0.006
432	0.007
431	0.007
430	0.007
429	0.007
428	0.006
427	0.006
426	0.006
425	0.006
424	0.006
423	0.005
422	0.005
421	0.006
420	0.007
419	0.007
418	0.008
417	0.008
416	0.008
415	0.008
414	0.008
413	0.008
412	0.008
411	0.008
410	0.008
409	0.008
408	0.008
407	0.008
406	0.009
405	0.009
404	0.009
403	0.01
402	0.01
401	0.01
400	0.01
399	0.01
398	0.01
397	0.01
396	0.01
395	0.01
394	0.01
393	0.01
392	0.009
391	0.009
390	0.009
389	0.01
388	0.01
387	0.01
386	0.01
385	0.01
384	0.01
383	0.011
382	0.012
381	0.014
380	0.016
379	0.017
378	0.018
377	0.018
376	0.018
375	0.018
374	0.018
373	0.017
372	0.017
371	0.017
370	0.017
369	0.016
368	0.016
367	0.016
366	0.016
365	0.016
364	0.017
363	0.017
362	0.017
361	0.016
360	0.016
359	0.015
358	0.014
357	0.014
356	0.014
355	0.015
354	0.016
353	0.016
352	0.016
351	0.015
350	0.014
349	0.013
348	0.014
347	0.014
346	0.015
345	0.016
344	0.017
343	0.018
342	0.018
341	0.017
340	0.015
339	0.013
338	0.011
337	0.011
336	0.012
335	0.012
334	0.012
333	0.012
332	0.012
331	0.012
330	0.013
329	0.013
328	0.013
327	0.014
326	0.014
325	0.014
324	0.015
323	0.015
322	0.016
321	0.017
320	0.017
319	0.017
318	0.017
317	0.016
316	0.017
315	0.018
314	0.019
313	0.02
312	0.021
311	0.021
310	0.021
309	0.02
308	0.02
307	0.02
306	0.021
305	0.021
304	0.021
303	0.021
302	0.022
301	0.023
300	0.025
299	0.027
298	0.029
297	0.031
296	0.033
295	0.036
294	0.038
293	0.041
292	0.045
291	0.048
290	0.053
289	0.057
288	0.063
287	0.069
286	0.075
285	0.082
284	0.088
283	0.096
282	0.103
281	0.11
280	0.118
279	0.126
278	0.134
277	0.143
276	0.151
275	0.159
274	0.167
273	0.175
272	0.182
271	0.188
270	0.194
269	0.198
268	0.201
267	0.203
266	0.204
265	0.204
264	0.204
263	0.203
262	0.201
261	0.198
260	0.193
259	0.189
258	0.183
257	0.177
256	0.171
255	0.165
254	0.158
253	0.151
252	0.143
251	0.136
250	0.128
249	0.12
248	0.113
247	0.106
246	0.099
245	0.093
244	0.087
243	0.082
242	0.077
241	0.072
240	0.067
239	0.062
238	0.058
237	0.054
236	0.05
235	0.046
234	0.043
233	0.039
232	0.036
231	0.033
230	0.03
229	0.027
228	0.024
227	0.021
226	0.018
225	0.016
224	0.013
223	0.011
222	0.009
221	0.007
220	0.005
219	0.003
218	0.001
217	0
216	-0.002
215	-0.004
214	-0.006
213	-0.008
212	-0.009
211	-0.01
210	-0.011
209	-0.012
208	-0.012
207	-0.013
206	-0.013
205	-0.014
204	-0.015
203	-0.015
202	-0.016
201	-0.016
200	-0.017
