# Supplementary material for: Impact of particle size, oxidation state and capping agent of different cerium dioxide nanoparticles on the phosphate-induced transformations at different pH and concentration
Source: PLoS One. 2019 Jun 7;14(6):e0217483. doi: 10.1371/journal.pone.0217483 (PMC6555525; doi:10.1371/journal.pone.0217483)
Supplement: S1 Data — Includes the raw data used for all graphs presented. (ZIP) [file pone.0217483.s022.zip › Raw data/Ce212 pH 12 1mM uv.xls]

## Sheet: Sheet1
Company
Print Date	2016-05-19 14:08:24
File Name	Ce 212 pH12 1mM time 0h(1).wscn
Date	2015-08-25 13:26:18
Operator
Sample Name	Data 1
Comment
Instrument Model	6800
ROM Ver.	1
Serial No.	1222507
Manuf. No.	6507060
Instrument Parameters
Measurement Mode	Spectrum Scan
Data Mode	ABS
Start WL	800
End WL	200
Scan Speed	800 nm/min
Sampling Interval	1
Slit Width	1.5
Lamp Change Mode	Auto
Auto Change WL	340
Baseline Correction	User 1
Response	Fast
Path Length	10
																			pristine
Data List																			700	0.0204
nm	ABS																		699.5	0.0204
800	0.011																		699	0.0205
799	0.011																		698.5	0.0203
798	0.011																		698	0.0201
797	0.011																		697.5	0.0201
796	0.011																		697	0.02
795	0.011																		696.5	0.0201
794	0.011																		696	0.0202
793	0.011																		695.5	0.02
792	0.011																		695	0.02
791	0.011																		694.5	0.02
790	0.012																		694	0.02
789	0.012																		693.5	0.0202
788	0.012																		693	0.0203
787	0.012																		692.5	0.0203
786	0.012																		692	0.0205
785	0.012																		691.5	0.0204
784	0.012																		691	0.0204
783	0.011																		690.5	0.0205
782	0.011																		690	0.0205
781	0.011																		689.5	0.0207
780	0.011																		689	0.0208
779	0.012																		688.5	0.0206
778	0.013																		688	0.0205
777	0.014																		687.5	0.0206
776	0.014																		687	0.0207
775	0.013																		686.5	0.0208
774	0.013																		686	0.0211
773	0.012																		685.5	0.021
772	0.012																		685	0.0211
771	0.013																		684.5	0.0213
770	0.013																		684	0.0214
769	0.014																		683.5	0.0213
768	0.014																		683	0.0213
767	0.013																		682.5	0.0211
766	0.013																		682	0.0211
765	0.013																		681.5	0.0212
764	0.013																		681	0.0213
763	0.013																		680.5	0.0212
762	0.013																		680	0.0212
761	0.014																		679.5	0.0211
760	0.014																		679	0.0211
759	0.014																		678.5	0.0213
758	0.014																		678	0.0214
757	0.014																		677.5	0.0215
756	0.014																		677	0.0215
755	0.014																		676.5	0.0215
754	0.014																		676	0.0215
753	0.014																		675.5	0.0214
752	0.014																		675	0.0215
751	0.014																		674.5	0.0217
750	0.013																		674	0.0218
749	0.013																		673.5	0.0219
748	0.014																		673	0.0218
747	0.014																		672.5	0.0218
746	0.014																		672	0.0217
745	0.014																		671.5	0.0218
744	0.014																		671	0.0218
743	0.014																		670.5	0.0218
742	0.014																		670	0.0218
741	0.014																		669.5	0.0217
740	0.014																		669	0.0216
739	0.014																		668.5	0.022
738	0.015																		668	0.0221
737	0.015																		667.5	0.0223
736	0.015																		667	0.0225
735	0.015																		666.5	0.0225
734	0.015																		666	0.0225
733	0.015																		665.5	0.0227
732	0.015																		665	0.0228
731	0.015																		664.5	0.0228
730	0.015																		664	0.0228
729	0.015																		663.5	0.0226
728	0.015																		663	0.0225
727	0.016																		662.5	0.0224
726	0.016																		662	0.0224
725	0.016																		661.5	0.0223
724	0.016																		661	0.0222
723	0.016																		660.5	0.0223
722	0.016																		660	0.0225
721	0.016																		659.5	0.0227
720	0.016																		659	0.0228
719	0.016																		658.5	0.0227
718	0.016																		658	0.0227
717	0.016																		657.5	0.0228
716	0.016																		657	0.023
715	0.016																		656.5	0.023
714	0.016																		656	0.023
713	0.016																		655.5	0.0227
712	0.016																		655	0.0228
711	0.016																		654.5	0.0231
710	0.017																		654	0.0232
709	0.017																		653.5	0.0231
708	0.017																		653	0.0231
707	0.017																		652.5	0.0232
706	0.017																		652	0.0231
705	0.017																		651.5	0.0232
704	0.017																		651	0.0232
703	0.018																		650.5	0.0232
702	0.018																		650	0.0234
701	0.018																		649.5	0.0235
700	0.018																		649	0.0234
699	0.019																		648.5	0.0234
698	0.019																		648	0.0234
697	0.019																		647.5	0.0235
696	0.019																		647	0.0235
695	0.019																		646.5	0.0236
694	0.019																		646	0.0235
693	0.019																		645.5	0.0236
692	0.019																		645	0.0238
691	0.019																		644.5	0.0239
690	0.019																		644	0.0238
689	0.019																		643.5	0.0239
688	0.019																		643	0.0241
687	0.019																		642.5	0.0241
686	0.02																		642	0.0242
685	0.019																		641.5	0.0244
684	0.019																		641	0.0244
683	0.019																		640.5	0.0244
682	0.019																		640	0.0244
681	0.019																		639.5	0.0241
680	0.02																		639	0.0241
679	0.02																		638.5	0.0242
678	0.02																		638	0.0244
677	0.02																		637.5	0.0246
676	0.02																		637	0.0245
675	0.02																		636.5	0.0245
674	0.02																		636	0.0244
673	0.02																		635.5	0.0242
672	0.02																		635	0.0242
671	0.02																		634.5	0.0244
670	0.021																		634	0.0247
669	0.021																		633.5	0.0249
668	0.021																		633	0.025
667	0.021																		632.5	0.0249
666	0.021																		632	0.0247
665	0.021																		631.5	0.0248
664	0.021																		631	0.0251
663	0.021																		630.5	0.0255
662	0.021																		630	0.0255
661	0.021																		629.5	0.0254
660	0.022																		629	0.0251
659	0.022																		628.5	0.0251
658	0.022																		628	0.0252
657	0.022																		627.5	0.0253
656	0.022																		627	0.0253
655	0.022																		626.5	0.0253
654	0.022																		626	0.0254
653	0.022																		625.5	0.0255
652	0.022																		625	0.0256
651	0.022																		624.5	0.0255
650	0.022																		624	0.0255
649	0.022																		623.5	0.0256
648	0.022																		623	0.0258
647	0.022																		622.5	0.0258
646	0.022																		622	0.0259
645	0.023																		621.5	0.026
644	0.023																		621	0.026
643	0.023																		620.5	0.026
642	0.023																		620	0.026
641	0.023																		619.5	0.0259
640	0.023																		619	0.0259
639	0.023																		618.5	0.026
638	0.024																		618	0.0259
637	0.024																		617.5	0.026
636	0.024																		617	0.0261
635	0.024																		616.5	0.0261
634	0.024																		616	0.026
633	0.024																		615.5	0.0262
632	0.024																		615	0.0261
631	0.024																		614.5	0.0261
630	0.024																		614	0.0263
629	0.024																		613.5	0.0263
628	0.024																		613	0.0264
627	0.025																		612.5	0.0267
626	0.025																		612	0.0266
625	0.025																		611.5	0.0267
624	0.025																		611	0.0268
623	0.025																		610.5	0.0266
622	0.025																		610	0.0266
621	0.025																		609.5	0.0267
620	0.026																		609	0.0266
619	0.026																		608.5	0.0266
618	0.026																		608	0.0267
617	0.026																		607.5	0.0266
616	0.026																		607	0.0267
615	0.026																		606.5	0.0269
614	0.026																		606	0.027
613	0.026																		605.5	0.0272
612	0.027																		605	0.0272
611	0.027																		604.5	0.0272
610	0.027																		604	0.0268
609	0.027																		603.5	0.0267
608	0.027																		603	0.0268
607	0.027																		602.5	0.027
606	0.028																		602	0.0271
605	0.028																		601.5	0.0272
604	0.028																		601	0.0271
603	0.028																		600.5	0.027
602	0.028																		600	0.0269
601	0.028																		599.5	0.027
600	0.028																		599	0.027
599	0.028																		598.5	0.0267
598	0.028																		598	0.0268
597	0.029																		597.5	0.0268
596	0.029																		597	0.0268
595	0.029																		596.5	0.0272
594	0.029																		596	0.0272
593	0.03																		595.5	0.027
592	0.03																		595	0.0269
591	0.03																		594.5	0.027
590	0.03																		594	0.027
589	0.03																		593.5	0.027
588	0.03																		593	0.0267
587	0.03																		592.5	0.0264
586	0.031																		592	0.0262
585	0.031																		591.5	0.0262
584	0.031																		591	0.0262
583	0.031																		590.5	0.0263
582	0.031																		590	0.0264
581	0.031																		589.5	0.0267
580	0.031																		589	0.0275
579	0.031																		588.5	0.0279
578	0.031																		588	0.0282
577	0.031																		587.5	0.0287
576	0.032																		587	0.0292
575	0.032																		586.5	0.0299
574	0.032																		586	0.031
573	0.032																		585.5	0.0316
572	0.032																		585	0.032
571	0.033																		584.5	0.0323
570	0.033																		584	0.0325
569	0.033																		583.5	0.0325
568	0.033																		583	0.0326
567	0.033																		582.5	0.0325
566	0.033																		582	0.0322
565	0.034																		581.5	0.0319
564	0.034																		581	0.0315
563	0.034																		580.5	0.031
562	0.034																		580	0.0305
561	0.034																		579.5	0.03
560	0.035																		579	0.0293
559	0.035																		578.5	0.029
558	0.035																		578	0.0287
557	0.035																		577.5	0.0285
556	0.035																		577	0.0282
555	0.036																		576.5	0.0279
554	0.036																		576	0.0278
553	0.036																		575.5	0.0277
552	0.036																		575	0.0279
551	0.037																		574.5	0.028
550	0.037																		574	0.028
549	0.037																		573.5	0.0282
548	0.037																		573	0.0284
547	0.037																		572.5	0.0285
546	0.038																		572	0.0286
545	0.038																		571.5	0.0287
544	0.038																		571	0.0289
543	0.038																		570.5	0.0291
542	0.039																		570	0.0293
541	0.039																		569.5	0.0295
540	0.039																		569	0.0294
539	0.039																		568.5	0.0294
538	0.039																		568	0.0296
537	0.04																		567.5	0.0298
536	0.04																		567	0.0299
535	0.04																		566.5	0.0302
534	0.04																		566	0.0302
533	0.04																		565.5	0.0301
532	0.04																		565	0.0302
531	0.041																		564.5	0.0303
530	0.041																		564	0.0302
529	0.042																		563.5	0.0303
528	0.042																		563	0.0303
527	0.042																		562.5	0.0304
526	0.042																		562	0.0305
525	0.042																		561.5	0.0307
524	0.042																		561	0.0306
523	0.043																		560.5	0.0307
522	0.044																		560	0.0309
521	0.044																		559.5	0.0311
520	0.045																		559	0.0311
519	0.045																		558.5	0.0311
518	0.045																		558	0.0311
517	0.045																		557.5	0.0312
516	0.046																		557	0.0313
515	0.046																		556.5	0.0313
514	0.046																		556	0.0313
513	0.046																		555.5	0.0313
512	0.047																		555	0.0316
511	0.047																		554.5	0.0318
510	0.048																		554	0.0319
509	0.048																		553.5	0.0319
508	0.048																		553	0.0316
507	0.048																		552.5	0.0315
506	0.048																		552	0.0315
505	0.049																		551.5	0.0316
504	0.049																		551	0.0317
503	0.049																		550.5	0.0317
502	0.049																		550	0.0318
501	0.049																		549.5	0.0319
500	0.05																		549	0.0322
499	0.05																		548.5	0.0325
498	0.05																		548	0.0326
497	0.051																		547.5	0.0329
496	0.051																		547	0.0328
495	0.051																		546.5	0.0328
494	0.052																		546	0.0327
493	0.052																		545.5	0.0327
492	0.053																		545	0.0326
491	0.053																		544.5	0.0327
490	0.053																		544	0.0326
489	0.054																		543.5	0.0328
488	0.054																		543	0.0328
487	0.054																		542.5	0.0328
486	0.055																		542	0.0326
485	0.055																		541.5	0.0325
484	0.056																		541	0.0325
483	0.056																		540.5	0.0327
482	0.056																		540	0.0329
481	0.056																		539.5	0.0331
480	0.057																		539	0.0331
479	0.057																		538.5	0.0331
478	0.057																		538	0.0331
477	0.058																		537.5	0.0331
476	0.058																		537	0.0333
475	0.059																		536.5	0.0335
474	0.059																		536	0.0336
473	0.06																		535.5	0.0336
472	0.06																		535	0.0334
471	0.06																		534.5	0.0333
470	0.061																		534	0.0334
469	0.061																		533.5	0.0336
468	0.062																		533	0.0338
467	0.062																		532.5	0.034
466	0.062																		532	0.0339
465	0.062																		531.5	0.034
464	0.063																		531	0.0346
463	0.063																		530.5	0.0343
462	0.064																		530	0.0334
461	0.064																		529.5	0.0319
460	0.065																		529	0.0304
459	0.065																		528.5	0.0293
458	0.065																		528	0.0291
457	0.066																		527.5	0.0289
456	0.066																		527	0.029
455	0.067																		526.5	0.0292
454	0.067																		526	0.0295
453	0.068																		525.5	0.0298
452	0.068																		525	0.0303
451	0.069																		524.5	0.0309
450	0.069																		524	0.0314
449	0.07																		523.5	0.0316
448	0.071																		523	0.0317
447	0.071																		522.5	0.0317
446	0.072																		522	0.0319
445	0.072																		521.5	0.0322
444	0.072																		521	0.0324
443	0.073																		520.5	0.0328
442	0.073																		520	0.0332
441	0.074																		519.5	0.0337
440	0.075																		519	0.0343
439	0.075																		518.5	0.0349
438	0.076																		518	0.0352
437	0.076																		517.5	0.0354
436	0.077																		517	0.0357
435	0.078																		516.5	0.0358
434	0.078																		516	0.0361
433	0.079																		515.5	0.0364
432	0.079																		515	0.0368
431	0.08																		514.5	0.0372
430	0.08																		514	0.0374
429	0.081																		513.5	0.0374
428	0.081																		513	0.0374
427	0.082																		512.5	0.0373
426	0.082																		512	0.0375
425	0.083																		511.5	0.0377
424	0.083																		511	0.0377
423	0.084																		510.5	0.0379
422	0.085																		510	0.0377
421	0.086																		509.5	0.038
420	0.088																		509	0.0382
419	0.088																		508.5	0.0383
418	0.089																		508	0.0384
417	0.09																		507.5	0.0383
416	0.091																		507	0.0381
415	0.092																		506.5	0.0382
414	0.094																		506	0.0382
413	0.095																		505.5	0.0383
412	0.096																		505	0.0386
411	0.097																		504.5	0.0387
410	0.097																		504	0.039
409	0.097																		503.5	0.0392
408	0.098																		503	0.0394
407	0.099																		502.5	0.0395
406	0.1																		502	0.0398
405	0.102																		501.5	0.0398
404	0.103																		501	0.04
403	0.104																		500.5	0.0402
402	0.104																		500	0.0404
401	0.105																		499.5	0.0404
400	0.106																		499	0.0405
399	0.107																		498.5	0.0405
398	0.107																		498	0.0406
397	0.107																		497.5	0.0406
396	0.108																		497	0.0407
395	0.109																		496.5	0.0406
394	0.11																		496	0.0406
393	0.112																		495.5	0.0408
392	0.113																		495	0.0409
391	0.114																		494.5	0.0409
390	0.115																		494	0.0409
389	0.115																		493.5	0.0408
388	0.116																		493	0.0408
387	0.117																		492.5	0.0409
386	0.118																		492	0.041
385	0.121																		491.5	0.0408
384	0.124																		491	0.0406
383	0.127																		490.5	0.0405
382	0.129																		490	0.0405
381	0.131																		489.5	0.0405
380	0.131																		489	0.0406
379	0.132																		488.5	0.0406
378	0.134																		488	0.0405
377	0.136																		487.5	0.0407
376	0.139																		487	0.0407
375	0.141																		486.5	0.0408
374	0.143																		486	0.0409
373	0.144																		485.5	0.0411
372	0.145																		485	0.0415
371	0.146																		484.5	0.0421
370	0.149																		484	0.0426
369	0.151																		483.5	0.043
368	0.154																		483	0.0434
367	0.157																		482.5	0.0437
366	0.159																		482	0.044
365	0.162																		481.5	0.0444
364	0.165																		481	0.0446
363	0.167																		480.5	0.0448
362	0.169																		480	0.0452
361	0.172																		479.5	0.0455
360	0.174																		479	0.0454
359	0.177																		478.5	0.0454
358	0.18																		478	0.0453
357	0.183																		477.5	0.0451
356	0.186																		477	0.0451
355	0.189																		476.5	0.0452
354	0.192																		476	0.0452
353	0.195																		475.5	0.0454
352	0.199																		475	0.0456
351	0.204																		474.5	0.0456
350	0.208																		474	0.0457
349	0.213																		473.5	0.0457
348	0.218																		473	0.0455
347	0.221																		472.5	0.0454
346	0.225																		472	0.0454
345	0.228																		471.5	0.0455
344	0.232																		471	0.0456
343	0.237																		470.5	0.0459
342	0.241																		470	0.0461
341	0.243																		469.5	0.0462
340	0.243																		469	0.0464
339	0.244																		468.5	0.0462
338	0.245																		468	0.0462
337	0.248																		467.5	0.0464
336	0.251																		467	0.0467
335	0.254																		466.5	0.0469
334	0.257																		466	0.0473
333	0.26																		465.5	0.0474
332	0.263																		465	0.0475
331	0.266																		464.5	0.0475
330	0.269																		464	0.0475
329	0.271																		463.5	0.0476
328	0.273																		463	0.0478
327	0.275																		462.5	0.0478
326	0.277																		462	0.0478
325	0.279																		461.5	0.0479
324	0.281																		461	0.0479
323	0.283																		460.5	0.0482
322	0.285																		460	0.0486
321	0.286																		459.5	0.0488
320	0.287																		459	0.0491
319	0.288																		458.5	0.0492
318	0.289																		458	0.0492
317	0.291																		457.5	0.0491
316	0.292																		457	0.0492
315	0.294																		456.5	0.0492
314	0.295																		456	0.0494
313	0.295																		455.5	0.0495
312	0.295																		455	0.0497
311	0.296																		454.5	0.0498
310	0.296																		454	0.0499
309	0.296																		453.5	0.0501
308	0.297																		453	0.0503
307	0.298																		452.5	0.0506
306	0.298																		452	0.0507
305	0.298																		451.5	0.0508
304	0.297																		451	0.0507
303	0.297																		450.5	0.0509
302	0.298																		450	0.0511
301	0.298																		449.5	0.0515
300	0.299																		449	0.0515
299	0.299																		448.5	0.0515
298	0.299																		448	0.0514
297	0.301																		447.5	0.0514
296	0.303																		447	0.0515
295	0.305																		446.5	0.0518
294	0.308																		446	0.0519
293	0.311																		445.5	0.0521
292	0.313																		445	0.0523
291	0.317																		444.5	0.0525
290	0.321																		444	0.0527
289	0.327																		443.5	0.0528
288	0.333																		443	0.053
287	0.34																		442.5	0.0531
286	0.347																		442	0.0533
285	0.354																		441.5	0.0535
284	0.362																		441	0.0535
283	0.37																		440.5	0.0534
282	0.378																		440	0.0535
281	0.387																		439.5	0.0536
280	0.397																		439	0.0539
279	0.408																		438.5	0.0543
278	0.419																		438	0.0546
277	0.43																		437.5	0.0547
276	0.441																		437	0.0548
275	0.452																		436.5	0.0549
274	0.463																		436	0.0549
273	0.472																		435.5	0.055
272	0.481																		435	0.0551
271	0.489																		434.5	0.0551
270	0.496																		434	0.0554
269	0.502																		433.5	0.0557
268	0.507																		433	0.056
267	0.51																		432.5	0.0562
266	0.512																		432	0.0564
265	0.513																		431.5	0.0564
264	0.512																		431	0.0563
263	0.51																		430.5	0.0561
262	0.507																		430	0.0562
261	0.503																		429.5	0.0566
260	0.497																		429	0.0569
259	0.49																		428.5	0.0572
258	0.482																		428	0.0574
257	0.472																		427.5	0.0575
256	0.462																		427	0.0575
255	0.452																		426.5	0.0577
254	0.441																		426	0.0579
253	0.43																		425.5	0.0579
252	0.419																		425	0.0582
251	0.408																		424.5	0.0583
250	0.397																		424	0.0583
249	0.386																		423.5	0.0586
248	0.376																		423	0.0588
247	0.366																		422.5	0.0588
246	0.357																		422	0.0589
245	0.349																		421.5	0.0592
244	0.341																		421	0.0594
243	0.335																		420.5	0.0597
242	0.328																		420	0.0598
241	0.321																		419.5	0.06
240	0.315																		419	0.06
239	0.309																		418.5	0.0604
238	0.305																		418	0.0608
237	0.3																		417.5	0.0611
236	0.296																		417	0.0613
235	0.292																		416.5	0.0615
234	0.289																		416	0.0614
233	0.286																		415.5	0.0615
232	0.284																		415	0.0618
231	0.282																		414.5	0.0623
230	0.281																		414	0.0629
229	0.281																		413.5	0.0631
228	0.281																		413	0.0632
227	0.282																		412.5	0.0633
226	0.283																		412	0.0637
225	0.284																		411.5	0.0642
224	0.287																		411	0.0646
223	0.29																		410.5	0.065
222	0.294																		410	0.0651
221	0.299																		409.5	0.0649
220	0.305																		409	0.0648
219	0.313																		408.5	0.065
218	0.322																		408	0.0652
217	0.332																		407.5	0.0656
216	0.345																		407	0.0659
215	0.361																		406.5	0.0664
214	0.381																		406	0.0665
213	0.407																		405.5	0.0668
212	0.438																		405	0.0667
211	0.476																		404.5	0.0667
210	0.521																		404	0.0668
209	0.576																		403.5	0.067
208	0.643																		403	0.067
207	0.721																		402.5	0.0672
206	0.809																		402	0.0675
205	0.904																		401.5	0.0677
204	1.005																		401	0.0682
203	1.109																		400.5	0.0689
202	1.21																		400	0.0691
201	1.289																		399.5	0.069
200	1.337																		399	0.0694
																			398.5	0.0693
File Name	Ce 212 pH12 1mM time 0h(1).wscn																		398	0.0697
Date	2015-09-01 12:52:41																		397.5	0.07
Operator																			397	0.0699
Sample Name	Data 23																		396.5	0.0697
Comment																			396	0.07
																			395.5	0.0703
Instrument Model	6800																		395	0.0711
ROM Ver.	1																		394.5	0.0716
Serial No.	1222507																		394	0.0718
Manuf. No.	6507060																		393.5	0.0719
																			393	0.0722
Instrument Parameters																			392.5	0.0726
Measurement Mode	Spectrum Scan																		392	0.073
Data Mode	ABS																		391.5	0.0736
Start WL	700																		391	0.0742
End WL	200																		390.5	0.0746
Scan Speed	800 nm/min																		390	0.0754
Sampling Interval	1																		389.5	0.0761
Slit Width	1.5																		389	0.0765
Lamp Change Mode	Auto																		388.5	0.0765
Auto Change WL	340																		388	0.0763
Baseline Correction	User 1																		387.5	0.0764
Response	Fast																		387	0.0769
Path Length	10																		386.5	0.0769
																			386	0.0775
																			385.5	0.0775
Data List																			385	0.0779
nm	ABS																		384.5	0.0783
700	0.016																		384	0.0785
699	0.016																		383.5	0.0783
698	0.016																		383	0.0787
697	0.017																		382.5	0.079
696	0.017																		382	0.0799
695	0.017																		381.5	0.0803
694	0.017																		381	0.0808
693	0.017																		380.5	0.0802
692	0.017																		380	0.0788
691	0.017																		379.5	0.0776
690	0.017																		379	0.0766
689	0.017																		378.5	0.0765
688	0.017																		378	0.0782
687	0.017																		377.5	0.079
686	0.017																		377	0.0804
685	0.017																		376.5	0.0818
684	0.018																		376	0.0829
683	0.018																		375.5	0.0837
682	0.018																		375	0.0847
681	0.018																		374.5	0.085
680	0.018																		374	0.0864
679	0.018																		373.5	0.0877
678	0.018																		373	0.0889
677	0.018																		372.5	0.0897
676	0.018																		372	0.0901
675	0.018																		371.5	0.0908
674	0.019																		371	0.0915
673	0.019																		370.5	0.0928
672	0.019																		370	0.0934
671	0.019																		369.5	0.0939
670	0.019																		369	0.0948
669	0.019																		368.5	0.0962
668	0.019																		368	0.0976
667	0.019																		367.5	0.0988
666	0.019																		367	0.0991
665	0.019																		366.5	0.0999
664	0.019																		366	0.101
663	0.019																		365.5	0.1021
662	0.019																		365	0.1027
661	0.02																		364.5	0.1021
660	0.02																		364	0.1023
659	0.02																		363.5	0.1032
658	0.02																		363	0.1039
657	0.02																		362.5	0.1053
656	0.02																		362	0.1059
655	0.02																		361.5	0.1063
654	0.02																		361	0.1071
653	0.02																		360.5	0.1081
652	0.02																		360	0.1085
651	0.02																		359.5	0.1092
650	0.02																		359	0.1103
649	0.021																		358.5	0.1103
648	0.021																		358	0.1101
647	0.021																		357.5	0.1109
646	0.021																		357	0.1116
645	0.021																		356.5	0.1131
644	0.021																		356	0.1153
643	0.021																		355.5	0.1157
642	0.022																		355	0.1169
641	0.022																		354.5	0.118
640	0.022																		354	0.1179
639	0.022																		353.5	0.1182
638	0.022																		353	0.1183
637	0.022																		352.5	0.1192
636	0.022																		352	0.1213
635	0.022																		351.5	0.1235
634	0.023																		351	0.1241
633	0.023																		350.5	0.1258
632	0.023																		350	0.1274
631	0.023																		349.5	0.1282
630	0.023																		349	0.1299
629	0.023																		348.5	0.131
628	0.023																		348	0.1314
627	0.023																		347.5	0.1323
626	0.023																		347	0.132
625	0.023																		346.5	0.1322
624	0.023																		346	0.1344
623	0.023																		345.5	0.135
622	0.024																		345	0.1352
621	0.024																		344.5	0.1364
620	0.024																		344	0.1374
619	0.024																		343.5	0.1389
618	0.024																		343	0.1399
617	0.024																		342.5	0.1389
616	0.024																		342	0.1382
615	0.024																		341.5	0.1393
614	0.024																		341	0.1401
613	0.025																		340.5	0.1424
612	0.025																		340	0.1454
611	0.025																		339.5	0.149
610	0.025																		339	0.1523
609	0.025																		338.5	0.1547
608	0.025																		338	0.1554
607	0.025																		337.5	0.1563
606	0.025																		337	0.1574
605	0.026																		336.5	0.1583
604	0.026																		336	0.1585
603	0.026																		335.5	0.1586
602	0.026																		335	0.1597
601	0.026																		334.5	0.1605
600	0.026																		334	0.1626
599	0.026																		333.5	0.164
598	0.027																		333	0.1651
597	0.027																		332.5	0.1651
596	0.027																		332	0.1659
595	0.027																		331.5	0.1664
594	0.027																		331	0.1682
593	0.027																		330.5	0.1697
592	0.028																		330	0.1714
591	0.028																		329.5	0.1714
590	0.028																		329	0.1711
589	0.028																		328.5	0.1707
588	0.028																		328	0.1716
587	0.028																		327.5	0.1727
586	0.028																		327	0.1739
585	0.028																		326.5	0.1742
584	0.028																		326	0.1741
583	0.028																		325.5	0.1742
582	0.028																		325	0.175
581	0.028																		324.5	0.1762
580	0.028																		324	0.1772
579	0.028																		323.5	0.1782
578	0.029																		323	0.1791
577	0.029																		322.5	0.1793
576	0.029																		322	0.1802
575	0.029																		321.5	0.1805
574	0.029																		321	0.1806
573	0.03																		320.5	0.1804
572	0.03																		320	0.1809
571	0.03																		319.5	0.1812
570	0.031																		319	0.1827
569	0.031																		318.5	0.1835
568	0.031																		318	0.1841
567	0.031																		317.5	0.184
566	0.031																		317	0.1847
565	0.031																		316.5	0.1843
564	0.032																		316	0.1845
563	0.032																		315.5	0.185
562	0.032																		315	0.1859
561	0.032																		314.5	0.1863
560	0.032																		314	0.1873
559	0.033																		313.5	0.1873
558	0.033																		313	0.187
557	0.033																		312.5	0.1871
556	0.033																		312	0.1873
555	0.033																		311.5	0.1872
554	0.033																		311	0.1877
553	0.033																		310.5	0.1881
552	0.034																		310	0.1881
551	0.034																		309.5	0.188
550	0.034																		309	0.1881
549	0.034																		308.5	0.1878
548	0.035																		308	0.1884
547	0.035																		307.5	0.1882
546	0.035																		307	0.1885
545	0.035																		306.5	0.1885
544	0.035																		306	0.1884
543	0.035																		305.5	0.1878
542	0.036																		305	0.1882
541	0.036																		304.5	0.188
540	0.036																		304	0.1879
539	0.036																		303.5	0.1876
538	0.036																		303	0.1873
537	0.037																		302.5	0.1867
536	0.037																		302	0.1866
535	0.037																		301.5	0.1866
534	0.037																		301	0.1857
533	0.037																		300.5	0.185
532	0.037																		300	0.1851
531	0.038																		299.5	0.1847
530	0.038																		299	0.1844
529	0.039																		298.5	0.1845
528	0.04																		298	0.1838
527	0.04																		297.5	0.1832
526	0.041																		297	0.1831
525	0.041																		296.5	0.1825
524	0.042																		296	0.182
523	0.042																		295.5	0.1817
522	0.042																		295	0.181
521	0.043																		294.5	0.18
520	0.043																		294	0.1794
519	0.043																		293.5	0.1789
518	0.044																		293	0.1789
517	0.044																		292.5	0.1787
516	0.044																		292	0.1781
515	0.044																		291.5	0.1764
514	0.045																		291	0.1753
513	0.045																		290.5	0.1746
512	0.045																		290	0.1746
511	0.045																		289.5	0.1743
510	0.045																		289	0.1741
509	0.046																		288.5	0.1728
508	0.046																		288	0.1715
507	0.046																		287.5	0.1708
506	0.046																		287	0.1696
505	0.047																		286.5	0.1688
504	0.047																		286	0.1684
503	0.047																		285.5	0.1678
502	0.047																		285	0.1672
501	0.047																		284.5	0.1667
500	0.048																		284	0.1659
499	0.048																		283.5	0.1654
498	0.048																		283	0.1651
497	0.048																		282.5	0.1648
496	0.048																		282	0.1644
495	0.049																		281.5	0.1635
494	0.049																		281	0.1628
493	0.049																		280.5	0.1621
492	0.05																		280	0.1619
491	0.05																		279.5	0.1616
490	0.051																		279	0.161
489	0.051																		278.5	0.1603
488	0.051																		278	0.1594
487	0.052																		277.5	0.1584
486	0.052																		277	0.1582
485	0.052																		276.5	0.1577
484	0.053																		276	0.1572
483	0.053																		275.5	0.1568
482	0.053																		275	0.1563
481	0.054																		274.5	0.1557
480	0.054																		274	0.1556
479	0.054																		273.5	0.1551
478	0.055																		273	0.1547
477	0.055																		272.5	0.1541
476	0.055																		272	0.1534
475	0.055																		271.5	0.153
474	0.056																		271	0.1528
473	0.056																		270.5	0.1526
472	0.057																		270	0.1528
471	0.057																		269.5	0.1529
470	0.057																		269	0.1529
469	0.058																		268.5	0.1529
468	0.058																		268	0.1527
467	0.058																		267.5	0.1523
466	0.059																		267	0.1521
465	0.059																		266.5	0.1519
464	0.059																		266	0.152
463	0.06																		265.5	0.152
462	0.06																		265	0.1519
461	0.061																		264.5	0.1519
460	0.061																		264	0.1522
459	0.061																		263.5	0.1522
458	0.062																		263	0.1526
457	0.062																		262.5	0.1527
456	0.062																		262	0.1526
455	0.062																		261.5	0.1523
454	0.063																		261	0.1521
453	0.063																		260.5	0.1518
452	0.064																		260	0.1515
451	0.065																		259.5	0.1513
450	0.065																		259	0.1514
449	0.066																		258.5	0.1513
448	0.066																		258	0.1514
447	0.067																		257.5	0.1516
446	0.067																		257	0.152
445	0.068																		256.5	0.1521
444	0.068																		256	0.1521
443	0.069																		255.5	0.1515
442	0.069																		255	0.151
441	0.07																		254.5	0.1508
440	0.07																		254	0.151
439	0.071																		253.5	0.1513
438	0.072																		253	0.1515
437	0.072																		252.5	0.1517
436	0.072																		252	0.1518
435	0.073																		251.5	0.1517
434	0.073																		251	0.1516
433	0.074																		250.5	0.1514
432	0.074																		250	0.1513
431	0.075																		249.5	0.1512
430	0.076																		249	0.151
429	0.077																		248.5	0.151
428	0.078																		248	0.1509
427	0.078																		247.5	0.1511
426	0.079																		247	0.1514
425	0.08																		246.5	0.1516
424	0.08																		246	0.1516
423	0.081																		245.5	0.1515
422	0.081																		245	0.1512
421	0.082																		244.5	0.1511
420	0.083																		244	0.1513
419	0.083																		243.5	0.1511
418	0.084																		243	0.1511
417	0.085																		242.5	0.1511
416	0.085																		242	0.1514
415	0.086																		241.5	0.1521
414	0.086																		241	0.1523
413	0.087																		240.5	0.1523
412	0.088																		240	0.1526
411	0.089																		239.5	0.1526
410	0.091																		239	0.153
409	0.092																		238.5	0.1531
408	0.093																		238	0.1528
407	0.094																		237.5	0.1527
406	0.095																		237	0.1531
405	0.095																		236.5	0.1535
404	0.095																		236	0.154
403	0.095																		235.5	0.1542
402	0.095																		235	0.1546
401	0.096																		234.5	0.155
400	0.098																		234	0.1554
399	0.099																		233.5	0.1554
398	0.101																		233	0.1557
397	0.102																		232.5	0.1558
396	0.104																		232	0.1559
395	0.104																		231.5	0.1562
394	0.105																		231	0.1563
393	0.106																		230.5	0.1564
392	0.107																		230	0.1567
391	0.108																		229.5	0.157
390	0.109																		229	0.1572
389	0.111																		228.5	0.1573
388	0.112																		228	0.1576
387	0.113																		227.5	0.1578
386	0.114																		227	0.1582
385	0.116																		226.5	0.1588
384	0.117																		226	0.1593
383	0.118																		225.5	0.1596
382	0.12																		225	0.1601
381	0.123																		224.5	0.1608
380	0.127																		224	0.1617
379	0.131																		223.5	0.1626
378	0.135																		223	0.1631
377	0.138																		222.5	0.1634
376	0.14																		222	0.1638
375	0.141																		221.5	0.1646
374	0.143																		221	0.1656
373	0.145																		220.5	0.1667
372	0.147																		220	0.1677
371	0.149																		219.5	0.1688
370	0.151																		219	0.1696
369	0.153																		218.5	0.1705
368	0.155																		218	0.1715
367	0.156																		217.5	0.1726
366	0.157																		217	0.1735
365	0.159																		216.5	0.1747
364	0.16																		216	0.1757
363	0.162																		215.5	0.1767
362	0.165																		215	0.1777
361	0.169																		214.5	0.1784
360	0.173																		214	0.1794
359	0.177																		213.5	0.1801
358	0.18																		213	0.1806
357	0.184																		212.5	0.1814
356	0.187																		212	0.1821
355	0.19																		211.5	0.183
354	0.193																		211	0.1837
353	0.197																		210.5	0.1845
352	0.201																		210	0.1849
351	0.205																		209.5	0.1851
350	0.209																		209	0.1853
349	0.212																		208.5	0.1854
348	0.216																		208	0.1846
347	0.22																		207.5	0.1846
346	0.225																		207	0.1843
345	0.228																		206.5	0.184
344	0.232																		206	0.1835
343	0.235																		205.5	0.1831
342	0.239																		205	0.1823
341	0.244																		204.5	0.1818
340	0.25																		204	0.1814
339	0.256																		203.5	0.181
338	0.261																		203	0.1798
337	0.266																		202.5	0.1787
336	0.27																		202	0.1776
335	0.273																		201.5	0.1768
334	0.276																		201	0.1759
333	0.279																		200.5	0.1749
332	0.282																		200	0.174
331	0.285
330	0.288
329	0.29
328	0.293
327	0.296
326	0.298
325	0.3
324	0.301
323	0.303
322	0.305
321	0.307
320	0.308
319	0.31
318	0.311
317	0.313
316	0.314
315	0.315
314	0.316
313	0.316
312	0.317
311	0.317
310	0.317
309	0.317
308	0.316
307	0.316
306	0.315
305	0.315
304	0.314
303	0.313
302	0.312
301	0.311
300	0.309
299	0.308
298	0.307
297	0.305
296	0.303
295	0.301
294	0.299
293	0.297
292	0.295
291	0.292
290	0.289
289	0.286
288	0.284
287	0.281
286	0.279
285	0.277
284	0.275
283	0.273
282	0.271
281	0.27
280	0.268
279	0.266
278	0.263
277	0.261
276	0.26
275	0.258
274	0.257
273	0.257
272	0.256
271	0.255
270	0.255
269	0.254
268	0.254
267	0.253
266	0.254
265	0.254
264	0.254
263	0.254
262	0.254
261	0.253
260	0.253
259	0.252
258	0.252
257	0.252
256	0.252
255	0.252
254	0.252
253	0.252
252	0.251
251	0.251
250	0.251
249	0.25
248	0.25
247	0.25
246	0.25
245	0.25
244	0.249
243	0.249
242	0.249
241	0.249
240	0.249
239	0.249
238	0.249
237	0.25
236	0.25
235	0.25
234	0.251
233	0.252
232	0.253
231	0.254
230	0.255
229	0.257
228	0.259
227	0.262
226	0.264
225	0.267
224	0.27
223	0.274
222	0.278
221	0.283
220	0.288
219	0.294
218	0.301
217	0.309
216	0.318
215	0.328
214	0.34
213	0.354
212	0.371
211	0.393
210	0.421
209	0.454
208	0.494
207	0.542
206	0.598
205	0.663
204	0.741
203	0.829
202	0.92
201	0.995
200	1.041
File Name	Ce 212 pH12 1mM time 0h(1).wscn
Date	2015-09-11 13:24:25
Operator
Sample Name	Data 16
Comment
Instrument Model	6800
ROM Ver.	1
Serial No.	1222507
Manuf. No.	6507060
Instrument Parameters
Measurement Mode	Spectrum Scan
Data Mode	ABS
Start WL	700
End WL	200
Scan Speed	800 nm/min
Sampling Interval	1
Slit Width	1.5
Lamp Change Mode	Auto
Auto Change WL	340
Baseline Correction	User 1
Response	Fast
Path Length	10
(ABS values are corrected to 10mm path length)
Data List
nm	ABS
700	0.022
699	0.021
698	0.021
697	0.021
696	0.021
695	0.022
694	0.022
693	0.022
692	0.022
691	0.021
690	0.021
689	0.021
688	0.021
687	0.021
686	0.021
685	0.022
684	0.022
683	0.022
682	0.022
681	0.022
680	0.022
679	0.022
678	0.022
677	0.022
676	0.022
675	0.022
674	0.022
673	0.022
672	0.022
671	0.022
670	0.022
669	0.022
668	0.022
667	0.022
666	0.022
665	0.022
664	0.022
663	0.023
662	0.023
661	0.023
660	0.023
659	0.023
658	0.023
657	0.023
656	0.023
655	0.024
654	0.024
653	0.024
652	0.024
651	0.024
650	0.024
649	0.024
648	0.024
647	0.024
646	0.024
645	0.024
644	0.025
643	0.025
642	0.025
641	0.025
640	0.025
639	0.025
638	0.025
637	0.025
636	0.025
635	0.025
634	0.025
633	0.026
632	0.026
631	0.026
630	0.026
629	0.026
628	0.026
627	0.026
626	0.026
625	0.027
624	0.027
623	0.027
622	0.027
621	0.027
620	0.027
619	0.027
618	0.027
617	0.027
616	0.027
615	0.028
614	0.028
613	0.028
612	0.028
611	0.028
610	0.028
609	0.028
608	0.029
607	0.029
606	0.029
605	0.029
604	0.029
603	0.029
602	0.029
601	0.029
600	0.03
599	0.03
598	0.03
597	0.03
596	0.03
595	0.031
594	0.031
593	0.031
592	0.031
591	0.031
590	0.031
589	0.031
588	0.031
587	0.031
586	0.031
585	0.03
584	0.03
583	0.03
582	0.03
581	0.03
580	0.031
579	0.031
578	0.032
577	0.032
576	0.032
575	0.032
574	0.032
573	0.032
572	0.033
571	0.034
570	0.034
569	0.034
568	0.034
567	0.034
566	0.035
565	0.035
564	0.036
563	0.036
562	0.036
561	0.036
560	0.036
559	0.036
558	0.036
557	0.037
556	0.037
555	0.037
554	0.037
553	0.037
552	0.037
551	0.037
550	0.038
549	0.038
548	0.038
547	0.038
546	0.039
545	0.039
544	0.039
543	0.039
542	0.039
541	0.04
540	0.04
539	0.04
538	0.04
537	0.04
536	0.04
535	0.04
534	0.041
533	0.041
532	0.041
531	0.041
530	0.042
529	0.043
528	0.043
527	0.044
526	0.044
525	0.045
524	0.045
523	0.045
522	0.045
521	0.046
520	0.046
519	0.046
518	0.046
517	0.046
516	0.046
515	0.046
514	0.046
513	0.046
512	0.047
511	0.047
510	0.047
509	0.047
508	0.047
507	0.048
506	0.048
505	0.048
504	0.049
503	0.049
502	0.049
501	0.049
500	0.05
499	0.05
498	0.05
497	0.05
496	0.051
495	0.051
494	0.051
493	0.051
492	0.052
491	0.052
490	0.052
489	0.052
488	0.052
487	0.052
486	0.053
485	0.053
484	0.053
483	0.054
482	0.054
481	0.054
480	0.054
479	0.055
478	0.055
477	0.055
476	0.055
475	0.056
474	0.056
473	0.057
472	0.057
471	0.058
470	0.058
469	0.058
468	0.059
467	0.059
466	0.06
465	0.06
464	0.061
463	0.061
462	0.062
461	0.062
460	0.063
459	0.063
458	0.063
457	0.064
456	0.064
455	0.064
454	0.065
453	0.065
452	0.066
451	0.067
450	0.067
449	0.068
448	0.068
447	0.069
446	0.069
445	0.07
444	0.07
443	0.071
442	0.071
441	0.072
440	0.072
439	0.073
438	0.073
437	0.074
436	0.074
435	0.075
434	0.076
433	0.076
432	0.077
431	0.078
430	0.078
429	0.079
428	0.079
427	0.08
426	0.08
425	0.081
424	0.081
423	0.082
422	0.082
421	0.083
420	0.084
419	0.085
418	0.087
417	0.088
416	0.089
415	0.089
414	0.09
413	0.091
412	0.092
411	0.092
410	0.093
409	0.094
408	0.095
407	0.096
406	0.097
405	0.098
404	0.098
403	0.099
402	0.099
401	0.1
400	0.101
399	0.102
398	0.103
397	0.105
396	0.106
395	0.106
394	0.107
393	0.107
392	0.107
391	0.108
390	0.109
389	0.111
388	0.113
387	0.114
386	0.116
385	0.118
384	0.121
383	0.124
382	0.127
381	0.13
380	0.133
379	0.137
378	0.14
377	0.143
376	0.144
375	0.145
374	0.146
373	0.148
372	0.15
371	0.152
370	0.154
369	0.155
368	0.157
367	0.159
366	0.162
365	0.164
364	0.166
363	0.169
362	0.171
361	0.174
360	0.177
359	0.18
358	0.182
357	0.184
356	0.187
355	0.191
354	0.196
353	0.201
352	0.206
351	0.21
350	0.213
349	0.215
348	0.218
347	0.221
346	0.224
345	0.229
344	0.234
343	0.241
342	0.246
341	0.251
340	0.254
339	0.258
338	0.262
337	0.267
336	0.271
335	0.274
334	0.277
333	0.279
332	0.282
331	0.285
330	0.287
329	0.289
328	0.29
327	0.291
326	0.293
325	0.296
324	0.298
323	0.301
322	0.303
321	0.305
320	0.306
319	0.307
318	0.307
317	0.307
316	0.308
315	0.309
314	0.311
313	0.312
312	0.313
311	0.314
310	0.314
309	0.313
308	0.313
307	0.312
306	0.312
305	0.31
304	0.308
303	0.306
302	0.305
301	0.304
300	0.304
299	0.304
298	0.303
297	0.302
296	0.3
295	0.298
294	0.295
293	0.293
292	0.291
291	0.288
290	0.286
289	0.283
288	0.28
287	0.277
286	0.275
285	0.272
284	0.27
283	0.268
282	0.266
281	0.263
280	0.26
279	0.258
278	0.256
277	0.255
276	0.254
275	0.253
274	0.252
273	0.251
272	0.25
271	0.25
270	0.25
269	0.25
268	0.249
267	0.249
266	0.248
265	0.248
264	0.248
263	0.247
262	0.248
261	0.248
260	0.248
259	0.248
258	0.248
257	0.248
256	0.247
255	0.246
254	0.246
253	0.246
252	0.246
251	0.246
250	0.245
249	0.244
248	0.243
247	0.243
246	0.243
245	0.242
244	0.242
243	0.241
242	0.241
241	0.24
240	0.24
239	0.241
238	0.241
237	0.241
236	0.241
235	0.242
234	0.242
233	0.243
232	0.243
231	0.244
230	0.245
229	0.246
228	0.248
227	0.249
226	0.251
225	0.253
224	0.255
223	0.257
222	0.26
221	0.263
220	0.267
219	0.271
218	0.275
217	0.28
216	0.285
215	0.293
214	0.303
213	0.316
212	0.332
211	0.354
210	0.382
209	0.417
208	0.46
207	0.51
206	0.57
205	0.641
204	0.724
203	0.815
202	0.904
201	0.973
200	1.013
