# Supplementary material for: Impact of particle size, oxidation state and capping agent of different cerium dioxide nanoparticles on the phosphate-induced transformations at different pH and concentration
Source: PLoS One. 2019 Jun 7;14(6):e0217483. doi: 10.1371/journal.pone.0217483 (PMC6555525; doi:10.1371/journal.pone.0217483)
Supplement: S1 Data — Includes the raw data used for all graphs presented. (ZIP) [file pone.0217483.s022.zip › Raw data/Prom Ph12 1mM uv.xls]

## Sheet: Sheet1
Company
Print Date	2016-05-19 14:03:42
File Name	Prom pH12 1mM time 0h(1).wscn
Date	2015-08-25 13:29:58
Operator
Sample Name	Data 4
Comment
Instrument Model	6800
ROM Ver.	1
Serial No.	1222507
Manuf. No.	6507060
Instrument Parameters
Measurement Mode	Spectrum Scan
Data Mode	ABS
Start WL	800
End WL	200
Scan Speed	800 nm/min
Sampling Interval	1
Slit Width	1.5				0h
Lamp Change Mode	Auto				1week
Auto Change WL	340				21days
Baseline Correction	User 1
Response	Fast
Path Length	10
Data List																			pristine
nm	ABS
800	0.026
799	0.026																		700	0.0118
798	0.025																		699	0.0112
797	0.025																		698	0.0104
796	0.025																		697	0.0101
795	0.026																		696	0.011
794	0.026																		695	0.0105
793	0.026																		694	0.0108
792	0.026																		693	0.0108
791	0.026																		692	0.0109
790	0.026																		691	0.0116
789	0.026																		690	0.0117
788	0.027																		689	0.0118
787	0.027																		688	0.0119
786	0.027																		687	0.0123
785	0.027																		686	0.0119
784	0.027																		685	0.0121
783	0.027																		684	0.0122
782	0.026																		683	0.0121
781	0.026																		682	0.012
780	0.025																		681	0.0117
779	0.025																		680	0.0118
778	0.025																		679	0.0122
777	0.025																		678	0.0124
776	0.025																		677	0.0126
775	0.025																		676	0.0125
774	0.025																		675	0.0123
773	0.025																		674	0.0124
772	0.024																		673	0.0123
771	0.024																		672	0.0124
770	0.025																		671	0.0129
769	0.025																		670	0.012
768	0.025																		669	0.0126
767	0.025																		668	0.0129
766	0.025																		667	0.0126
765	0.025																		666	0.0123
764	0.025																		665	0.0125
763	0.025																		664	0.012
762	0.025																		663	0.0131
761	0.025																		662	0.0126
760	0.025																		661	0.0122
759	0.026																		660	0.0122
758	0.026																		659	0.0123
757	0.026																		658	0.0117
756	0.026																		657	0.0117
755	0.026																		656	0.012
754	0.026																		655	0.0123
753	0.026																		654	0.012
752	0.026																		653	0.0121
751	0.026																		652	0.0121
750	0.026																		651	0.012
749	0.026																		650	0.0122
748	0.026																		649	0.0122
747	0.026																		648	0.0123
746	0.026																		647	0.0125
745	0.026																		646	0.0126
744	0.025																		645	0.0126
743	0.025																		644	0.0122
742	0.025																		643	0.0124
741	0.025																		642	0.0127
740	0.025																		641	0.0126
739	0.025																		640	0.0126
738	0.025																		639	0.0125
737	0.025																		638	0.0128
736	0.026																		637	0.0126
735	0.026																		636	0.0128
734	0.026																		635	0.0122
733	0.026																		634	0.0128
732	0.027																		633	0.0128
731	0.027																		632	0.0127
730	0.027																		631	0.0128
729	0.027																		630	0.0127
728	0.027																		629	0.013
727	0.027																		628	0.0133
726	0.027																		627	0.0131
725	0.026																		626	0.013
724	0.026																		625	0.0133
723	0.026																		624	0.0138
722	0.026																		623	0.0132
721	0.027																		622	0.0133
720	0.027																		621	0.0133
719	0.027																		620	0.0132
718	0.027																		619	0.0133
717	0.026																		618	0.0138
716	0.026																		617	0.0136
715	0.026																		616	0.0134
714	0.027																		615	0.0136
713	0.027																		614	0.0139
712	0.027																		613	0.0141
711	0.027																		612	0.0137
710	0.027																		611	0.0136
709	0.027																		610	0.0134
708	0.027																		609	0.0139
707	0.026																		608	0.0136
706	0.026																		607	0.0136
705	0.027																		606	0.0133
704	0.027																		605	0.0134
703	0.027																		604	0.0135
702	0.027																		603	0.0132
701	0.027																		602	0.0134
700	0.027																		601	0.0127
699	0.027																		600	0.0126
698	0.028																		599	0.0122
697	0.028																		598	0.012
696	0.028																		597	0.0119
695	0.028																		596	0.0124
694	0.028																		595	0.0114
693	0.028																		594	0.0108
692	0.028																		593	0.0106
691	0.028																		592	0.0105
690	0.028																		591	0.0101
689	0.028																		590	0.011
688	0.027																		589	0.0122
687	0.027																		588	0.0152
686	0.027																		587	0.0185
685	0.027																		586	0.0231
684	0.027																		585	0.0265
683	0.027																		584	0.0287
682	0.028																		583	0.0289
681	0.028																		582	0.0264
680	0.028																		581	0.0223
679	0.028																		580	0.0211
678	0.028																		579	0.0194
677	0.028																		578	0.0172
676	0.028																		577	0.0135
675	0.028																		576	0.0112
674	0.028																		575	0.0111
673	0.028																		574	0.0122
672	0.028																		573	0.0134
671	0.028																		572	0.0134
670	0.029																		571	0.0144
669	0.029																		570	0.0151
668	0.029																		569	0.0148
667	0.029																		568	0.0147
666	0.029																		567	0.0147
665	0.029																		566	0.015
664	0.029																		565	0.015
663	0.029																		564	0.0156
662	0.029																		563	0.0156
661	0.029																		562	0.015
660	0.029																		561	0.0159
659	0.03																		560	0.0157
658	0.03																		559	0.0162
657	0.03																		558	0.0162
656	0.03																		557	0.0165
655	0.029																		556	0.0165
654	0.03																		555	0.0166
653	0.03																		554	0.0176
652	0.03																		553	0.0173
651	0.03																		552	0.0174
650	0.03																		551	0.0173
649	0.03																		550	0.0175
648	0.03																		549	0.0174
647	0.03																		548	0.0175
646	0.03																		547	0.0174
645	0.03																		546	0.0176
644	0.03																		545	0.0182
643	0.03																		544	0.0186
642	0.03																		543	0.0181
641	0.03																		542	0.0186
640	0.03																		541	0.0186
639	0.03																		540	0.0187
638	0.031																		539	0.0188
637	0.031																		538	0.0188
636	0.031																		537	0.019
635	0.031																		536	0.019
634	0.031																		535	0.0193
633	0.031																		534	0.0196
632	0.031																		533	0.0194
631	0.032																		532	0.02
630	0.032																		531	0.0207
629	0.032																		530	0.0212
628	0.031																		529	0.0089
627	0.031																		528	0.008
626	0.031																		527	0.0057
625	0.031																		526	0.0053
624	0.032																		525	0.0054
623	0.032																		524	0.0077
622	0.032																		523	0.0077
621	0.032																		522	0.0086
620	0.032																		521	0.0099
619	0.032																		520	0.0106
618	0.033																		519	0.0114
617	0.033																		518	0.0122
616	0.033																		517	0.0139
615	0.033																		516	0.0148
614	0.033																		515	0.0164
613	0.033																		514	0.0169
612	0.033																		513	0.0184
611	0.033																		512	0.0179
610	0.033																		511	0.018
609	0.033																		510	0.0184
608	0.033																		509	0.0179
607	0.033																		508	0.0178
606	0.034																		507	0.0169
605	0.034																		506	0.0169
604	0.034																		505	0.0169
603	0.034																		504	0.0174
602	0.034																		503	0.0185
601	0.034																		502	0.0185
600	0.034																		501	0.0194
599	0.034																		500	0.0213
598	0.035																		499	0.0224
597	0.035																		498	0.0229
596	0.035																		497	0.0236
595	0.035																		496	0.023
594	0.035																		495	0.022
593	0.035																		494	0.0218
592	0.036																		493	0.0221
591	0.036																		492	0.0206
590	0.036																		491	0.0202
589	0.036																		490	0.0195
588	0.036																		489	0.0204
587	0.036																		488	0.0197
586	0.036																		487	0.0191
585	0.036																		486	0.0204
584	0.037																		485	0.0217
583	0.036																		484	0.0238
582	0.036																		483	0.0265
581	0.036																		482	0.0287
580	0.036																		481	0.031
579	0.036																		480	0.0326
578	0.037																		479	0.0335
577	0.037																		478	0.0339
576	0.037																		477	0.033
575	0.037																		476	0.0324
574	0.037																		475	0.0328
573	0.037																		474	0.0326
572	0.037																		473	0.033
571	0.037																		472	0.0327
570	0.038																		471	0.0335
569	0.038																		470	0.0334
568	0.038																		469	0.034
567	0.038																		468	0.0344
566	0.038																		467	0.0352
565	0.038																		466	0.0358
564	0.038																		465	0.0365
563	0.038																		464	0.0365
562	0.039																		463	0.0371
561	0.039																		462	0.0379
560	0.039																		461	0.0382
559	0.039																		460	0.0387
558	0.039																		459	0.0396
557	0.039																		458	0.04
556	0.039																		457	0.0407
555	0.039																		456	0.0412
554	0.04																		455	0.0419
553	0.04																		454	0.0421
552	0.04																		453	0.0426
551	0.04																		452	0.0439
550	0.041																		451	0.044
549	0.041																		450	0.0443
548	0.041																		449	0.0446
547	0.041																		448	0.0449
546	0.042																		447	0.0454
545	0.042																		446	0.045
544	0.042																		445	0.046
543	0.042																		444	0.0467
542	0.042																		443	0.047
541	0.042																		442	0.047
540	0.042																		441	0.048
539	0.043																		440	0.0492
538	0.043																		439	0.0502
537	0.043																		438	0.05
536	0.043																		437	0.0511
535	0.043																		436	0.0515
534	0.043																		435	0.0507
533	0.043																		434	0.0504
532	0.044																		433	0.0507
531	0.044																		432	0.052
530	0.044																		431	0.0527
529	0.044																		430	0.054
528	0.044																		429	0.0525
527	0.044																		428	0.0536
526	0.044																		427	0.0553
525	0.044																		426	0.0556
524	0.044																		425	0.0554
523	0.045																		424	0.0564
522	0.045																		423	0.0553
521	0.045																		422	0.057
520	0.046																		421	0.0575
519	0.046																		420	0.0597
518	0.046																		419	0.0611
517	0.046																		418	0.0621
516	0.046																		417	0.0624
515	0.046																		416	0.0628
514	0.047																		415	0.0641
513	0.047																		414	0.0662
512	0.048																		413	0.0693
511	0.048																		412	0.0697
510	0.048																		411	0.0719
509	0.048																		410	0.07
508	0.049																		409	0.0718
507	0.049																		408	0.0728
506	0.049																		407	0.0743
505	0.049																		406	0.0733
504	0.049																		405	0.0755
503	0.049																		404	0.0697
502	0.049																		403	0.069
501	0.05																		402	0.0749
500	0.05																		401	0.0754
499	0.05																		400	0.0746
498	0.05																		399	0.0778
497	0.051																		398	0.0806
496	0.051																		397	0.0817
495	0.052																		396	0.0819
494	0.052																		395	0.084
493	0.052																		394	0.0882
492	0.052																		393	0.0878
491	0.053																		392	0.0903
490	0.053																		391	0.0943
489	0.053																		390	0.0973
488	0.054																		389	0.0987
487	0.054																		388	0.0987
486	0.054																		387	0.0947
485	0.055																		386	0.0998
484	0.055																		385	0.1055
483	0.056																		384	0.1092
482	0.056																		383	0.1072
481	0.056																		382	0.1083
480	0.056																		381	0.1137
479	0.056																		380	0.1168
478	0.056																		379	0.0995
477	0.056																		378	0.0989
476	0.057																		377	0.1045
475	0.057																		376	0.1108
474	0.058																		375	0.1183
473	0.058																		374	0.1229
472	0.059																		373	0.1294
471	0.059																		372	0.1356
470	0.059																		371	0.1399
469	0.06																		370	0.1488
468	0.06																		369	0.1524
467	0.06																		368	0.1599
466	0.06																		367	0.1636
465	0.061																		366	0.1717
464	0.061																		365	0.1765
463	0.061																		364	0.1851
462	0.062																		363	0.1917
461	0.062																		362	0.199
460	0.063																		361	0.2046
459	0.063																		360	0.2147
458	0.064																		359	0.2206
457	0.064																		358	0.23
456	0.065																		357	0.242
455	0.065																		356	0.2518
454	0.065																		355	0.2547
453	0.066																		354	0.2648
452	0.066																		353	0.2758
451	0.067																		352	0.282
450	0.067																		351	0.2974
449	0.068																		350	0.3097
448	0.069																		349	0.3213
447	0.069																		348	0.3297
446	0.07																		347	0.3409
445	0.07																		346	0.355
444	0.071																		345	0.3707
443	0.072																		344	0.3813
442	0.072																		343	0.3927
441	0.073																		342	0.3944
440	0.073																		341	0.4037
439	0.074																		340	0.4242
438	0.074																		339	0.4869
437	0.074																		338	0.5022
436	0.075																		337	0.5165
435	0.076																		336	0.5347
434	0.077																		335	0.5489
433	0.078																		334	0.5655
432	0.079																		333	0.5848
431	0.079																		332	0.6044
430	0.08																		331	0.616
429	0.08																		330	0.636
428	0.081																		329	0.6524
427	0.081																		328	0.6689
426	0.082																		327	0.6813
425	0.082																		326	0.7055
424	0.083																		325	0.7201
423	0.084																		324	0.7392
422	0.085																		323	0.7552
421	0.087																		322	0.7662
420	0.088																		321	0.7848
419	0.089																		320	0.8071
418	0.09																		319	0.8221
417	0.09																		318	0.8353
416	0.091																		317	0.8554
415	0.092																		316	0.8629
414	0.093																		315	0.883
413	0.095																		314	0.9006
412	0.096																		313	0.9182
411	0.098																		312	0.9307
410	0.099																		311	0.9457
409	0.099																		310	0.9625
408	0.1																		309	0.9738
407	0.102																		308	0.9892
406	0.103																		307	1.0039
405	0.105																		306	1.0105
404	0.106																		305	1.0172
403	0.107																		304	1.0296
402	0.108																		303	1.0419
401	0.109																		302	1.0486
400	0.11																		301	1.0535
399	0.111																		300	1.0655
398	0.112																		299	1.068
397	0.114																		298	1.0762
396	0.116																		297	1.0814
395	0.118																		296	1.0835
394	0.12																		295	1.0861
393	0.121																		294	1.0877
392	0.122																		293	1.0883
391	0.124																		292	1.0893
390	0.126																		291	1.0888
389	0.128																		290	1.0888
388	0.13																		289	1.0888
387	0.131																		288	1.0851
386	0.132																		287	1.0814
385	0.134																		286	1.0746
384	0.137																		285	1.0721
383	0.141																		284	1.068
382	0.144																		283	1.0634
381	0.149																		282	1.0614
380	0.153																		281	1.053
379	0.157																		280	1.0545
378	0.162																		279	1.0452
377	0.166																		278	1.0376
376	0.17																		277	1.0357
375	0.174																		276	1.0315
374	0.178																		275	1.0277
373	0.182																		274	1.015
372	0.186																		273	1.0132
371	0.19																		272	1.0132
370	0.195																		271	1.0052
369	0.2																		270	1.0039
368	0.205																		269	0.9987
367	0.21																		268	0.9943
366	0.216																		267	0.9892
365	0.221																		266	0.9884
364	0.226																		265	0.9871
363	0.231																		264	0.9838
362	0.237																		263	0.9821
361	0.243																		262	0.9833
360	0.25																		261	0.9821
359	0.258																		260	0.9792
358	0.266																		259	0.9779
357	0.273																		258	0.9759
356	0.281																		257	0.9775
355	0.29																		256	0.98
354	0.299																		255	0.9751
353	0.309																		254	0.9751
352	0.32																		253	0.9742
351	0.331																		252	0.9742
350	0.343																		251	0.971
349	0.355																		250	0.9694
348	0.367																		249	0.971
347	0.378																		248	0.973
346	0.389																		247	0.9738
345	0.402																		246	0.9738
344	0.415																		245	0.9714
343	0.429																		244	0.9726
342	0.442																		243	0.971
341	0.456																		242	0.9726
340	0.471																		241	0.9718
339	0.487																		240	0.9738
338	0.503																		239	0.9734
337	0.517																		238	0.973
336	0.53																		237	0.9788
335	0.543																		236	0.9763
334	0.556																		235	0.98
333	0.57																		234	0.9817
332	0.584																		233	0.9846
331	0.599																		232	0.9867
330	0.613																		231	0.988
329	0.628																		230	0.9897
328	0.643																		229	0.9922
327	0.658																		228	0.9943
326	0.673																		227	0.9943
325	0.687																		226	0.9978
324	0.702																		225	1.0004
323	0.716																		224	1.0017
322	0.73																		223	1.0034
321	0.743																		222	1.0043
320	0.757																		221	1.0052
319	0.77																		220	1.0105
318	0.784																		219	1.0127
317	0.796																		218	1.015
316	0.809																		217	1.019
315	0.822																		216	1.0195
314	0.835																		215	1.0231
313	0.847																		214	1.025
312	0.859																		213	1.0287
311	0.87																		212	1.0319
310	0.88																		211	1.0324
309	0.89																		210	1.0343
308	0.901																		209	1.0352
307	0.912																		208	1.0352
306	0.922																		207	1.0376
305	0.931																		206	1.0343
304	0.939																		205	1.0376
303	0.946																		204	1.0347
302	0.954																		203	1.0259
301	0.961																		202	1.0236
300	0.968																		201	1.0127
299	0.975																		200	1.0181
298	0.982
297	0.989
296	0.997
295	1.005
294	1.014
293	1.022
292	1.03
291	1.037
290	1.046
289	1.056
288	1.068
287	1.08
286	1.092
285	1.103
284	1.115
283	1.127
282	1.141
281	1.155
280	1.171
279	1.187
278	1.205
277	1.222
276	1.239
275	1.254
274	1.267
273	1.279
272	1.29
271	1.301
270	1.31
269	1.318
268	1.324
267	1.327
266	1.326
265	1.322
264	1.315
263	1.307
262	1.296
261	1.285
260	1.273
259	1.258
258	1.241
257	1.223
256	1.203
255	1.183
254	1.163
253	1.143
252	1.124
251	1.105
250	1.087
249	1.069
248	1.052
247	1.036
246	1.021
245	1.006
244	0.992
243	0.98
242	0.968
241	0.958
240	0.948
239	0.939
238	0.931
237	0.923
236	0.916
235	0.91
234	0.905
233	0.901
232	0.898
231	0.896
230	0.895
229	0.895
228	0.896
227	0.897
226	0.899
225	0.902
224	0.906
223	0.911
222	0.918
221	0.927
220	0.938
219	0.949
218	0.962
217	0.977
216	0.995
215	1.016
214	1.043
213	1.077
212	1.119
211	1.17
210	1.232
209	1.307
208	1.381
207	1.45
206	1.544
205	1.742
204	2.146
203	2.795
202	3.599
201	4.305
200	4.757
File Name	Prom pH12 1mM time 0h(1).wscn
Date	2015-09-01 11:56:20
Operator
Sample Name	Data 11
Comment
Instrument Model	6800
ROM Ver.	1
Serial No.	1222507
Manuf. No.	6507060
Instrument Parameters
Measurement Mode	Spectrum Scan
Data Mode	ABS
Start WL	700
End WL	200
Scan Speed	800 nm/min
Sampling Interval	1
Slit Width	1.5
Lamp Change Mode	Auto
Auto Change WL	340
Baseline Correction	User 1
Response	Fast
Path Length	10
Data List
nm	ABS
700	0.016
699	0.016
698	0.016
697	0.016
696	0.016
695	0.017
694	0.017
693	0.017
692	0.017
691	0.017
690	0.017
689	0.017
688	0.017
687	0.017
686	0.017
685	0.017
684	0.017
683	0.017
682	0.017
681	0.017
680	0.017
679	0.017
678	0.017
677	0.017
676	0.017
675	0.017
674	0.017
673	0.017
672	0.018
671	0.018
670	0.018
669	0.018
668	0.018
667	0.018
666	0.018
665	0.018
664	0.018
663	0.018
662	0.018
661	0.018
660	0.018
659	0.018
658	0.018
657	0.019
656	0.019
655	0.019
654	0.019
653	0.018
652	0.018
651	0.019
650	0.019
649	0.019
648	0.019
647	0.019
646	0.019
645	0.019
644	0.019
643	0.019
642	0.019
641	0.019
640	0.019
639	0.019
638	0.019
637	0.019
636	0.019
635	0.019
634	0.02
633	0.02
632	0.02
631	0.02
630	0.02
629	0.02
628	0.02
627	0.02
626	0.02
625	0.02
624	0.02
623	0.02
622	0.02
621	0.02
620	0.02
619	0.02
618	0.02
617	0.02
616	0.02
615	0.02
614	0.02
613	0.021
612	0.021
611	0.021
610	0.021
609	0.021
608	0.021
607	0.021
606	0.021
605	0.021
604	0.021
603	0.021
602	0.021
601	0.021
600	0.021
599	0.021
598	0.022
597	0.022
596	0.022
595	0.022
594	0.022
593	0.022
592	0.022
591	0.023
590	0.023
589	0.023
588	0.023
587	0.023
586	0.023
585	0.023
584	0.022
583	0.022
582	0.022
581	0.022
580	0.022
579	0.023
578	0.023
577	0.023
576	0.023
575	0.023
574	0.023
573	0.023
572	0.023
571	0.024
570	0.024
569	0.024
568	0.024
567	0.024
566	0.024
565	0.024
564	0.024
563	0.024
562	0.024
561	0.024
560	0.025
559	0.025
558	0.025
557	0.025
556	0.025
555	0.025
554	0.025
553	0.025
552	0.025
551	0.025
550	0.026
549	0.026
548	0.026
547	0.026
546	0.026
545	0.026
544	0.027
543	0.027
542	0.027
541	0.027
540	0.027
539	0.027
538	0.027
537	0.027
536	0.027
535	0.027
534	0.027
533	0.028
532	0.028
531	0.028
530	0.029
529	0.029
528	0.03
527	0.03
526	0.03
525	0.031
524	0.031
523	0.031
522	0.031
521	0.031
520	0.031
519	0.031
518	0.031
517	0.031
516	0.032
515	0.032
514	0.032
513	0.032
512	0.032
511	0.032
510	0.033
509	0.033
508	0.033
507	0.033
506	0.033
505	0.033
504	0.033
503	0.033
502	0.033
501	0.034
500	0.034
499	0.034
498	0.034
497	0.034
496	0.034
495	0.035
494	0.035
493	0.035
492	0.035
491	0.035
490	0.035
489	0.036
488	0.036
487	0.037
486	0.037
485	0.037
484	0.038
483	0.038
482	0.038
481	0.038
480	0.038
479	0.038
478	0.038
477	0.039
476	0.039
475	0.039
474	0.039
473	0.039
472	0.039
471	0.039
470	0.04
469	0.04
468	0.04
467	0.04
466	0.041
465	0.041
464	0.041
463	0.041
462	0.041
461	0.042
460	0.042
459	0.042
458	0.042
457	0.043
456	0.043
455	0.043
454	0.044
453	0.044
452	0.044
451	0.045
450	0.045
449	0.045
448	0.046
447	0.046
446	0.046
445	0.047
444	0.047
443	0.047
442	0.047
441	0.048
440	0.048
439	0.049
438	0.049
437	0.05
436	0.05
435	0.05
434	0.051
433	0.051
432	0.052
431	0.052
430	0.053
429	0.053
428	0.054
427	0.054
426	0.055
425	0.056
424	0.057
423	0.057
422	0.057
421	0.057
420	0.058
419	0.059
418	0.059
417	0.06
416	0.061
415	0.061
414	0.061
413	0.062
412	0.063
411	0.064
410	0.065
409	0.066
408	0.067
407	0.068
406	0.068
405	0.069
404	0.069
403	0.07
402	0.07
401	0.071
400	0.072
399	0.073
398	0.075
397	0.076
396	0.078
395	0.079
394	0.079
393	0.08
392	0.081
391	0.082
390	0.083
389	0.085
388	0.086
387	0.088
386	0.09
385	0.092
384	0.094
383	0.096
382	0.099
381	0.102
380	0.105
379	0.109
378	0.112
377	0.114
376	0.116
375	0.118
374	0.121
373	0.123
372	0.127
371	0.13
370	0.133
369	0.136
368	0.14
367	0.143
366	0.146
365	0.15
364	0.153
363	0.158
362	0.162
361	0.167
360	0.172
359	0.178
358	0.183
357	0.189
356	0.195
355	0.201
354	0.208
353	0.215
352	0.223
351	0.231
350	0.239
349	0.248
348	0.258
347	0.267
346	0.277
345	0.286
344	0.296
343	0.305
342	0.315
341	0.326
340	0.337
339	0.349
338	0.361
337	0.372
336	0.381
335	0.391
334	0.401
333	0.411
332	0.422
331	0.433
330	0.445
329	0.457
328	0.468
327	0.479
326	0.49
325	0.5
324	0.51
323	0.521
322	0.531
321	0.542
320	0.553
319	0.564
318	0.575
317	0.586
316	0.596
315	0.606
314	0.616
313	0.625
312	0.634
311	0.642
310	0.651
309	0.659
308	0.666
307	0.674
306	0.681
305	0.688
304	0.694
303	0.698
302	0.703
301	0.706
300	0.709
299	0.712
298	0.715
297	0.716
296	0.717
295	0.718
294	0.719
293	0.72
292	0.721
291	0.72
290	0.718
289	0.714
288	0.711
287	0.707
286	0.704
285	0.7
284	0.697
283	0.693
282	0.689
281	0.685
280	0.68
279	0.675
278	0.67
277	0.666
276	0.662
275	0.658
274	0.654
273	0.65
272	0.646
271	0.643
270	0.64
269	0.636
268	0.633
267	0.63
266	0.627
265	0.625
264	0.623
263	0.621
262	0.619
261	0.617
260	0.615
259	0.614
258	0.612
257	0.611
256	0.609
255	0.608
254	0.606
253	0.605
252	0.604
251	0.602
250	0.602
249	0.601
248	0.6
247	0.6
246	0.599
245	0.599
244	0.599
243	0.599
242	0.598
241	0.598
240	0.598
239	0.598
238	0.598
237	0.599
236	0.599
235	0.6
234	0.602
233	0.603
232	0.605
231	0.608
230	0.611
229	0.615
228	0.618
227	0.622
226	0.626
225	0.631
224	0.636
223	0.642
222	0.648
221	0.655
220	0.662
219	0.671
218	0.68
217	0.69
216	0.701
215	0.713
214	0.728
213	0.746
212	0.766
211	0.79
210	0.817
209	0.848
208	0.887
207	0.932
206	0.986
205	1.052
204	1.146
203	1.278
202	1.451
201	1.611
200	1.723
File Name	Prom pH12 1mM time 0h(1).wscn
Date	2015-09-11 13:09:52
Operator
Sample Name	Data 7
Comment
Instrument Model	6800
ROM Ver.	1
Serial No.	1222507
Manuf. No.	6507060
Instrument Parameters
Measurement Mode	Spectrum Scan
Data Mode	ABS
Start WL	700
End WL	200
Scan Speed	800 nm/min
Sampling Interval	1
Slit Width	1.5
Lamp Change Mode	Auto
Auto Change WL	340
Baseline Correction	User 1
Response	Fast
Path Length	10
(ABS values are corrected to 10mm path length)
Data List
nm	ABS
700	0.004
699	0.004
698	0.005
697	0.005
696	0.005
695	0.005
694	0.005
693	0.005
692	0.005
691	0.005
690	0.005
689	0.005
688	0.005
687	0.005
686	0.005
685	0.005
684	0.005
683	0.005
682	0.005
681	0.005
680	0.005
679	0.005
678	0.005
677	0.005
676	0.005
675	0.005
674	0.005
673	0.005
672	0.005
671	0.005
670	0.005
669	0.005
668	0.005
667	0.005
666	0.005
665	0.005
664	0.005
663	0.005
662	0.005
661	0.005
660	0.006
659	0.006
658	0.006
657	0.006
656	0.006
655	0.006
654	0.006
653	0.006
652	0.006
651	0.006
650	0.006
649	0.006
648	0.006
647	0.006
646	0.006
645	0.006
644	0.006
643	0.006
642	0.006
641	0.006
640	0.007
639	0.007
638	0.007
637	0.007
636	0.007
635	0.007
634	0.007
633	0.007
632	0.007
631	0.007
630	0.007
629	0.007
628	0.007
627	0.007
626	0.008
625	0.008
624	0.008
623	0.008
622	0.008
621	0.008
620	0.008
619	0.008
618	0.008
617	0.008
616	0.008
615	0.008
614	0.008
613	0.008
612	0.008
611	0.008
610	0.008
609	0.009
608	0.009
607	0.009
606	0.009
605	0.009
604	0.009
603	0.009
602	0.009
601	0.009
600	0.009
599	0.01
598	0.01
597	0.01
596	0.01
595	0.01
594	0.011
593	0.011
592	0.01
591	0.01
590	0.01
589	0.01
588	0.009
587	0.009
586	0.008
585	0.008
584	0.007
583	0.007
582	0.007
581	0.008
580	0.008
579	0.009
578	0.009
577	0.01
576	0.01
575	0.011
574	0.011
573	0.011
572	0.012
571	0.012
570	0.012
569	0.013
568	0.013
567	0.013
566	0.013
565	0.013
564	0.013
563	0.013
562	0.013
561	0.013
560	0.013
559	0.013
558	0.014
557	0.014
556	0.014
555	0.014
554	0.014
553	0.014
552	0.014
551	0.014
550	0.014
549	0.014
548	0.014
547	0.014
546	0.014
545	0.014
544	0.015
543	0.015
542	0.015
541	0.015
540	0.015
539	0.015
538	0.015
537	0.015
536	0.015
535	0.015
534	0.015
533	0.015
532	0.015
531	0.016
530	0.017
529	0.019
528	0.02
527	0.021
526	0.021
525	0.022
524	0.022
523	0.022
522	0.022
521	0.022
520	0.022
519	0.022
518	0.022
517	0.022
516	0.022
515	0.022
514	0.021
513	0.021
512	0.021
511	0.021
510	0.021
509	0.021
508	0.022
507	0.022
506	0.022
505	0.022
504	0.022
503	0.022
502	0.022
501	0.022
500	0.022
499	0.022
498	0.022
497	0.022
496	0.022
495	0.022
494	0.023
493	0.023
492	0.023
491	0.023
490	0.024
489	0.024
488	0.024
487	0.025
486	0.025
485	0.025
484	0.025
483	0.025
482	0.025
481	0.025
480	0.025
479	0.025
478	0.025
477	0.025
476	0.025
475	0.025
474	0.026
473	0.026
472	0.026
471	0.027
470	0.027
469	0.027
468	0.027
467	0.028
466	0.028
465	0.028
464	0.029
463	0.029
462	0.029
461	0.03
460	0.03
459	0.03
458	0.03
457	0.031
456	0.031
455	0.032
454	0.032
453	0.032
452	0.032
451	0.032
450	0.032
449	0.033
448	0.034
447	0.034
446	0.035
445	0.036
444	0.036
443	0.037
442	0.037
441	0.038
440	0.038
439	0.038
438	0.038
437	0.039
436	0.039
435	0.04
434	0.04
433	0.041
432	0.042
431	0.043
430	0.043
429	0.043
428	0.044
427	0.044
426	0.045
425	0.045
424	0.046
423	0.046
422	0.047
421	0.048
420	0.049
419	0.05
418	0.051
417	0.051
416	0.052
415	0.053
414	0.054
413	0.055
412	0.055
411	0.056
410	0.057
409	0.057
408	0.058
407	0.059
406	0.06
405	0.061
404	0.062
403	0.063
402	0.064
401	0.065
400	0.066
399	0.067
398	0.069
397	0.07
396	0.071
395	0.072
394	0.073
393	0.075
392	0.076
391	0.077
390	0.079
389	0.081
388	0.083
387	0.084
386	0.086
385	0.088
384	0.09
383	0.093
382	0.096
381	0.1
380	0.105
379	0.111
378	0.117
377	0.121
376	0.125
375	0.127
374	0.129
373	0.131
372	0.134
371	0.137
370	0.14
369	0.144
368	0.149
367	0.153
366	0.158
365	0.162
364	0.167
363	0.171
362	0.177
361	0.183
360	0.19
359	0.196
358	0.203
357	0.21
356	0.216
355	0.224
354	0.231
353	0.24
352	0.248
351	0.257
350	0.266
349	0.275
348	0.285
347	0.296
346	0.307
345	0.318
344	0.331
343	0.345
342	0.361
341	0.377
340	0.395
339	0.414
338	0.431
337	0.448
336	0.462
335	0.475
334	0.489
333	0.503
332	0.518
331	0.533
330	0.547
329	0.562
328	0.576
327	0.59
326	0.605
325	0.619
324	0.634
323	0.648
322	0.661
321	0.673
320	0.687
319	0.701
318	0.715
317	0.729
316	0.742
315	0.755
314	0.769
313	0.783
312	0.798
311	0.811
310	0.823
309	0.832
308	0.84
307	0.848
306	0.856
305	0.866
304	0.876
303	0.885
302	0.893
301	0.899
300	0.904
299	0.908
298	0.911
297	0.914
296	0.917
295	0.92
294	0.923
293	0.923
292	0.921
291	0.918
290	0.915
289	0.913
288	0.91
287	0.906
286	0.9
285	0.894
284	0.889
283	0.884
282	0.88
281	0.875
280	0.868
279	0.862
278	0.856
277	0.851
276	0.846
275	0.84
274	0.835
273	0.83
272	0.825
271	0.821
270	0.817
269	0.813
268	0.809
267	0.805
266	0.801
265	0.797
264	0.794
263	0.79
262	0.787
261	0.784
260	0.782
259	0.779
258	0.778
257	0.776
256	0.774
255	0.773
254	0.771
253	0.769
252	0.768
251	0.767
250	0.765
249	0.764
248	0.762
247	0.761
246	0.759
245	0.757
244	0.756
243	0.756
242	0.756
241	0.756
240	0.755
239	0.755
238	0.755
237	0.755
236	0.756
235	0.757
234	0.758
233	0.76
232	0.761
231	0.763
230	0.765
229	0.768
228	0.771
227	0.775
226	0.78
225	0.785
224	0.79
223	0.795
222	0.8
221	0.807
220	0.815
219	0.824
218	0.834
217	0.846
216	0.858
215	0.871
214	0.888
213	0.91
212	0.938
211	0.973
210	1.015
209	1.063
208	1.121
207	1.191
206	1.276
205	1.381
204	1.522
203	1.697
202	1.898
201	2.071
200	2.184
