# Supplementary material for: Impact of particle size, oxidation state and capping agent of different cerium dioxide nanoparticles on the phosphate-induced transformations at different pH and concentration
Source: PLoS One. 2019 Jun 7;14(6):e0217483. doi: 10.1371/journal.pone.0217483 (PMC6555525; doi:10.1371/journal.pone.0217483)
Supplement: S1 Data — Includes the raw data used for all graphs presented. (ZIP) [file pone.0217483.s022.zip › Raw data/Prom ph2 1mM uv.xls]

## Sheet: Sheet1
Company
Print Date	2016-05-19 14:00:20
File Name	Prom pH 2 1mM time 0h(1).wscn
Date	2015-08-25 12:21:31
Operator
Sample Name	Data 17
Comment
Instrument Model	6800
ROM Ver.	1
Serial No.	1222507
Manuf. No.	6507060
Instrument Parameters
Measurement Mode	Spectrum Scan
Data Mode	ABS
Start WL	800
End WL	200
Scan Speed	800 nm/min
Sampling Interval	1
Slit Width	1.5
Lamp Change Mode	Auto					oh
Auto Change WL	340					1week
Baseline Correction	User 1					21 days
Response	Fast																		pristine
Path Length	10
																			700	0.0118
Data List																			699	0.0112
nm	ABS																		698	0.0104
800	0.022																		697	0.0101
799	0.022																		696	0.011
798	0.022																		695	0.0105
797	0.022																		694	0.0108
796	0.023																		693	0.0108
795	0.023																		692	0.0109
794	0.023																		691	0.0116
793	0.023																		690	0.0117
792	0.022																		689	0.0118
791	0.022																		688	0.0119
790	0.023																		687	0.0123
789	0.024																		686	0.0119
788	0.022																		685	0.0121
787	0.023																		684	0.0122
786	0.023																		683	0.0121
785	0.023																		682	0.012
784	0.023																		681	0.0117
783	0.023																		680	0.0118
782	0.022																		679	0.0122
781	0.022																		678	0.0124
780	0.023																		677	0.0126
779	0.022																		676	0.0125
778	0.021																		675	0.0123
777	0.022																		674	0.0124
776	0.022																		673	0.0123
775	0.022																		672	0.0124
774	0.023																		671	0.0129
773	0.022																		670	0.012
772	0.022																		669	0.0126
771	0.023																		668	0.0129
770	0.024																		667	0.0126
769	0.023																		666	0.0123
768	0.024																		665	0.0125
767	0.024																		664	0.012
766	0.025																		663	0.0131
765	0.025																		662	0.0126
764	0.025																		661	0.0122
763	0.025																		660	0.0122
762	0.025																		659	0.0123
761	0.024																		658	0.0117
760	0.025																		657	0.0117
759	0.024																		656	0.012
758	0.024																		655	0.0123
757	0.025																		654	0.012
756	0.025																		653	0.0121
755	0.023																		652	0.0121
754	0.024																		651	0.012
753	0.023																		650	0.0122
752	0.023																		649	0.0122
751	0.023																		648	0.0123
750	0.026																		647	0.0125
749	0.026																		646	0.0126
748	0.023																		645	0.0126
747	0.023																		644	0.0122
746	0.023																		643	0.0124
745	0.023																		642	0.0127
744	0.024																		641	0.0126
743	0.024																		640	0.0126
742	0.023																		639	0.0125
741	0.023																		638	0.0128
740	0.023																		637	0.0126
739	0.023																		636	0.0128
738	0.022																		635	0.0122
737	0.023																		634	0.0128
736	0.023																		633	0.0128
735	0.024																		632	0.0127
734	0.024																		631	0.0128
733	0.024																		630	0.0127
732	0.024																		629	0.013
731	0.024																		628	0.0133
730	0.024																		627	0.0131
729	0.025																		626	0.013
728	0.025																		625	0.0133
727	0.024																		624	0.0138
726	0.025																		623	0.0132
725	0.025																		622	0.0133
724	0.025																		621	0.0133
723	0.024																		620	0.0132
722	0.025																		619	0.0133
721	0.025																		618	0.0138
720	0.025																		617	0.0136
719	0.025																		616	0.0134
718	0.026																		615	0.0136
717	0.026																		614	0.0139
716	0.026																		613	0.0141
715	0.027																		612	0.0137
714	0.026																		611	0.0136
713	0.027																		610	0.0134
712	0.026																		609	0.0139
711	0.027																		608	0.0136
710	0.027																		607	0.0136
709	0.026																		606	0.0133
708	0.026																		605	0.0134
707	0.027																		604	0.0135
706	0.027																		603	0.0132
705	0.027																		602	0.0134
704	0.027																		601	0.0127
703	0.026																		600	0.0126
702	0.027																		599	0.0122
701	0.027																		598	0.012
700	0.027																		597	0.0119
699	0.028																		596	0.0124
698	0.028																		595	0.0114
697	0.027																		594	0.0108
696	0.027																		593	0.0106
695	0.027																		592	0.0105
694	0.028																		591	0.0101
693	0.027																		590	0.011
692	0.028																		589	0.0122
691	0.027																		588	0.0152
690	0.027																		587	0.0185
689	0.028																		586	0.0231
688	0.028																		585	0.0265
687	0.027																		584	0.0287
686	0.028																		583	0.0289
685	0.028																		582	0.0264
684	0.029																		581	0.0223
683	0.028																		580	0.0211
682	0.027																		579	0.0194
681	0.028																		578	0.0172
680	0.028																		577	0.0135
679	0.029																		576	0.0112
678	0.028																		575	0.0111
677	0.029																		574	0.0122
676	0.029																		573	0.0134
675	0.029																		572	0.0134
674	0.029																		571	0.0144
673	0.029																		570	0.0151
672	0.03																		569	0.0148
671	0.029																		568	0.0147
670	0.03																		567	0.0147
669	0.03																		566	0.015
668	0.029																		565	0.015
667	0.03																		564	0.0156
666	0.03																		563	0.0156
665	0.03																		562	0.015
664	0.03																		561	0.0159
663	0.03																		560	0.0157
662	0.03																		559	0.0162
661	0.03																		558	0.0162
660	0.03																		557	0.0165
659	0.031																		556	0.0165
658	0.03																		555	0.0166
657	0.03																		554	0.0176
656	0.03																		553	0.0173
655	0.03																		552	0.0174
654	0.03																		551	0.0173
653	0.031																		550	0.0175
652	0.031																		549	0.0174
651	0.031																		548	0.0175
650	0.031																		547	0.0174
649	0.032																		546	0.0176
648	0.031																		545	0.0182
647	0.032																		544	0.0186
646	0.032																		543	0.0181
645	0.032																		542	0.0186
644	0.032																		541	0.0186
643	0.031																		540	0.0187
642	0.032																		539	0.0188
641	0.032																		538	0.0188
640	0.032																		537	0.019
639	0.032																		536	0.019
638	0.032																		535	0.0193
637	0.032																		534	0.0196
636	0.033																		533	0.0194
635	0.033																		532	0.02
634	0.033																		531	0.0207
633	0.033																		530	0.0212
632	0.033																		529	0.0089
631	0.033																		528	0.008
630	0.033																		527	0.0057
629	0.033																		526	0.0053
628	0.033																		525	0.0054
627	0.034																		524	0.0077
626	0.033																		523	0.0077
625	0.034																		522	0.0086
624	0.034																		521	0.0099
623	0.034																		520	0.0106
622	0.034																		519	0.0114
621	0.034																		518	0.0122
620	0.034																		517	0.0139
619	0.034																		516	0.0148
618	0.034																		515	0.0164
617	0.035																		514	0.0169
616	0.035																		513	0.0184
615	0.035																		512	0.0179
614	0.035																		511	0.018
613	0.035																		510	0.0184
612	0.035																		509	0.0179
611	0.035																		508	0.0178
610	0.035																		507	0.0169
609	0.035																		506	0.0169
608	0.036																		505	0.0169
607	0.035																		504	0.0174
606	0.036																		503	0.0185
605	0.036																		502	0.0185
604	0.036																		501	0.0194
603	0.036																		500	0.0213
602	0.036																		499	0.0224
601	0.037																		498	0.0229
600	0.037																		497	0.0236
599	0.036																		496	0.023
598	0.037																		495	0.022
597	0.037																		494	0.0218
596	0.037																		493	0.0221
595	0.037																		492	0.0206
594	0.037																		491	0.0202
593	0.037																		490	0.0195
592	0.038																		489	0.0204
591	0.038																		488	0.0197
590	0.038																		487	0.0191
589	0.038																		486	0.0204
588	0.037																		485	0.0217
587	0.038																		484	0.0238
586	0.038																		483	0.0265
585	0.037																		482	0.0287
584	0.038																		481	0.031
583	0.037																		480	0.0326
582	0.038																		479	0.0335
581	0.038																		478	0.0339
580	0.038																		477	0.033
579	0.039																		476	0.0324
578	0.038																		475	0.0328
577	0.039																		474	0.0326
576	0.039																		473	0.033
575	0.039																		472	0.0327
574	0.039																		471	0.0335
573	0.039																		470	0.0334
572	0.04																		469	0.034
571	0.04																		468	0.0344
570	0.04																		467	0.0352
569	0.041																		466	0.0358
568	0.04																		465	0.0365
567	0.041																		464	0.0365
566	0.04																		463	0.0371
565	0.041																		462	0.0379
564	0.041																		461	0.0382
563	0.041																		460	0.0387
562	0.041																		459	0.0396
561	0.042																		458	0.04
560	0.042																		457	0.0407
559	0.042																		456	0.0412
558	0.041																		455	0.0419
557	0.042																		454	0.0421
556	0.042																		453	0.0426
555	0.042																		452	0.0439
554	0.043																		451	0.044
553	0.042																		450	0.0443
552	0.042																		449	0.0446
551	0.042																		448	0.0449
550	0.043																		447	0.0454
549	0.043																		446	0.045
548	0.043																		445	0.046
547	0.044																		444	0.0467
546	0.044																		443	0.047
545	0.044																		442	0.047
544	0.044																		441	0.048
543	0.045																		440	0.0492
542	0.044																		439	0.0502
541	0.044																		438	0.05
540	0.045																		437	0.0511
539	0.045																		436	0.0515
538	0.045																		435	0.0507
537	0.045																		434	0.0504
536	0.045																		433	0.0507
535	0.045																		432	0.052
534	0.045																		431	0.0527
533	0.045																		430	0.054
532	0.045																		429	0.0525
531	0.046																		428	0.0536
530	0.045																		427	0.0553
529	0.048																		426	0.0556
528	0.048																		425	0.0554
527	0.048																		424	0.0564
526	0.049																		423	0.0553
525	0.049																		422	0.057
524	0.05																		421	0.0575
523	0.051																		420	0.0597
522	0.05																		419	0.0611
521	0.052																		418	0.0621
520	0.051																		417	0.0624
519	0.05																		416	0.0628
518	0.051																		415	0.0641
517	0.051																		414	0.0662
516	0.05																		413	0.0693
515	0.051																		412	0.0697
514	0.051																		411	0.0719
513	0.051																		410	0.07
512	0.051																		409	0.0718
511	0.051																		408	0.0728
510	0.051																		407	0.0743
509	0.051																		406	0.0733
508	0.052																		405	0.0755
507	0.051																		404	0.0697
506	0.051																		403	0.069
505	0.052																		402	0.0749
504	0.052																		401	0.0754
503	0.051																		400	0.0746
502	0.052																		399	0.0778
501	0.052																		398	0.0806
500	0.052																		397	0.0817
499	0.053																		396	0.0819
498	0.052																		395	0.084
497	0.053																		394	0.0882
496	0.053																		393	0.0878
495	0.053																		392	0.0903
494	0.053																		391	0.0943
493	0.053																		390	0.0973
492	0.053																		389	0.0987
491	0.054																		388	0.0987
490	0.054																		387	0.0947
489	0.055																		386	0.0998
488	0.054																		385	0.1055
487	0.055																		384	0.1092
486	0.055																		383	0.1072
485	0.056																		382	0.1083
484	0.056																		381	0.1137
483	0.056																		380	0.1168
482	0.056																		379	0.0995
481	0.056																		378	0.0989
480	0.057																		377	0.1045
479	0.057																		376	0.1108
478	0.057																		375	0.1183
477	0.057																		374	0.1229
476	0.057																		373	0.1294
475	0.058																		372	0.1356
474	0.058																		371	0.1399
473	0.058																		370	0.1488
472	0.058																		369	0.1524
471	0.059																		368	0.1599
470	0.059																		367	0.1636
469	0.059																		366	0.1717
468	0.06																		365	0.1765
467	0.06																		364	0.1851
466	0.06																		363	0.1917
465	0.06																		362	0.199
464	0.061																		361	0.2046
463	0.061																		360	0.2147
462	0.061																		359	0.2206
461	0.061																		358	0.23
460	0.062																		357	0.242
459	0.062																		356	0.2518
458	0.062																		355	0.2547
457	0.063																		354	0.2648
456	0.062																		353	0.2758
455	0.063																		352	0.282
454	0.064																		351	0.2974
453	0.064																		350	0.3097
452	0.064																		349	0.3213
451	0.065																		348	0.3297
450	0.065																		347	0.3409
449	0.066																		346	0.355
448	0.066																		345	0.3707
447	0.067																		344	0.3813
446	0.067																		343	0.3927
445	0.066																		342	0.3944
444	0.068																		341	0.4037
443	0.067																		340	0.4242
442	0.068																		339	0.4869
441	0.068																		338	0.5022
440	0.07																		337	0.5165
439	0.069																		336	0.5347
438	0.07																		335	0.5489
437	0.07																		334	0.5655
436	0.07																		333	0.5848
435	0.07																		332	0.6044
434	0.071																		331	0.616
433	0.072																		330	0.636
432	0.072																		329	0.6524
431	0.072																		328	0.6689
430	0.073																		327	0.6813
429	0.074																		326	0.7055
428	0.074																		325	0.7201
427	0.075																		324	0.7392
426	0.075																		323	0.7552
425	0.075																		322	0.7662
424	0.076																		321	0.7848
423	0.077																		320	0.8071
422	0.077																		319	0.8221
421	0.078																		318	0.8353
420	0.079																		317	0.8554
419	0.078																		316	0.8629
418	0.079																		315	0.883
417	0.081																		314	0.9006
416	0.08																		313	0.9182
415	0.081																		312	0.9307
414	0.082																		311	0.9457
413	0.082																		310	0.9625
412	0.083																		309	0.9738
411	0.083																		308	0.9892
410	0.085																		307	1.0039
409	0.085																		306	1.0105
408	0.086																		305	1.0172
407	0.089																		304	1.0296
406	0.089																		303	1.0419
405	0.091																		302	1.0486
404	0.09																		301	1.0535
403	0.091																		300	1.0655
402	0.092																		299	1.068
401	0.092																		298	1.0762
400	0.092																		297	1.0814
399	0.094																		296	1.0835
398	0.094																		295	1.0861
397	0.097																		294	1.0877
396	0.098																		293	1.0883
395	0.098																		292	1.0893
394	0.101																		291	1.0888
393	0.103																		290	1.0888
392	0.104																		289	1.0888
391	0.104																		288	1.0851
390	0.109																		287	1.0814
389	0.111																		286	1.0746
388	0.114																		285	1.0721
387	0.112																		284	1.068
386	0.114																		283	1.0634
385	0.113																		282	1.0614
384	0.117																		281	1.053
383	0.119																		280	1.0545
382	0.121																		279	1.0452
381	0.127																		278	1.0376
380	0.128																		277	1.0357
379	0.129																		276	1.0315
378	0.135																		275	1.0277
377	0.135																		274	1.015
376	0.138																		273	1.0132
375	0.14																		272	1.0132
374	0.145																		271	1.0052
373	0.144																		270	1.0039
372	0.147																		269	0.9987
371	0.149																		268	0.9943
370	0.154																		267	0.9892
369	0.155																		266	0.9884
368	0.161																		265	0.9871
367	0.163																		264	0.9838
366	0.169																		263	0.9821
365	0.169																		262	0.9833
364	0.174																		261	0.9821
363	0.18																		260	0.9792
362	0.18																		259	0.9779
361	0.183																		258	0.9759
360	0.189																		257	0.9775
359	0.192																		256	0.98
358	0.197																		255	0.9751
357	0.2																		254	0.9751
356	0.205																		253	0.9742
355	0.211																		252	0.9742
354	0.214																		251	0.971
353	0.219																		250	0.9694
352	0.223																		249	0.971
351	0.229																		248	0.973
350	0.234																		247	0.9738
349	0.237																		246	0.9738
348	0.249																		245	0.9714
347	0.252																		244	0.9726
346	0.259																		243	0.971
345	0.26																		242	0.9726
344	0.269																		241	0.9718
343	0.281																		240	0.9738
342	0.281																		239	0.9734
341	0.287																		238	0.973
340	0.29																		237	0.9788
339	0.299																		236	0.9763
338	0.303																		235	0.98
337	0.304																		234	0.9817
336	0.311																		233	0.9846
335	0.315																		232	0.9867
334	0.319																		231	0.988
333	0.325																		230	0.9897
332	0.332																		229	0.9922
331	0.337																		228	0.9943
330	0.344																		227	0.9943
329	0.346																		226	0.9978
328	0.352																		225	1.0004
327	0.357																		224	1.0017
326	0.361																		223	1.0034
325	0.365																		222	1.0043
324	0.369																		221	1.0052
323	0.37																		220	1.0105
322	0.378																		219	1.0127
321	0.383																		218	1.015
320	0.385																		217	1.019
319	0.392																		216	1.0195
318	0.396																		215	1.0231
317	0.4																		214	1.025
316	0.402																		213	1.0287
315	0.406																		212	1.0319
314	0.408																		211	1.0324
313	0.412																		210	1.0343
312	0.414																		209	1.0352
311	0.418																		208	1.0352
310	0.419																		207	1.0376
309	0.422																		206	1.0343
308	0.427																		205	1.0376
307	0.431																		204	1.0347
306	0.434																		203	1.0259
305	0.439																		202	1.0236
304	0.441																		201	1.0127
303	0.445																		200	1.0181
302	0.448
301	0.45
300	0.458
299	0.463
298	0.467
297	0.472
296	0.483
295	0.494
294	0.503
293	0.518
292	0.528
291	0.542
290	0.555
289	0.577
288	0.596
287	0.615
286	0.636
285	0.66
284	0.684
283	0.71
282	0.731
281	0.755
280	0.791
279	0.82
278	0.848
277	0.879
276	0.907
275	0.937
274	0.964
273	0.996
272	1.022
271	1.053
270	1.068
269	1.088
268	1.105
267	1.116
266	1.136
265	1.137
264	1.141
263	1.14
262	1.143
261	1.139
260	1.143
259	1.132
258	1.12
257	1.109
256	1.098
255	1.083
254	1.07
253	1.052
252	1.037
251	1.021
250	1.003
249	0.986
248	0.969
247	0.955
246	0.937
245	0.919
244	0.904
243	0.886
242	0.872
241	0.855
240	0.842
239	0.826
238	0.809
237	0.793
236	0.778
235	0.762
234	0.747
233	0.736
232	0.723
231	0.712
230	0.699
229	0.69
228	0.68
227	0.673
226	0.665
225	0.659
224	0.653
223	0.65
222	0.648
221	0.646
220	0.644
219	0.645
218	0.648
217	0.648
216	0.652
215	0.658
214	0.663
213	0.67
212	0.674
211	0.679
210	0.685
209	0.695
208	0.701
207	0.707
206	0.716
205	0.724
204	0.732
203	0.742
202	0.75
201	0.766
200	0.774
File Name	Prom pH 2 1mM time 0h(1).wscn
Date	2015-09-01 11:36:45
Operator
Sample Name	Data 1
Comment
Instrument Model	6800
ROM Ver.	1
Serial No.	1222507
Manuf. No.	6507060
Instrument Parameters
Measurement Mode	Spectrum Scan
Data Mode	ABS
Start WL	700
End WL	200
Scan Speed	800 nm/min
Sampling Interval	1
Slit Width	1.5
Lamp Change Mode	Auto
Auto Change WL	340
Baseline Correction	User 1
Response	Fast
Path Length	10
Data List
nm	ABS	-0.188
700	0.029	0.217
699	-0.187	0.001
698	-0.187	0.001
697	-0.188	0
696	-0.188	0
695	-0.188	0
694	-0.187	0.001
693	-0.187	0.001
692	-0.187	0.001
691	-0.187	0.001
690	-0.187	0.001
689	-0.188	0
688	-0.187	0.001
687	-0.187	0.001
686	-0.187	0.001
685	-0.186	0.002
684	-0.187	0.001
683	-0.187	0.001
682	-0.187	0.001
681	-0.187	0.001
680	-0.187	0.001
679	-0.187	0.001
678	-0.187	0.001
677	-0.186	0.002
676	-0.187	0.001
675	-0.187	0.001
674	-0.187	0.001
673	-0.186	0.002
672	-0.186	0.002
671	-0.186	0.002
670	-0.187	0.001
669	-0.186	0.002
668	-0.186	0.002
667	-0.186	0.002
666	-0.186	0.002
665	-0.186	0.002
664	-0.186	0.002
663	-0.186	0.002
662	-0.186	0.002
661	-0.186	0.002
660	-0.186	0.002
659	-0.186	0.002
658	-0.186	0.002
657	-0.185	0.003
656	-0.186	0.002
655	-0.185	0.003
654	-0.185	0.003
653	-0.185	0.003
652	-0.185	0.003
651	-0.184	0.004
650	-0.184	0.004
649	-0.185	0.003
648	-0.184	0.004
647	-0.184	0.004
646	-0.184	0.004
645	-0.184	0.004
644	-0.184	0.004
643	-0.184	0.004
642	-0.184	0.004
641	-0.184	0.004
640	-0.184	0.004
639	-0.184	0.004
638	-0.184	0.004
637	-0.183	0.005
636	-0.184	0.004
635	-0.183	0.005
634	-0.183	0.005
633	-0.183	0.005
632	-0.183	0.005
631	-0.183	0.005
630	-0.183	0.005
629	-0.183	0.005
628	-0.183	0.005
627	-0.183	0.005
626	-0.183	0.005
625	-0.182	0.006
624	-0.182	0.006
623	-0.182	0.006
622	-0.182	0.006
621	-0.182	0.006
620	-0.182	0.006
619	-0.182	0.006
618	-0.181	0.007
617	-0.182	0.006
616	-0.182	0.006
615	-0.182	0.006
614	-0.182	0.006
613	-0.181	0.007
612	-0.181	0.007
611	-0.181	0.007
610	-0.181	0.007
609	-0.18	0.008
608	-0.18	0.008
607	-0.18	0.008
606	-0.18	0.008
605	-0.179	0.009
604	-0.179	0.009
603	-0.179	0.009
602	-0.178	0.01
601	-0.178	0.01
600	-0.178	0.01
599	-0.177	0.011
598	-0.177	0.011
597	-0.176	0.012
596	-0.175	0.013
595	-0.175	0.013
594	-0.174	0.014
593	-0.173	0.015
592	-0.173	0.015
591	-0.171	0.017
590	-0.171	0.017
589	-0.17	0.018
588	-0.17	0.018
587	-0.171	0.017
586	-0.172	0.016
585	-0.174	0.014
584	-0.176	0.012
583	-0.177	0.011
582	-0.178	0.01
581	-0.179	0.009
580	-0.179	0.009
579	-0.179	0.009
578	-0.179	0.009
577	-0.178	0.01
576	-0.177	0.011
575	-0.177	0.011
574	-0.176	0.012
573	-0.176	0.012
572	-0.176	0.012
571	-0.175	0.013
570	-0.175	0.013
569	-0.174	0.014
568	-0.174	0.014
567	-0.173	0.015
566	-0.173	0.015
565	-0.173	0.015
564	-0.173	0.015
563	-0.173	0.015
562	-0.172	0.016
561	-0.172	0.016
560	-0.171	0.017
559	-0.171	0.017
558	-0.17	0.018
557	-0.17	0.018
556	-0.17	0.018
555	-0.17	0.018
554	-0.169	0.019
553	-0.169	0.019
552	-0.169	0.019
551	-0.168	0.02
550	-0.168	0.02
549	-0.167	0.021
548	-0.167	0.021
547	-0.167	0.021
546	-0.166	0.022
545	-0.166	0.022
544	-0.165	0.023
543	-0.165	0.023
542	-0.164	0.024
541	-0.164	0.024
540	-0.163	0.025
539	-0.163	0.025
538	-0.162	0.026
537	-0.162	0.026
536	-0.161	0.027
535	-0.16	0.028
534	-0.161	0.027
533	-0.16	0.028
532	-0.16	0.028
531	-0.159	0.029
530	-0.158	0.03
529	-0.147	0.041
528	-0.145	0.043
527	-0.144	0.044
526	-0.144	0.044
525	-0.143	0.045
524	-0.143	0.045
523	-0.143	0.045
522	-0.142	0.046
521	-0.143	0.045
520	-0.142	0.046
519	-0.142	0.046
518	-0.142	0.046
517	-0.143	0.045
516	-0.143	0.045
515	-0.144	0.044
514	-0.144	0.044
513	-0.144	0.044
512	-0.144	0.044
511	-0.144	0.044
510	-0.144	0.044
509	-0.144	0.044
508	-0.143	0.045
507	-0.143	0.045
506	-0.143	0.045
505	-0.143	0.045
504	-0.143	0.045
503	-0.143	0.045
502	-0.143	0.045
501	-0.142	0.046
500	-0.143	0.045
499	-0.142	0.046
498	-0.142	0.046
497	-0.142	0.046
496	-0.142	0.046
495	-0.141	0.047
494	-0.141	0.047
493	-0.14	0.048
492	-0.139	0.049
491	-0.139	0.049
490	-0.138	0.05
489	-0.137	0.051
488	-0.136	0.052
487	-0.135	0.053
486	-0.134	0.054
485	-0.133	0.055
484	-0.133	0.055
483	-0.133	0.055
482	-0.133	0.055
481	-0.134	0.054
480	-0.134	0.054
479	-0.135	0.053
478	-0.135	0.053
477	-0.135	0.053
476	-0.135	0.053
475	-0.134	0.054
474	-0.134	0.054
473	-0.134	0.054
472	-0.134	0.054
471	-0.133	0.055
470	-0.133	0.055
469	-0.132	0.056
468	-0.132	0.056
467	-0.131	0.057
466	-0.131	0.057
465	-0.131	0.057
464	-0.131	0.057
463	-0.131	0.057
462	-0.13	0.058
461	-0.13	0.058
460	-0.13	0.058
459	-0.129	0.059
458	-0.129	0.059
457	-0.129	0.059
456	-0.129	0.059
455	-0.128	0.06
454	-0.128	0.06
453	-0.128	0.06
452	-0.127	0.061
451	-0.127	0.061
450	-0.126	0.062
449	-0.126	0.062
448	-0.125	0.063
447	-0.125	0.063
446	-0.124	0.064
445	-0.124	0.064
444	-0.123	0.065
443	-0.122	0.066
442	-0.122	0.066
441	-0.122	0.066
440	-0.121	0.067
439	-0.121	0.067
438	-0.12	0.068
437	-0.119	0.069
436	-0.119	0.069
435	-0.117	0.071
434	-0.117	0.071
433	-0.116	0.072
432	-0.115	0.073
431	-0.115	0.073
430	-0.114	0.074
429	-0.112	0.076
428	-0.112	0.076
427	-0.112	0.076
426	-0.11	0.078
425	-0.11	0.078
424	-0.109	0.079
423	-0.109	0.079
422	-0.107	0.081
421	-0.106	0.082
420	-0.106	0.082
419	-0.105	0.083
418	-0.103	0.085
417	-0.103	0.085
416	-0.101	0.087
415	-0.101	0.087
414	-0.1	0.088
413	-0.1	0.088
412	-0.097	0.091
411	-0.097	0.091
410	-0.097	0.091
409	-0.095	0.093
408	-0.095	0.093
407	-0.094	0.094
406	-0.094	0.094
405	-0.092	0.096
404	-0.091	0.097
403	-0.09	0.098
402	-0.089	0.099
401	-0.088	0.1
400	-0.086	0.102
399	-0.082	0.106
398	-0.082	0.106
397	-0.082	0.106
396	-0.08	0.108
395	-0.078	0.11
394	-0.078	0.11
393	-0.077	0.111
392	-0.073	0.115
391	-0.07	0.118
390	-0.071	0.117
389	-0.068	0.12
388	-0.067	0.121
387	-0.065	0.123
386	-0.064	0.124
385	-0.063	0.125
384	-0.058	0.13
383	-0.057	0.131
382	-0.054	0.134
381	-0.053	0.135
380	-0.051	0.137
379	-0.022	0.166
378	-0.016	0.172
377	-0.014	0.174
376	-0.013	0.175
375	-0.013	0.175
374	-0.004	0.184
373	-0.008	0.18
372	-0.004	0.184
371	-0.002	0.186
370	0	0.188
369	0.004	0.192
368	0.008	0.196
367	0.011	0.199
366	0.014	0.202
365	0.017	0.205
364	0.02	0.208
363	0.023	0.211
362	0.025	0.213
361	0.03	0.218
360	0.037	0.225
359	0.04	0.228
358	0.045	0.233
357	0.048	0.236
356	0.052	0.24
355	0.056	0.244
354	0.063	0.251
353	0.067	0.255
352	0.07	0.258
351	0.079	0.267
350	0.087	0.275
349	0.09	0.278
348	0.094	0.282
347	0.1	0.288
346	0.105	0.293
345	0.11	0.298
344	0.121	0.309
343	0.121	0.309
342	0.128	0.316
341	0.135	0.323
340	0.145	0.333
339	0.166	0.354
338	0.169	0.357
337	0.172	0.36
336	0.179	0.367
335	0.18	0.368
334	0.183	0.371
333	0.191	0.379
332	0.197	0.385
331	0.202	0.39
330	0.207	0.395
329	0.211	0.399
328	0.215	0.403
327	0.222	0.41
326	0.225	0.413
325	0.227	0.415
324	0.232	0.42
323	0.236	0.424
322	0.24	0.428
321	0.245	0.433
320	0.249	0.437
319	0.253	0.441
318	0.258	0.446
317	0.26	0.448
316	0.263	0.451
315	0.269	0.457
314	0.272	0.46
313	0.274	0.462
312	0.277	0.465
311	0.279	0.467
310	0.282	0.47
309	0.287	0.475
308	0.288	0.476
307	0.29	0.478
306	0.292	0.48
305	0.292	0.48
304	0.296	0.484
303	0.295	0.483
302	0.298	0.486
301	0.297	0.485
300	0.298	0.486
299	0.299	0.487
298	0.3	0.488
297	0.299	0.487
296	0.3	0.488
295	0.301	0.489
294	0.301	0.489
293	0.3	0.488
292	0.299	0.487
291	0.298	0.486
290	0.298	0.486
289	0.296	0.484
288	0.296	0.484
287	0.296	0.484
286	0.294	0.482
285	0.291	0.479
284	0.291	0.479
283	0.29	0.478
282	0.292	0.48
281	0.287	0.475
280	0.286	0.474
279	0.286	0.474
278	0.287	0.475
277	0.287	0.475
276	0.286	0.474
275	0.286	0.474
274	0.286	0.474
273	0.283	0.471
272	0.285	0.473
271	0.284	0.472
270	0.285	0.473
269	0.284	0.472
268	0.283	0.471
267	0.285	0.473
266	0.285	0.473
265	0.285	0.473
264	0.284	0.472
263	0.285	0.473
262	0.282	0.47
261	0.282	0.47
260	0.281	0.469
259	0.282	0.47
258	0.28	0.468
257	0.277	0.465
256	0.277	0.465
255	0.275	0.463
254	0.273	0.461
253	0.272	0.46
252	0.272	0.46
251	0.27	0.458
250	0.27	0.458
249	0.269	0.457
248	0.268	0.456
247	0.268	0.456
246	0.267	0.455
245	0.266	0.454
244	0.264	0.452
243	0.263	0.451
242	0.262	0.45
241	0.26	0.448
240	0.258	0.446
239	0.256	0.444
238	0.255	0.443
237	0.255	0.443
236	0.254	0.442
235	0.254	0.442
234	0.255	0.443
233	0.256	0.444
232	0.257	0.445
231	0.259	0.447
230	0.262	0.45
229	0.263	0.451
228	0.267	0.455
227	0.269	0.457
226	0.272	0.46
225	0.275	0.463
224	0.277	0.465
223	0.281	0.469
222	0.284	0.472
221	0.287	0.475
220	0.291	0.479
219	0.295	0.483
218	0.3	0.488
217	0.304	0.492
216	0.309	0.497
215	0.314	0.502
214	0.319	0.507
213	0.322	0.51
212	0.327	0.515
211	0.331	0.519
210	0.336	0.524
209	0.341	0.529
208	0.344	0.532
207	0.346	0.534
206	0.349	0.537
205	0.353	0.541
204	0.357	0.545
203	0.365	0.553
202	0.366	0.554
201	0.368	0.556
200	0.372	0.56
File Name	Prom pH 2 1mM time 0h(1).wscn
Date	2015-09-11 13:00:30
Operator
Sample Name	Data 2
Comment
Instrument Model	6800
ROM Ver.	1
Serial No.	1222507
Manuf. No.	6507060
Instrument Parameters
Measurement Mode	Spectrum Scan
Data Mode	ABS
Start WL	700
End WL	200
Scan Speed	800 nm/min
Sampling Interval	1
Slit Width	1.5
Lamp Change Mode	Auto
Auto Change WL	340
Baseline Correction	User 1
Response	Fast
Path Length	10
(ABS values are corrected to 10mm path length)
Data List
nm	ABS
700	0.03
699	0.03
698	0.03
697	0.03
696	0.03
695	0.03
694	0.03
693	0.03
692	0.03
691	0.03
690	0.03
689	0.03
688	0.03
687	0.03
686	0.03
685	0.03
684	0.031
683	0.031
682	0.03
681	0.03
680	0.03
679	0.031
678	0.031
677	0.031
676	0.031
675	0.031
674	0.031
673	0.031
672	0.031
671	0.031
670	0.031
669	0.031
668	0.031
667	0.031
666	0.032
665	0.031
664	0.031
663	0.032
662	0.031
661	0.032
660	0.032
659	0.032
658	0.032
657	0.032
656	0.032
655	0.033
654	0.032
653	0.033
652	0.033
651	0.033
650	0.033
649	0.033
648	0.033
647	0.033
646	0.033
645	0.033
644	0.033
643	0.033
642	0.033
641	0.034
640	0.033
639	0.034
638	0.034
637	0.034
636	0.034
635	0.034
634	0.034
633	0.034
632	0.034
631	0.035
630	0.034
629	0.034
628	0.035
627	0.035
626	0.035
625	0.035
624	0.035
623	0.035
622	0.035
621	0.035
620	0.035
619	0.035
618	0.035
617	0.036
616	0.036
615	0.036
614	0.036
613	0.036
612	0.036
611	0.036
610	0.036
609	0.037
608	0.037
607	0.037
606	0.037
605	0.037
604	0.038
603	0.038
602	0.038
601	0.038
600	0.038
599	0.038
598	0.038
597	0.038
596	0.039
595	0.039
594	0.039
593	0.039
592	0.039
591	0.039
590	0.039
589	0.039
588	0.038
587	0.038
586	0.038
585	0.038
584	0.038
583	0.038
582	0.038
581	0.038
580	0.038
579	0.038
578	0.04
577	0.039
576	0.04
575	0.04
574	0.041
573	0.04
572	0.041
571	0.042
570	0.041
569	0.042
568	0.042
567	0.042
566	0.042
565	0.042
564	0.042
563	0.043
562	0.043
561	0.043
560	0.043
559	0.043
558	0.043
557	0.043
556	0.044
555	0.043
554	0.043
553	0.044
552	0.043
551	0.043
550	0.044
549	0.044
548	0.044
547	0.045
546	0.044
545	0.045
544	0.044
543	0.045
542	0.045
541	0.045
540	0.045
539	0.045
538	0.045
537	0.045
536	0.045
535	0.045
534	0.045
533	0.045
532	0.046
531	0.046
530	0.046
529	0.048
528	0.048
527	0.049
526	0.049
525	0.049
524	0.049
523	0.05
522	0.049
521	0.049
520	0.049
519	0.05
518	0.05
517	0.05
516	0.05
515	0.05
514	0.049
513	0.05
512	0.05
511	0.05
510	0.05
509	0.05
508	0.051
507	0.051
506	0.051
505	0.051
504	0.051
503	0.05
502	0.051
501	0.051
500	0.051
499	0.052
498	0.051
497	0.051
496	0.051
495	0.052
494	0.052
493	0.052
492	0.052
491	0.052
490	0.053
489	0.053
488	0.053
487	0.053
486	0.053
485	0.053
484	0.053
483	0.054
482	0.054
481	0.054
480	0.054
479	0.054
478	0.055
477	0.055
476	0.055
475	0.055
474	0.055
473	0.055
472	0.056
471	0.056
470	0.056
469	0.057
468	0.057
467	0.057
466	0.057
465	0.058
464	0.058
463	0.057
462	0.058
461	0.058
460	0.059
459	0.059
458	0.059
457	0.059
456	0.06
455	0.059
454	0.06
453	0.061
452	0.06
451	0.061
450	0.061
449	0.061
448	0.062
447	0.063
446	0.063
445	0.063
444	0.063
443	0.063
442	0.064
441	0.064
440	0.064
439	0.065
438	0.066
437	0.066
436	0.066
435	0.066
434	0.067
433	0.067
432	0.067
431	0.068
430	0.067
429	0.068
428	0.068
427	0.068
426	0.068
425	0.069
424	0.069
423	0.069
422	0.07
421	0.07
420	0.071
419	0.071
418	0.073
417	0.074
416	0.073
415	0.074
414	0.074
413	0.073
412	0.074
411	0.075
410	0.077
409	0.076
408	0.078
407	0.075
406	0.079
405	0.078
404	0.079
403	0.081
402	0.081
401	0.08
400	0.08
399	0.083
398	0.082
397	0.082
396	0.085
395	0.083
394	0.084
393	0.086
392	0.087
391	0.086
390	0.087
389	0.089
388	0.09
387	0.087
386	0.091
385	0.092
384	0.094
383	0.095
382	0.096
381	0.098
380	0.1
379	0.106
378	0.106
377	0.109
376	0.11
375	0.11
374	0.112
373	0.113
372	0.114
371	0.115
370	0.117
369	0.119
368	0.119
367	0.119
366	0.122
365	0.123
364	0.124
363	0.128
362	0.13
361	0.128
360	0.131
359	0.134
358	0.136
357	0.132
356	0.133
355	0.139
354	0.14
353	0.141
352	0.144
351	0.145
350	0.147
349	0.143
348	0.15
347	0.149
346	0.152
345	0.15
344	0.155
343	0.165
342	0.167
341	0.171
340	0.171
339	0.17
338	0.171
337	0.179
336	0.182
335	0.18
334	0.184
333	0.187
332	0.189
331	0.186
330	0.194
329	0.191
328	0.193
327	0.194
326	0.196
325	0.199
324	0.202
323	0.204
322	0.204
321	0.208
320	0.211
319	0.209
318	0.211
317	0.211
316	0.214
315	0.215
314	0.213
313	0.216
312	0.217
311	0.22
310	0.222
309	0.22
308	0.222
307	0.223
306	0.223
305	0.222
304	0.223
303	0.223
302	0.222
301	0.224
300	0.224
299	0.227
298	0.225
297	0.226
296	0.225
295	0.223
294	0.23
293	0.223
292	0.227
291	0.225
290	0.225
289	0.223
288	0.223
287	0.226
286	0.223
285	0.222
284	0.222
283	0.22
282	0.222
281	0.221
280	0.223
279	0.221
278	0.221
277	0.221
276	0.221
275	0.222
274	0.224
273	0.225
272	0.223
271	0.224
270	0.223
269	0.225
268	0.227
267	0.228
266	0.229
265	0.231
264	0.231
263	0.232
262	0.232
261	0.235
260	0.231
259	0.234
258	0.234
257	0.235
256	0.235
255	0.234
254	0.234
253	0.236
252	0.237
251	0.235
250	0.239
249	0.238
248	0.24
247	0.241
246	0.241
245	0.243
244	0.244
243	0.244
242	0.245
241	0.244
240	0.244
239	0.245
238	0.245
237	0.246
236	0.248
235	0.249
234	0.25
233	0.253
232	0.255
231	0.256
230	0.258
229	0.262
228	0.266
227	0.267
226	0.271
225	0.275
224	0.277
223	0.285
222	0.29
221	0.295
220	0.301
219	0.309
218	0.317
217	0.325
216	0.333
215	0.341
214	0.349
213	0.355
212	0.365
211	0.375
210	0.381
209	0.389
208	0.397
207	0.407
206	0.41
205	0.414
204	0.419
203	0.425
202	0.426
201	0.429
200	0.435
