# Supplementary material for: Impact of particle size, oxidation state and capping agent of different cerium dioxide nanoparticles on the phosphate-induced transformations at different pH and concentration
Source: PLoS One. 2019 Jun 7;14(6):e0217483. doi: 10.1371/journal.pone.0217483 (PMC6555525; doi:10.1371/journal.pone.0217483)
Supplement: S1 Data — Includes the raw data used for all graphs presented. (ZIP) [file pone.0217483.s022.zip › Raw data/Prom pH5 1mM uv.xls]

## Sheet: Sheet1
Company
Print Date	2016-05-19 14:01:55
File Name	Prom pH 5 1mM time 0h(1).wscn
Date	2015-08-25 12:46:58
Operator
Sample Name	Data 35
Comment
Instrument Model	6800
ROM Ver.	1
Serial No.	1222507
Manuf. No.	6507060
Instrument Parameters
Measurement Mode	Spectrum Scan
Data Mode	ABS
Start WL	800
End WL	200
Scan Speed	800 nm/min
Sampling Interval	1
Slit Width	1.5
Lamp Change Mode	Auto					0h
Auto Change WL	340					1week
Baseline Correction	User 1					21 days
Response	Fast
Path Length	10
Data List
nm	ABS
800	0.007
799	0.007
798	0.007
797	0.007																		pristine
796	0.007
795	0.007																		700	0.0118
794	0.007																		699	0.0112
793	0.007																		698	0.0104
792	0.007																		697	0.0101
791	0.007																		696	0.011
790	0.008																		695	0.0105
789	0.009																		694	0.0108
788	0.01																		693	0.0108
787	0.011																		692	0.0109
786	0.011																		691	0.0116
785	0.011																		690	0.0117
784	0.011																		689	0.0118
783	0.01																		688	0.0119
782	0.01																		687	0.0123
781	0.01																		686	0.0119
780	0.009																		685	0.0121
779	0.009																		684	0.0122
778	0.009																		683	0.0121
777	0.009																		682	0.012
776	0.009																		681	0.0117
775	0.009																		680	0.0118
774	0.009																		679	0.0122
773	0.009																		678	0.0124
772	0.009																		677	0.0126
771	0.009																		676	0.0125
770	0.009																		675	0.0123
769	0.009																		674	0.0124
768	0.009																		673	0.0123
767	0.009																		672	0.0124
766	0.009																		671	0.0129
765	0.009																		670	0.012
764	0.009																		669	0.0126
763	0.009																		668	0.0129
762	0.009																		667	0.0126
761	0.009																		666	0.0123
760	0.009																		665	0.0125
759	0.009																		664	0.012
758	0.009																		663	0.0131
757	0.009																		662	0.0126
756	0.009																		661	0.0122
755	0.009																		660	0.0122
754	0.009																		659	0.0123
753	0.009																		658	0.0117
752	0.009																		657	0.0117
751	0.009																		656	0.012
750	0.009																		655	0.0123
749	0.009																		654	0.012
748	0.009																		653	0.0121
747	0.008																		652	0.0121
746	0.007																		651	0.012
745	0.007																		650	0.0122
744	0.006																		649	0.0122
743	0.005																		648	0.0123
742	0.005																		647	0.0125
741	0.004																		646	0.0126
740	0.004																		645	0.0126
739	0.004																		644	0.0122
738	0.005																		643	0.0124
737	0.005																		642	0.0127
736	0.006																		641	0.0126
735	0.006																		640	0.0126
734	0.007																		639	0.0125
733	0.007																		638	0.0128
732	0.008																		637	0.0126
731	0.008																		636	0.0128
730	0.008																		635	0.0122
729	0.009																		634	0.0128
728	0.009																		633	0.0128
727	0.009																		632	0.0127
726	0.008																		631	0.0128
725	0.008																		630	0.0127
724	0.008																		629	0.013
723	0.008																		628	0.0133
722	0.008																		627	0.0131
721	0.008																		626	0.013
720	0.008																		625	0.0133
719	0.008																		624	0.0138
718	0.009																		623	0.0132
717	0.009																		622	0.0133
716	0.009																		621	0.0133
715	0.009																		620	0.0132
714	0.009																		619	0.0133
713	0.009																		618	0.0138
712	0.009																		617	0.0136
711	0.009																		616	0.0134
710	0.009																		615	0.0136
709	0.009																		614	0.0139
708	0.009																		613	0.0141
707	0.009																		612	0.0137
706	0.009																		611	0.0136
705	0.009																		610	0.0134
704	0.009																		609	0.0139
703	0.008																		608	0.0136
702	0.008																		607	0.0136
701	0.008																		606	0.0133
700	0.008																		605	0.0134
699	0.009																		604	0.0135
698	0.009																		603	0.0132
697	0.009																		602	0.0134
696	0.009																		601	0.0127
695	0.009																		600	0.0126
694	0.009																		599	0.0122
693	0.009																		598	0.012
692	0.009																		597	0.0119
691	0.009																		596	0.0124
690	0.009																		595	0.0114
689	0.009																		594	0.0108
688	0.009																		593	0.0106
687	0.009																		592	0.0105
686	0.009																		591	0.0101
685	0.009																		590	0.011
684	0.009																		589	0.0122
683	0.009																		588	0.0152
682	0.009																		587	0.0185
681	0.009																		586	0.0231
680	0.009																		585	0.0265
679	0.009																		584	0.0287
678	0.009																		583	0.0289
677	0.009																		582	0.0264
676	0.01																		581	0.0223
675	0.01																		580	0.0211
674	0.01																		579	0.0194
673	0.01																		578	0.0172
672	0.01																		577	0.0135
671	0.01																		576	0.0112
670	0.01																		575	0.0111
669	0.01																		574	0.0122
668	0.01																		573	0.0134
667	0.01																		572	0.0134
666	0.01																		571	0.0144
665	0.01																		570	0.0151
664	0.01																		569	0.0148
663	0.01																		568	0.0147
662	0.011																		567	0.0147
661	0.011																		566	0.015
660	0.011																		565	0.015
659	0.011																		564	0.0156
658	0.011																		563	0.0156
657	0.011																		562	0.015
656	0.011																		561	0.0159
655	0.011																		560	0.0157
654	0.011																		559	0.0162
653	0.011																		558	0.0162
652	0.011																		557	0.0165
651	0.011																		556	0.0165
650	0.011																		555	0.0166
649	0.011																		554	0.0176
648	0.011																		553	0.0173
647	0.011																		552	0.0174
646	0.011																		551	0.0173
645	0.012																		550	0.0175
644	0.012																		549	0.0174
643	0.012																		548	0.0175
642	0.012																		547	0.0174
641	0.012																		546	0.0176
640	0.012																		545	0.0182
639	0.012																		544	0.0186
638	0.012																		543	0.0181
637	0.012																		542	0.0186
636	0.012																		541	0.0186
635	0.012																		540	0.0187
634	0.012																		539	0.0188
633	0.012																		538	0.0188
632	0.012																		537	0.019
631	0.012																		536	0.019
630	0.012																		535	0.0193
629	0.012																		534	0.0196
628	0.013																		533	0.0194
627	0.013																		532	0.02
626	0.013																		531	0.0207
625	0.013																		530	0.0212
624	0.013																		529	0.0089
623	0.013																		528	0.008
622	0.013																		527	0.0057
621	0.013																		526	0.0053
620	0.013																		525	0.0054
619	0.013																		524	0.0077
618	0.013																		523	0.0077
617	0.013																		522	0.0086
616	0.013																		521	0.0099
615	0.013																		520	0.0106
614	0.013																		519	0.0114
613	0.014																		518	0.0122
612	0.014																		517	0.0139
611	0.014																		516	0.0148
610	0.014																		515	0.0164
609	0.014																		514	0.0169
608	0.014																		513	0.0184
607	0.014																		512	0.0179
606	0.014																		511	0.018
605	0.014																		510	0.0184
604	0.014																		509	0.0179
603	0.014																		508	0.0178
602	0.014																		507	0.0169
601	0.014																		506	0.0169
600	0.014																		505	0.0169
599	0.014																		504	0.0174
598	0.015																		503	0.0185
597	0.015																		502	0.0185
596	0.015																		501	0.0194
595	0.015																		500	0.0213
594	0.015																		499	0.0224
593	0.015																		498	0.0229
592	0.015																		497	0.0236
591	0.015																		496	0.023
590	0.015																		495	0.022
589	0.015																		494	0.0218
588	0.015																		493	0.0221
587	0.014																		492	0.0206
586	0.014																		491	0.0202
585	0.013																		490	0.0195
584	0.013																		489	0.0204
583	0.013																		488	0.0197
582	0.013																		487	0.0191
581	0.013																		486	0.0204
580	0.013																		485	0.0217
579	0.014																		484	0.0238
578	0.014																		483	0.0265
577	0.015																		482	0.0287
576	0.015																		481	0.031
575	0.016																		480	0.0326
574	0.016																		479	0.0335
573	0.016																		478	0.0339
572	0.016																		477	0.033
571	0.017																		476	0.0324
570	0.017																		475	0.0328
569	0.017																		474	0.0326
568	0.017																		473	0.033
567	0.017																		472	0.0327
566	0.017																		471	0.0335
565	0.017																		470	0.0334
564	0.017																		469	0.034
563	0.017																		468	0.0344
562	0.017																		467	0.0352
561	0.018																		466	0.0358
560	0.018																		465	0.0365
559	0.018																		464	0.0365
558	0.018																		463	0.0371
557	0.018																		462	0.0379
556	0.018																		461	0.0382
555	0.018																		460	0.0387
554	0.018																		459	0.0396
553	0.018																		458	0.04
552	0.018																		457	0.0407
551	0.018																		456	0.0412
550	0.018																		455	0.0419
549	0.018																		454	0.0421
548	0.018																		453	0.0426
547	0.019																		452	0.0439
546	0.019																		451	0.044
545	0.019																		450	0.0443
544	0.019																		449	0.0446
543	0.019																		448	0.0449
542	0.019																		447	0.0454
541	0.019																		446	0.045
540	0.019																		445	0.046
539	0.019																		444	0.0467
538	0.019																		443	0.047
537	0.019																		442	0.047
536	0.019																		441	0.048
535	0.019																		440	0.0492
534	0.019																		439	0.0502
533	0.019																		438	0.05
532	0.019																		437	0.0511
531	0.02																		436	0.0515
530	0.021																		435	0.0507
529	0.022																		434	0.0504
528	0.023																		433	0.0507
527	0.023																		432	0.052
526	0.024																		431	0.0527
525	0.024																		430	0.054
524	0.025																		429	0.0525
523	0.025																		428	0.0536
522	0.025																		427	0.0553
521	0.025																		426	0.0556
520	0.024																		425	0.0554
519	0.024																		424	0.0564
518	0.024																		423	0.0553
517	0.024																		422	0.057
516	0.024																		421	0.0575
515	0.024																		420	0.0597
514	0.024																		419	0.0611
513	0.024																		418	0.0621
512	0.024																		417	0.0624
511	0.023																		416	0.0628
510	0.023																		415	0.0641
509	0.023																		414	0.0662
508	0.023																		413	0.0693
507	0.023																		412	0.0697
506	0.023																		411	0.0719
505	0.023																		410	0.07
504	0.023																		409	0.0718
503	0.023																		408	0.0728
502	0.023																		407	0.0743
501	0.023																		406	0.0733
500	0.023																		405	0.0755
499	0.023																		404	0.0697
498	0.023																		403	0.069
497	0.023																		402	0.0749
496	0.023																		401	0.0754
495	0.023																		400	0.0746
494	0.023																		399	0.0778
493	0.023																		398	0.0806
492	0.023																		397	0.0817
491	0.024																		396	0.0819
490	0.024																		395	0.084
489	0.024																		394	0.0882
488	0.024																		393	0.0878
487	0.024																		392	0.0903
486	0.024																		391	0.0943
485	0.024																		390	0.0973
484	0.024																		389	0.0987
483	0.024																		388	0.0987
482	0.024																		387	0.0947
481	0.024																		386	0.0998
480	0.024																		385	0.1055
479	0.024																		384	0.1092
478	0.024																		383	0.1072
477	0.024																		382	0.1083
476	0.024																		381	0.1137
475	0.025																		380	0.1168
474	0.025																		379	0.0995
473	0.025																		378	0.0989
472	0.025																		377	0.1045
471	0.025																		376	0.1108
470	0.026																		375	0.1183
469	0.026																		374	0.1229
468	0.026																		373	0.1294
467	0.026																		372	0.1356
466	0.026																		371	0.1399
465	0.026																		370	0.1488
464	0.026																		369	0.1524
463	0.026																		368	0.1599
462	0.027																		367	0.1636
461	0.027																		366	0.1717
460	0.027																		365	0.1765
459	0.027																		364	0.1851
458	0.027																		363	0.1917
457	0.028																		362	0.199
456	0.028																		361	0.2046
455	0.028																		360	0.2147
454	0.028																		359	0.2206
453	0.028																		358	0.23
452	0.028																		357	0.242
451	0.029																		356	0.2518
450	0.029																		355	0.2547
449	0.029																		354	0.2648
448	0.029																		353	0.2758
447	0.029																		352	0.282
446	0.03																		351	0.2974
445	0.03																		350	0.3097
444	0.03																		349	0.3213
443	0.031																		348	0.3297
442	0.031																		347	0.3409
441	0.031																		346	0.355
440	0.031																		345	0.3707
439	0.032																		344	0.3813
438	0.032																		343	0.3927
437	0.032																		342	0.3944
436	0.032																		341	0.4037
435	0.033																		340	0.4242
434	0.033																		339	0.4869
433	0.033																		338	0.5022
432	0.033																		337	0.5165
431	0.034																		336	0.5347
430	0.034																		335	0.5489
429	0.034																		334	0.5655
428	0.035																		333	0.5848
427	0.035																		332	0.6044
426	0.036																		331	0.616
425	0.036																		330	0.636
424	0.036																		329	0.6524
423	0.037																		328	0.6689
422	0.037																		327	0.6813
421	0.037																		326	0.7055
420	0.038																		325	0.7201
419	0.038																		324	0.7392
418	0.039																		323	0.7552
417	0.039																		322	0.7662
416	0.04																		321	0.7848
415	0.04																		320	0.8071
414	0.041																		319	0.8221
413	0.041																		318	0.8353
412	0.041																		317	0.8554
411	0.042																		316	0.8629
410	0.042																		315	0.883
409	0.042																		314	0.9006
408	0.042																		313	0.9182
407	0.042																		312	0.9307
406	0.043																		311	0.9457
405	0.043																		310	0.9625
404	0.044																		309	0.9738
403	0.045																		308	0.9892
402	0.047																		307	1.0039
401	0.048																		306	1.0105
400	0.049																		305	1.0172
399	0.05																		304	1.0296
398	0.05																		303	1.0419
397	0.051																		302	1.0486
396	0.051																		301	1.0535
395	0.052																		300	1.0655
394	0.053																		299	1.068
393	0.053																		298	1.0762
392	0.054																		297	1.0814
391	0.055																		296	1.0835
390	0.056																		295	1.0861
389	0.057																		294	1.0877
388	0.058																		293	1.0883
387	0.059																		292	1.0893
386	0.06																		291	1.0888
385	0.06																		290	1.0888
384	0.061																		289	1.0888
383	0.062																		288	1.0851
382	0.063																		287	1.0814
381	0.065																		286	1.0746
380	0.068																		285	1.0721
379	0.07																		284	1.068
378	0.072																		283	1.0634
377	0.074																		282	1.0614
376	0.076																		281	1.053
375	0.078																		280	1.0545
374	0.079																		279	1.0452
373	0.08																		278	1.0376
372	0.082																		277	1.0357
371	0.084																		276	1.0315
370	0.086																		275	1.0277
369	0.088																		274	1.015
368	0.091																		273	1.0132
367	0.094																		272	1.0132
366	0.097																		271	1.0052
365	0.1																		270	1.0039
364	0.103																		269	0.9987
363	0.106																		268	0.9943
362	0.108																		267	0.9892
361	0.111																		266	0.9884
360	0.114																		265	0.9871
359	0.117																		264	0.9838
358	0.121																		263	0.9821
357	0.125																		262	0.9833
356	0.129																		261	0.9821
355	0.133																		260	0.9792
354	0.137																		259	0.9779
353	0.141																		258	0.9759
352	0.145																		257	0.9775
351	0.149																		256	0.98
350	0.153																		255	0.9751
349	0.158																		254	0.9751
348	0.164																		253	0.9742
347	0.17																		252	0.9742
346	0.175																		251	0.971
345	0.181																		250	0.9694
344	0.187																		249	0.971
343	0.193																		248	0.973
342	0.199																		247	0.9738
341	0.205																		246	0.9738
340	0.212																		245	0.9714
339	0.22																		244	0.9726
338	0.227																		243	0.971
337	0.234																		242	0.9726
336	0.24																		241	0.9718
335	0.246																		240	0.9738
334	0.252																		239	0.9734
333	0.258																		238	0.973
332	0.264																		237	0.9788
331	0.269																		236	0.9763
330	0.275																		235	0.98
329	0.281																		234	0.9817
328	0.288																		233	0.9846
327	0.294																		232	0.9867
326	0.3																		231	0.988
325	0.306																		230	0.9897
324	0.312																		229	0.9922
323	0.317																		228	0.9943
322	0.322																		227	0.9943
321	0.328																		226	0.9978
320	0.334																		225	1.0004
319	0.339																		224	1.0017
318	0.345																		223	1.0034
317	0.35																		222	1.0043
316	0.355																		221	1.0052
315	0.36																		220	1.0105
314	0.365																		219	1.0127
313	0.369																		218	1.015
312	0.374																		217	1.019
311	0.378																		216	1.0195
310	0.383																		215	1.0231
309	0.387																		214	1.025
308	0.391																		213	1.0287
307	0.396																		212	1.0319
306	0.4																		211	1.0324
305	0.404																		210	1.0343
304	0.409																		209	1.0352
303	0.413																		208	1.0352
302	0.417																		207	1.0376
301	0.422																		206	1.0343
300	0.427																		205	1.0376
299	0.433																		204	1.0347
298	0.439																		203	1.0259
297	0.446																		202	1.0236
296	0.454																		201	1.0127
295	0.462																		200	1.0181
294	0.472
293	0.482
292	0.494
291	0.507
290	0.521
289	0.536
288	0.553
287	0.57
286	0.588
285	0.606
284	0.626
283	0.647
282	0.669
281	0.691
280	0.714
279	0.737
278	0.76
277	0.783
276	0.806
275	0.829
274	0.85
273	0.871
272	0.891
271	0.908
270	0.922
269	0.935
268	0.944
267	0.952
266	0.956
265	0.958
264	0.957
263	0.954
262	0.948
261	0.941
260	0.931
259	0.92
258	0.906
257	0.891
256	0.874
255	0.855
254	0.836
253	0.815
252	0.794
251	0.773
250	0.752
249	0.731
248	0.711
247	0.693
246	0.675
245	0.658
244	0.641
243	0.626
242	0.61
241	0.596
240	0.582
239	0.568
238	0.556
237	0.544
236	0.533
235	0.522
234	0.513
233	0.503
232	0.495
231	0.487
230	0.48
229	0.474
228	0.468
227	0.463
226	0.459
225	0.455
224	0.452
223	0.45
222	0.448
221	0.446
220	0.445
219	0.445
218	0.444
217	0.444
216	0.445
215	0.446
214	0.447
213	0.448
212	0.449
211	0.451
210	0.452
209	0.454
208	0.455
207	0.456
206	0.456
205	0.457
204	0.457
203	0.457
202	0.457
201	0.457
200	0.457
File Name	Prom pH 5 1mM time 0h(1).wscn
Date	2015-09-01 11:44:31
Operator
Sample Name	Data 4
Comment
Instrument Model	6800
ROM Ver.	1
Serial No.	1222507
Manuf. No.	6507060
Instrument Parameters
Measurement Mode	Spectrum Scan
Data Mode	ABS
Start WL	700
End WL	200
Scan Speed	800 nm/min
Sampling Interval	1
Slit Width	1.5
Lamp Change Mode	Auto
Auto Change WL	340
Baseline Correction	User 1
Response	Fast
Path Length	10
Data List
nm	ABS	0.049
700	0.049	0
699	0.049	0
698	0.049	0
697	0.05	0.001
696	0.05	0.001
695	0.05	0.001
694	0.05	0.001
693	0.05	0.001
692	0.05	0.001
691	0.051	0.002
690	0.051	0.002
689	0.051	0.002
688	0.051	0.002
687	0.051	0.002
686	0.051	0.002
685	0.051	0.002
684	0.052	0.003
683	0.052	0.003
682	0.052	0.003
681	0.052	0.003
680	0.052	0.003
679	0.052	0.003
678	0.053	0.004
677	0.053	0.004
676	0.053	0.004
675	0.053	0.004
674	0.053	0.004
673	0.053	0.004
672	0.054	0.005
671	0.054	0.005
670	0.054	0.005
669	0.054	0.005
668	0.054	0.005
667	0.054	0.005
666	0.054	0.005
665	0.054	0.005
664	0.055	0.006
663	0.055	0.006
662	0.055	0.006
661	0.055	0.006
660	0.055	0.006
659	0.055	0.006
658	0.056	0.007
657	0.056	0.007
656	0.056	0.007
655	0.056	0.007
654	0.056	0.007
653	0.056	0.007
652	0.057	0.008
651	0.057	0.008
650	0.057	0.008
649	0.057	0.008
648	0.057	0.008
647	0.057	0.008
646	0.058	0.009
645	0.058	0.009
644	0.058	0.009
643	0.058	0.009
642	0.058	0.009
641	0.058	0.009
640	0.059	0.01
639	0.059	0.01
638	0.059	0.01
637	0.059	0.01
636	0.059	0.01
635	0.06	0.011
634	0.06	0.011
633	0.06	0.011
632	0.06	0.011
631	0.06	0.011
630	0.06	0.011
629	0.061	0.012
628	0.061	0.012
627	0.061	0.012
626	0.061	0.012
625	0.061	0.012
624	0.062	0.013
623	0.062	0.013
622	0.062	0.013
621	0.062	0.013
620	0.062	0.013
619	0.063	0.014
618	0.063	0.014
617	0.063	0.014
616	0.063	0.014
615	0.063	0.014
614	0.063	0.014
613	0.064	0.015
612	0.064	0.015
611	0.064	0.015
610	0.064	0.015
609	0.065	0.016
608	0.065	0.016
607	0.065	0.016
606	0.065	0.016
605	0.065	0.016
604	0.065	0.016
603	0.066	0.017
602	0.066	0.017
601	0.066	0.017
600	0.066	0.017
599	0.067	0.018
598	0.067	0.018
597	0.067	0.018
596	0.067	0.018
595	0.067	0.018
594	0.068	0.019
593	0.068	0.019
592	0.068	0.019
591	0.068	0.019
590	0.069	0.02
589	0.069	0.02
588	0.069	0.02
587	0.07	0.021
586	0.07	0.021
585	0.07	0.021
584	0.071	0.022
583	0.071	0.022
582	0.071	0.022
581	0.071	0.022
580	0.072	0.023
579	0.072	0.023
578	0.072	0.023
577	0.072	0.023
576	0.073	0.024
575	0.073	0.024
574	0.073	0.024
573	0.073	0.024
572	0.073	0.024
571	0.074	0.025
570	0.074	0.025
569	0.074	0.025
568	0.074	0.025
567	0.074	0.025
566	0.075	0.026
565	0.075	0.026
564	0.075	0.026
563	0.076	0.027
562	0.076	0.027
561	0.076	0.027
560	0.076	0.027
559	0.077	0.028
558	0.077	0.028
557	0.077	0.028
556	0.077	0.028
555	0.078	0.029
554	0.078	0.029
553	0.078	0.029
552	0.078	0.029
551	0.079	0.03
550	0.079	0.03
549	0.079	0.03
548	0.08	0.031
547	0.08	0.031
546	0.08	0.031
545	0.081	0.032
544	0.081	0.032
543	0.081	0.032
542	0.082	0.033
541	0.082	0.033
540	0.082	0.033
539	0.083	0.034
538	0.083	0.034
537	0.083	0.034
536	0.084	0.035
535	0.084	0.035
534	0.084	0.035
533	0.084	0.035
532	0.085	0.036
531	0.085	0.036
530	0.086	0.037
529	0.087	0.038
528	0.087	0.038
527	0.087	0.038
526	0.087	0.038
525	0.088	0.039
524	0.088	0.039
523	0.088	0.039
522	0.089	0.04
521	0.089	0.04
520	0.089	0.04
519	0.09	0.041
518	0.09	0.041
517	0.09	0.041
516	0.091	0.042
515	0.091	0.042
514	0.092	0.043
513	0.092	0.043
512	0.092	0.043
511	0.093	0.044
510	0.093	0.044
509	0.093	0.044
508	0.094	0.045
507	0.094	0.045
506	0.095	0.046
505	0.095	0.046
504	0.095	0.046
503	0.096	0.047
502	0.096	0.047
501	0.096	0.047
500	0.097	0.048
499	0.097	0.048
498	0.098	0.049
497	0.098	0.049
496	0.098	0.049
495	0.099	0.05
494	0.099	0.05
493	0.1	0.051
492	0.1	0.051
491	0.101	0.052
490	0.101	0.052
489	0.101	0.052
488	0.102	0.053
487	0.102	0.053
486	0.103	0.054
485	0.103	0.054
484	0.104	0.055
483	0.104	0.055
482	0.104	0.055
481	0.105	0.056
480	0.105	0.056
479	0.106	0.057
478	0.106	0.057
477	0.107	0.058
476	0.107	0.058
475	0.108	0.059
474	0.108	0.059
473	0.108	0.059
472	0.109	0.06
471	0.109	0.06
470	0.11	0.061
469	0.11	0.061
468	0.111	0.062
467	0.111	0.062
466	0.111	0.062
465	0.112	0.063
464	0.112	0.063
463	0.113	0.064
462	0.113	0.064
461	0.114	0.065
460	0.114	0.065
459	0.115	0.066
458	0.115	0.066
457	0.116	0.067
456	0.116	0.067
455	0.117	0.068
454	0.117	0.068
453	0.118	0.069
452	0.119	0.07
451	0.119	0.07
450	0.12	0.071
449	0.12	0.071
448	0.12	0.071
447	0.121	0.072
446	0.122	0.073
445	0.122	0.073
444	0.123	0.074
443	0.123	0.074
442	0.124	0.075
441	0.125	0.076
440	0.125	0.076
439	0.126	0.077
438	0.127	0.078
437	0.128	0.079
436	0.128	0.079
435	0.129	0.08
434	0.129	0.08
433	0.13	0.081
432	0.13	0.081
431	0.131	0.082
430	0.132	0.083
429	0.133	0.084
428	0.133	0.084
427	0.134	0.085
426	0.135	0.086
425	0.135	0.086
424	0.136	0.087
423	0.137	0.088
422	0.137	0.088
421	0.138	0.089
420	0.139	0.09
419	0.14	0.091
418	0.141	0.092
417	0.142	0.093
416	0.143	0.094
415	0.144	0.095
414	0.145	0.096
413	0.145	0.096
412	0.146	0.097
411	0.148	0.099
410	0.149	0.1
409	0.15	0.101
408	0.151	0.102
407	0.152	0.103
406	0.153	0.104
405	0.154	0.105
404	0.155	0.106
403	0.156	0.107
402	0.157	0.108
401	0.158	0.109
400	0.159	0.11
399	0.161	0.112
398	0.162	0.113
397	0.164	0.115
396	0.165	0.116
395	0.166	0.117
394	0.168	0.119
393	0.169	0.12
392	0.171	0.122
391	0.173	0.124
390	0.175	0.126
389	0.176	0.127
388	0.178	0.129
387	0.18	0.131
386	0.182	0.133
385	0.184	0.135
384	0.186	0.137
383	0.189	0.14
382	0.192	0.143
381	0.196	0.147
380	0.201	0.152
379	0.205	0.156
378	0.209	0.16
377	0.212	0.163
376	0.215	0.166
375	0.218	0.169
374	0.221	0.172
373	0.224	0.175
372	0.228	0.179
371	0.232	0.183
370	0.236	0.187
369	0.241	0.192
368	0.245	0.196
367	0.249	0.2
366	0.254	0.205
365	0.258	0.209
364	0.263	0.214
363	0.268	0.219
362	0.274	0.225
361	0.281	0.232
360	0.288	0.239
359	0.295	0.246
358	0.302	0.253
357	0.309	0.26
356	0.316	0.267
355	0.324	0.275
354	0.332	0.283
353	0.34	0.291
352	0.349	0.3
351	0.358	0.309
350	0.368	0.319
349	0.379	0.33
348	0.39	0.341
347	0.401	0.352
346	0.412	0.363
345	0.424	0.375
344	0.436	0.387
343	0.448	0.399
342	0.463	0.414
341	0.479	0.43
340	0.496	0.447
339	0.514	0.465
338	0.53	0.481
337	0.545	0.496
336	0.559	0.51
335	0.571	0.522
334	0.584	0.535
333	0.597	0.548
332	0.611	0.562
331	0.625	0.576
330	0.64	0.591
329	0.655	0.606
328	0.671	0.622
327	0.686	0.637
326	0.702	0.653
325	0.716	0.667
324	0.729	0.68
323	0.743	0.694
322	0.757	0.708
321	0.772	0.723
320	0.787	0.738
319	0.802	0.753
318	0.817	0.768
317	0.831	0.782
316	0.845	0.796
315	0.858	0.809
314	0.871	0.822
313	0.885	0.836
312	0.898	0.849
311	0.911	0.862
310	0.924	0.875
309	0.936	0.887
308	0.949	0.9
307	0.962	0.913
306	0.973	0.924
305	0.984	0.935
304	0.994	0.945
303	1.003	0.954
302	1.012	0.963
301	1.02	0.971
300	1.027	0.978
299	1.034	0.985
298	1.04	0.991
297	1.044	0.995
296	1.046	0.997
295	1.048	0.999
294	1.049	1
293	1.051	1.002
292	1.052	1.003
291	1.053	1.004
290	1.054	1.005
289	1.054	1.005
288	1.053	1.004
287	1.051	1.002
286	1.049	1
285	1.046	0.997
284	1.043	0.994
283	1.038	0.989
282	1.033	0.984
281	1.027	0.978
280	1.022	0.973
279	1.017	0.968
278	1.011	0.962
277	1.006	0.957
276	1	0.951
275	0.995	0.946
274	0.989	0.94
273	0.983	0.934
272	0.977	0.928
271	0.971	0.922
270	0.965	0.916
269	0.96	0.911
268	0.954	0.905
267	0.95	0.901
266	0.945	0.896
265	0.941	0.892
264	0.937	0.888
263	0.934	0.885
262	0.931	0.882
261	0.929	0.88
260	0.927	0.878
259	0.924	0.875
258	0.921	0.872
257	0.918	0.869
256	0.915	0.866
255	0.912	0.863
254	0.91	0.861
253	0.908	0.859
252	0.906	0.857
251	0.904	0.855
250	0.903	0.854
249	0.903	0.854
248	0.903	0.854
247	0.903	0.854
246	0.904	0.855
245	0.904	0.855
244	0.903	0.854
243	0.903	0.854
242	0.903	0.854
241	0.903	0.854
240	0.904	0.855
239	0.904	0.855
238	0.906	0.857
237	0.907	0.858
236	0.909	0.86
235	0.911	0.862
234	0.913	0.864
233	0.916	0.867
232	0.919	0.87
231	0.923	0.874
230	0.928	0.879
229	0.932	0.883
228	0.937	0.888
227	0.943	0.894
226	0.948	0.899
225	0.955	0.906
224	0.962	0.913
223	0.969	0.92
222	0.977	0.928
221	0.986	0.937
220	0.995	0.946
219	1.005	0.956
218	1.015	0.966
217	1.026	0.977
216	1.036	0.987
215	1.047	0.998
214	1.059	1.01
213	1.071	1.022
212	1.085	1.036
211	1.1	1.051
210	1.116	1.067
209	1.133	1.084
208	1.15	1.101
207	1.167	1.118
206	1.186	1.137
205	1.208	1.159
204	1.235	1.186
203	1.266	1.217
202	1.296	1.247
201	1.32	1.271
200	1.335	1.286
File Name	Prom pH 5 1mM time 0h(1).wscn
Date	2015-09-11 13:03:26
Operator
Sample Name	Data 4
Comment
Instrument Model	6800
ROM Ver.	1
Serial No.	1222507
Manuf. No.	6507060
Instrument Parameters
Measurement Mode	Spectrum Scan
Data Mode	ABS
Start WL	700
End WL	200
Scan Speed	800 nm/min
Sampling Interval	1
Slit Width	1.5
Lamp Change Mode	Auto
Auto Change WL	340
Baseline Correction	User 1
Response	Fast
Path Length	10
(ABS values are corrected to 10mm path length)
Data List
nm	ABS	0.055
700	0.055	0
699	0.055	0
698	0.055	0
697	0.055	0
696	0.056	0.001
695	0.056	0.001
694	0.056	0.001
693	0.056	0.001
692	0.056	0.001
691	0.056	0.001
690	0.056	0.001
689	0.056	0.001
688	0.056	0.001
687	0.056	0.001
686	0.056	0.001
685	0.056	0.001
684	0.057	0.002
683	0.057	0.002
682	0.057	0.002
681	0.057	0.002
680	0.057	0.002
679	0.057	0.002
678	0.057	0.002
677	0.057	0.002
676	0.057	0.002
675	0.058	0.003
674	0.058	0.003
673	0.058	0.003
672	0.058	0.003
671	0.058	0.003
670	0.058	0.003
669	0.058	0.003
668	0.058	0.003
667	0.059	0.004
666	0.059	0.004
665	0.059	0.004
664	0.059	0.004
663	0.059	0.004
662	0.06	0.005
661	0.06	0.005
660	0.06	0.005
659	0.06	0.005
658	0.06	0.005
657	0.061	0.006
656	0.061	0.006
655	0.061	0.006
654	0.061	0.006
653	0.061	0.006
652	0.061	0.006
651	0.062	0.007
650	0.062	0.007
649	0.062	0.007
648	0.062	0.007
647	0.062	0.007
646	0.063	0.008
645	0.063	0.008
644	0.063	0.008
643	0.063	0.008
642	0.063	0.008
641	0.063	0.008
640	0.064	0.009
639	0.064	0.009
638	0.064	0.009
637	0.064	0.009
636	0.064	0.009
635	0.065	0.01
634	0.065	0.01
633	0.065	0.01
632	0.065	0.01
631	0.065	0.01
630	0.066	0.011
629	0.066	0.011
628	0.066	0.011
627	0.066	0.011
626	0.067	0.012
625	0.067	0.012
624	0.067	0.012
623	0.067	0.012
622	0.067	0.012
621	0.068	0.013
620	0.068	0.013
619	0.068	0.013
618	0.068	0.013
617	0.069	0.014
616	0.069	0.014
615	0.069	0.014
614	0.069	0.014
613	0.069	0.014
612	0.07	0.015
611	0.07	0.015
610	0.07	0.015
609	0.07	0.015
608	0.07	0.015
607	0.071	0.016
606	0.071	0.016
605	0.071	0.016
604	0.072	0.017
603	0.072	0.017
602	0.072	0.017
601	0.072	0.017
600	0.073	0.018
599	0.073	0.018
598	0.073	0.018
597	0.073	0.018
596	0.074	0.019
595	0.074	0.019
594	0.074	0.019
593	0.074	0.019
592	0.075	0.02
591	0.075	0.02
590	0.075	0.02
589	0.075	0.02
588	0.075	0.02
587	0.075	0.02
586	0.075	0.02
585	0.075	0.02
584	0.075	0.02
583	0.075	0.02
582	0.076	0.021
581	0.076	0.021
580	0.076	0.021
579	0.077	0.022
578	0.077	0.022
577	0.078	0.023
576	0.078	0.023
575	0.079	0.024
574	0.079	0.024
573	0.079	0.024
572	0.08	0.025
571	0.08	0.025
570	0.08	0.025
569	0.081	0.026
568	0.081	0.026
567	0.081	0.026
566	0.081	0.026
565	0.082	0.027
564	0.082	0.027
563	0.083	0.028
562	0.083	0.028
561	0.083	0.028
560	0.084	0.029
559	0.084	0.029
558	0.084	0.029
557	0.085	0.03
556	0.085	0.03
555	0.085	0.03
554	0.085	0.03
553	0.085	0.03
552	0.086	0.031
551	0.086	0.031
550	0.086	0.031
549	0.087	0.032
548	0.087	0.032
547	0.087	0.032
546	0.088	0.033
545	0.088	0.033
544	0.089	0.034
543	0.089	0.034
542	0.089	0.034
541	0.089	0.034
540	0.09	0.035
539	0.09	0.035
538	0.09	0.035
537	0.09	0.035
536	0.09	0.035
535	0.091	0.036
534	0.091	0.036
533	0.091	0.036
532	0.092	0.037
531	0.093	0.038
530	0.094	0.039
529	0.095	0.04
528	0.095	0.04
527	0.096	0.041
526	0.097	0.042
525	0.097	0.042
524	0.098	0.043
523	0.098	0.043
522	0.098	0.043
521	0.099	0.044
520	0.099	0.044
519	0.099	0.044
518	0.099	0.044
517	0.1	0.045
516	0.1	0.045
515	0.1	0.045
514	0.1	0.045
513	0.101	0.046
512	0.101	0.046
511	0.102	0.047
510	0.102	0.047
509	0.103	0.048
508	0.103	0.048
507	0.103	0.048
506	0.104	0.049
505	0.104	0.049
504	0.104	0.049
503	0.104	0.049
502	0.105	0.05
501	0.105	0.05
500	0.106	0.051
499	0.106	0.051
498	0.106	0.051
497	0.107	0.052
496	0.107	0.052
495	0.108	0.053
494	0.108	0.053
493	0.109	0.054
492	0.109	0.054
491	0.11	0.055
490	0.11	0.055
489	0.11	0.055
488	0.111	0.056
487	0.111	0.056
486	0.111	0.056
485	0.112	0.057
484	0.112	0.057
483	0.113	0.058
482	0.113	0.058
481	0.114	0.059
480	0.115	0.06
479	0.115	0.06
478	0.115	0.06
477	0.116	0.061
476	0.116	0.061
475	0.117	0.062
474	0.117	0.062
473	0.118	0.063
472	0.119	0.064
471	0.119	0.064
470	0.12	0.065
469	0.121	0.066
468	0.121	0.066
467	0.122	0.067
466	0.122	0.067
465	0.123	0.068
464	0.123	0.068
463	0.124	0.069
462	0.125	0.07
461	0.125	0.07
460	0.126	0.071
459	0.127	0.072
458	0.127	0.072
457	0.128	0.073
456	0.128	0.073
455	0.129	0.074
454	0.13	0.075
453	0.13	0.075
452	0.131	0.076
451	0.132	0.077
450	0.133	0.078
449	0.133	0.078
448	0.134	0.079
447	0.135	0.08
446	0.136	0.081
445	0.136	0.081
444	0.137	0.082
443	0.138	0.083
442	0.139	0.084
441	0.139	0.084
440	0.14	0.085
439	0.141	0.086
438	0.141	0.086
437	0.142	0.087
436	0.143	0.088
435	0.144	0.089
434	0.145	0.09
433	0.146	0.091
432	0.147	0.092
431	0.148	0.093
430	0.149	0.094
429	0.15	0.095
428	0.15	0.095
427	0.151	0.096
426	0.152	0.097
425	0.153	0.098
424	0.154	0.099
423	0.155	0.1
422	0.156	0.101
421	0.157	0.102
420	0.158	0.103
419	0.159	0.104
418	0.161	0.106
417	0.162	0.107
416	0.163	0.108
415	0.164	0.109
414	0.165	0.11
413	0.166	0.111
412	0.167	0.112
411	0.168	0.113
410	0.17	0.115
409	0.172	0.117
408	0.173	0.118
407	0.174	0.119
406	0.176	0.121
405	0.177	0.122
404	0.178	0.123
403	0.179	0.124
402	0.181	0.126
401	0.182	0.127
400	0.184	0.129
399	0.186	0.131
398	0.187	0.132
397	0.189	0.134
396	0.191	0.136
395	0.192	0.137
394	0.194	0.139
393	0.196	0.141
392	0.198	0.143
391	0.2	0.145
390	0.202	0.147
389	0.204	0.149
388	0.206	0.151
387	0.207	0.152
386	0.209	0.154
385	0.212	0.157
384	0.214	0.159
383	0.218	0.163
382	0.222	0.167
381	0.227	0.172
380	0.233	0.178
379	0.239	0.184
378	0.245	0.19
377	0.25	0.195
376	0.254	0.199
375	0.258	0.203
374	0.261	0.206
373	0.265	0.21
372	0.268	0.213
371	0.272	0.217
370	0.276	0.221
369	0.279	0.224
368	0.283	0.228
367	0.288	0.233
366	0.292	0.237
365	0.297	0.242
364	0.302	0.247
363	0.307	0.252
362	0.313	0.258
361	0.318	0.263
360	0.324	0.269
359	0.33	0.275
358	0.336	0.281
357	0.342	0.287
356	0.348	0.293
355	0.355	0.3
354	0.362	0.307
353	0.369	0.314
352	0.376	0.321
351	0.384	0.329
350	0.392	0.337
349	0.4	0.345
348	0.409	0.354
347	0.418	0.363
346	0.428	0.373
345	0.438	0.383
344	0.449	0.394
343	0.46	0.405
342	0.472	0.417
341	0.483	0.428
340	0.494	0.439
339	0.505	0.45
338	0.516	0.461
337	0.526	0.471
336	0.537	0.482
335	0.547	0.492
334	0.558	0.503
333	0.568	0.513
332	0.579	0.524
331	0.59	0.535
330	0.601	0.546
329	0.612	0.557
328	0.622	0.567
327	0.633	0.578
326	0.643	0.588
325	0.654	0.599
324	0.664	0.609
323	0.674	0.619
322	0.685	0.63
321	0.696	0.641
320	0.707	0.652
319	0.718	0.663
318	0.728	0.673
317	0.737	0.682
316	0.747	0.692
315	0.756	0.701
314	0.765	0.71
313	0.775	0.72
312	0.784	0.729
311	0.793	0.738
310	0.801	0.746
309	0.808	0.753
308	0.814	0.759
307	0.82	0.765
306	0.826	0.771
305	0.832	0.777
304	0.838	0.783
303	0.843	0.788
302	0.848	0.793
301	0.852	0.797
300	0.856	0.801
299	0.859	0.804
298	0.862	0.807
297	0.864	0.809
296	0.866	0.811
295	0.868	0.813
294	0.87	0.815
293	0.87	0.815
292	0.871	0.816
291	0.871	0.816
290	0.87	0.815
289	0.869	0.814
288	0.868	0.813
287	0.866	0.811
286	0.863	0.808
285	0.861	0.806
284	0.858	0.803
283	0.856	0.801
282	0.852	0.797
281	0.849	0.794
280	0.845	0.79
279	0.842	0.787
278	0.838	0.783
277	0.835	0.78
276	0.833	0.778
275	0.83	0.775
274	0.826	0.771
273	0.823	0.768
272	0.819	0.764
271	0.816	0.761
270	0.813	0.758
269	0.811	0.756
268	0.809	0.754
267	0.807	0.752
266	0.805	0.75
265	0.803	0.748
264	0.801	0.746
263	0.799	0.744
262	0.798	0.743
261	0.796	0.741
260	0.795	0.74
259	0.794	0.739
258	0.792	0.737
257	0.791	0.736
256	0.79	0.735
255	0.79	0.735
254	0.789	0.734
253	0.788	0.733
252	0.788	0.733
251	0.787	0.732
250	0.787	0.732
249	0.786	0.731
248	0.786	0.731
247	0.786	0.731
246	0.786	0.731
245	0.785	0.73
244	0.785	0.73
243	0.784	0.729
242	0.784	0.729
241	0.784	0.729
240	0.785	0.73
239	0.786	0.731
238	0.787	0.732
237	0.789	0.734
236	0.79	0.735
235	0.792	0.737
234	0.794	0.739
233	0.797	0.742
232	0.8	0.745
231	0.804	0.749
230	0.809	0.754
229	0.814	0.759
228	0.82	0.765
227	0.827	0.772
226	0.835	0.78
225	0.843	0.788
224	0.853	0.798
223	0.863	0.808
222	0.874	0.819
221	0.886	0.831
220	0.899	0.844
219	0.912	0.857
218	0.927	0.872
217	0.942	0.887
216	0.958	0.903
215	0.975	0.92
214	0.993	0.938
213	1.011	0.956
212	1.03	0.975
211	1.049	0.994
210	1.068	1.013
209	1.087	1.032
208	1.105	1.05
207	1.123	1.068
206	1.142	1.087
205	1.163	1.108
204	1.186	1.131
203	1.211	1.156
202	1.234	1.179
201	1.252	1.197
200	1.262	1.207
