# Supplementary material for: Impact of particle size, oxidation state and capping agent of different cerium dioxide nanoparticles on the phosphate-induced transformations at different pH and concentration
Source: PLoS One. 2019 Jun 7;14(6):e0217483. doi: 10.1371/journal.pone.0217483 (PMC6555525; doi:10.1371/journal.pone.0217483)
Supplement: S1 Data — Includes the raw data used for all graphs presented. (ZIP) [file pone.0217483.s022.zip › Raw data/UV-vis 5mM Ce 10 all.xlsx]

## Sheet: pH2
	time 0h			7 days			21 days
	700	-0.004		700	0.01		700	-0.002
	699	-0.003		699	0.01		698	-0.003
	698	-0.003		698	0.01		696	-0.003
	697	-0.003		697	0.01		694	-0.003
	696	-0.004		696	0.01		692	-0.003
	695	-0.004		695	0.01		690	-0.003
	694	-0.004		694	0.01		688	-0.003
	693	-0.004		693	0.01		686	-0.003
	692	-0.003		692	0.01		684	-0.003
	691	-0.004		691	0.01		682	-0.002
	690	-0.004		690	0.01		680	-0.002
	689	-0.004		689	0.009		678	-0.002
	688	-0.004		688	0.01		676	-0.002
	687	-0.004		687	0.01		674	-0.002
	686	-0.004		686	0.01		672	-0.002
	685	-0.004		685	0.01		670	-0.002
	684	-0.004		684	0.01		668	-0.002
	683	-0.004		683	0.009		666	-0.002
	682	-0.004		682	0.009		664	-0.002
	681	-0.004		681	0.009		662	-0.002
	680	-0.004		680	0.009		660	-0.001
	679	-0.004		679	0.009		658	-0.002
	678	-0.004		678	0.009		656	-0.002
	677	-0.004		677	0.009		654	-0.002
	676	-0.004		676	0.009		652	-0.002
	675	-0.004		675	0.009		650	-0.002
	674	-0.004		674	0.009		648	-0.002
	673	-0.004		673	0.009		646	-0.002
	672	-0.004		672	0.009		644	-0.002
	671	-0.004		671	0.009		642	-0.001
	670	-0.004		670	0.009		640	-0.001
	669	-0.004		669	0.009		638	-0.002
	668	-0.004		668	0.009		636	-0.001
	667	-0.004		667	0.009		634	-0.002
	666	-0.004		666	0.009		632	-0.001
	665	-0.004		665	0.009		630	-0.001
	664	-0.004		664	0.009		628	-0.001
	663	-0.004		663	0.009		626	-0.002
	662	-0.004		662	0.009		624	-0.001
	661	-0.004		661	0.008		622	-0.002
	660	-0.004		660	0.009		620	-0.001
	659	-0.004		659	0.008		618	-0.001
	658	-0.004		658	0.009		616	-0.001
	657	-0.004		657	0.009		614	-0.001
	656	-0.004		656	0.008		612	-0.001
	655	-0.004		655	0.009		610	-0.001
	654	-0.004		654	0.008		608	-0.001
	653	-0.004		653	0.009		606	-0.001
	652	-0.004		652	0.009		604	-0.001
	651	-0.004		651	0.009		602	-0.001
	650	-0.004		650	0.009		600	-0.001
	649	-0.004		649	0.009		598	-0.001
	648	-0.004		648	0.009		596	-0.002
	647	-0.004		647	0.009		594	-0.003
	646	-0.004		646	0.009		592	-0.002
	645	-0.004		645	0.009		590	-0.002
	644	-0.004		644	0.009		588	-0.001
	643	-0.003		643	0.009		586	0
	642	-0.004		642	0.009		584	0.001
	641	-0.004		641	0.009		582	0.003
	640	-0.004		640	0.008		580	0.002
	639	-0.003		639	0.009		578	0.001
	638	-0.004		638	0.009		576	0
	637	-0.003		637	0.009		574	-0.001
	636	-0.004		636	0.009		572	-0.001
	635	-0.004		635	0.009		570	-0.001
	634	-0.004		634	0.008		568	-0.001
	633	-0.003		633	0.008		566	-0.001
	632	-0.004		632	0.008		564	-0.001
	631	-0.004		631	0.008		562	-0.002
	630	-0.004		630	0.009		560	-0.002
	629	-0.004		629	0.008		558	-0.002
	628	-0.004		628	0.008		556	-0.002
	627	-0.003		627	0.008		554	-0.002
	626	-0.004		626	0.009		552	-0.002
	625	-0.003		625	0.009		550	-0.002
	624	-0.003		624	0.008		548	-0.002
	623	-0.004		623	0.009		546	-0.002
	622	-0.003		622	0.009		544	-0.002
	621	-0.004		621	0.008		542	-0.001
	620	-0.004		620	0.009		540	-0.001
	619	-0.004		619	0.009		538	-0.001
	618	-0.003		618	0.009		536	-0.001
	617	-0.003		617	0.009		534	-0.001
	616	-0.004		616	0.009		532	0
	615	-0.004		615	0.008		530	0
	614	-0.004		614	0.009		528	-0.004
	613	-0.004		613	0.008		526	-0.004
	612	-0.004		612	0.009		524	-0.004
	611	-0.003		611	0.008		522	-0.003
	610	-0.004		610	0.009		520	-0.003
	609	-0.003		609	0.009		518	-0.004
	608	-0.003		608	0.009		516	-0.002
	607	-0.004		607	0.009		514	-0.003
	606	-0.004		606	0.008		512	-0.002
	605	-0.003		605	0.009		510	-0.003
	604	-0.004		604	0.008		508	-0.004
	603	-0.004		603	0.008		506	-0.003
	602	-0.003		602	0.009		504	-0.003
	601	-0.003		601	0.008		502	-0.002
	600	-0.003		600	0.008		500	-0.002
	599	-0.003		599	0.009		498	-0.003
	598	-0.003		598	0.008		496	-0.002
	597	-0.004		597	0.008		494	-0.003
	596	-0.004		596	0.008		492	-0.003
	595	-0.004		595	0.008		490	-0.004
	594	-0.004		594	0.008		488	-0.004
	593	-0.004		593	0.008		486	-0.003
	592	-0.003		592	0.008		484	-0.003
	591	-0.004		591	0.008		482	-0.003
	590	-0.004		590	0.008		480	-0.002
	589	-0.004		589	0.008		478	-0.002
	588	-0.005		588	0.008		476	-0.002
	587	-0.005		587	0.007		474	-0.001
	586	-0.005		586	0.006		472	-0.002
	585	-0.004		585	0.006		470	-0.002
	584	-0.005		584	0.005		468	-0.002
	583	-0.005		583	0.005		466	-0.001
	582	-0.005		582	0.005		464	-0.001
	581	-0.005		581	0.004		462	-0.001
	580	-0.005		580	0.004		460	-0.001
	579	-0.005		579	0.003		458	-0.001
	578	-0.005		578	0.002		456	0
	577	-0.004		577	0.002		454	0
	576	-0.004		576	0.001		452	0
	575	-0.005		575	0.001		450	0
	574	-0.005		574	0		448	0
	573	-0.005		573	-0.001		446	0
	572	-0.005		572	-0.001		444	0
	571	-0.005		571	-0.002		442	0.001
	570	-0.005		570	-0.004		440	0
	569	-0.005		569	-0.005		438	0.001
	568	-0.005		568	-0.006		436	0.001
	567	-0.005		567	-0.008		434	0
	566	-0.006		566	-0.01		432	0
	565	-0.005		565	-0.011		430	0.001
	564	-0.005		564	-0.012		428	0
	563	-0.006		563	-0.014		426	0.001
	562	-0.006		562	-0.015		424	0.001
	561	-0.006		561	-0.017		422	0
	560	-0.006		560	-0.018		420	0
	559	-0.006		559	-0.019		418	0
	558	-0.006		558	-0.021		416	0
	557	-0.006		557	-0.022		414	0.001
	556	-0.006		556	-0.023		412	0.003
	555	-0.006		555	-0.024		410	0.001
	554	-0.006		554	-0.024		408	0.001
	553	-0.005		553	-0.024		406	0.002
	552	-0.006		552	-0.024		404	0.003
	551	-0.006		551	-0.024		402	0.002
	550	-0.005		550	-0.023		400	0.003
	549	-0.005		549	-0.024		398	0.003
	548	-0.005		548	-0.023		396	0.004
	547	-0.005		547	-0.023		394	0.002
	546	-0.005		546	-0.022		392	0.001
	545	-0.005		545	-0.022		390	0.002
	544	-0.005		544	-0.022		388	0.004
	543	-0.005		543	-0.02		386	0.003
	542	-0.005		542	-0.019		384	0.002
	541	-0.005		541	-0.018		382	0.001
	540	-0.005		540	-0.018		380	0.002
	539	-0.005		539	-0.017		378	-0.007
	538	-0.005		538	-0.015		376	-0.006
	537	-0.005		537	-0.016		374	-0.003
	536	-0.005		536	-0.015		372	-0.002
	535	-0.005		535	-0.014		370	-0.002
	534	-0.005		534	-0.013		368	-0.001
	533	-0.005		533	-0.012		366	-0.004
	532	-0.005		532	-0.012		364	-0.005
	531	-0.005		531	-0.011		362	-0.003
	530	-0.005		530	-0.01		360	-0.004
	529	-0.005		529	-0.007		358	-0.001
	528	-0.004		528	-0.007		356	-0.005
	527	-0.004		527	-0.008		354	0
	526	-0.004		526	-0.006		352	-0.007
	525	-0.003		525	-0.006		350	-0.004
	524	-0.003		524	-0.006		348	-0.008
	523	-0.003		523	-0.005		346	-0.006
	522	-0.003		522	-0.005		344	0
	521	-0.003		521	-0.006		342	-0.004
	520	-0.003		520	-0.005		340	-0.001
	519	-0.003		519	-0.004		338	-0.01
	518	-0.002		518	-0.004		336	-0.012
	517	-0.002		517	-0.005		334	-0.01
	516	-0.001		516	-0.003		332	-0.011
	515	-0.001		515	-0.004		330	-0.009
	514	-0.001		514	-0.004		328	-0.009
	513	-0.001		513	-0.004		326	-0.01
	512	-0.001		512	-0.003		324	-0.009
	511	-0.002		511	-0.003		322	-0.007
	510	-0.001		510	-0.003		320	-0.007
	509	-0.002		509	-0.003		318	-0.01
	508	-0.001		508	-0.002		316	-0.008
	507	-0.001		507	-0.001		314	-0.005
	506	-0.001		506	-0.001		312	-0.003
	505	0		505	-0.001		310	-0.004
	504	0		504	-0.001		308	-0.003
	503	-0.001		503	0		306	-0.002
	502	0		502	0		304	0
	501	-0.001		501	0		302	0.001
	500	-0.001		500	0		300	0.005
	499	-0.001		499	0.001		298	0.011
	498	0		498	0.001		296	0.018
	497	-0.001		497	0.001		294	0.028
	496	-0.001		496	0.001		292	0.039
	495	0		495	0.001		290	0.053
	494	-0.001		494	0.002		288	0.072
	493	-0.001		493	0.001		286	0.09
	492	-0.001		492	0.002		284	0.11
	491	-0.001		491	0.002		282	0.137
	490	-0.001		490	0.003		280	0.159
	489	-0.001		489	0.003		278	0.191
	488	-0.001		488	0.003		276	0.221
	487	-0.001		487	0.004		274	0.251
	486	-0.001		486	0.004		272	0.283
	485	-0.001		485	0.003		270	0.312
	484	-0.001		484	0.003		268	0.339
	483	-0.001		483	0.004		266	0.365
	482	-0.001		482	0.004		264	0.388
	481	-0.001		481	0.004		262	0.409
	480	-0.001		480	0.004		260	0.426
	479	-0.001		479	0.004		258	0.445
	478	0		478	0.004		256	0.46
	477	-0.001		477	0.004		254	0.469
	476	0		476	0.004		252	0.478
	475	-0.001		475	0.004		250	0.484
	474	-0.001		474	0.004		248	0.483
	473	-0.001		473	0.004		246	0.479
	472	-0.001		472	0.005		244	0.47
	471	-0.001		471	0.005		242	0.457
	470	-0.001		470	0.005		240	0.441
	469	-0.001		469	0.005		238	0.419
	468	-0.001		468	0.005		236	0.397
	467	-0.001		467	0.005		234	0.371
	466	-0.002		466	0.005		232	0.346
	465	-0.001		465	0.005		230	0.32
	464	-0.001		464	0.005		228	0.299
	463	-0.002		463	0.005		226	0.281
	462	-0.001		462	0.005		224	0.269
	461	-0.002		461	0.005		222	0.265
	460	-0.002		460	0.005		220	0.267
	459	-0.002		459	0.005		218	0.276
	458	-0.002		458	0.005		216	0.299
	457	-0.001		457	0.005		214	0.328
	456	-0.001		456	0.005		212	0.368
	455	-0.002		455	0.005		210	0.418
	454	-0.002		454	0.005		208	0.473
	453	-0.002		453	0.005		206	0.546
	452	-0.002		452	0.004		204	0.596
	451	-0.001		451	0.004		202	0.659
	450	-0.001		450	0.004		200	0.707
	449	-0.001		449	0.005
	448	-0.002		448	0.005
	447	-0.002		447	0.005
	446	-0.001		446	0.006
	445	-0.001		445	0.006
	444	-0.002		444	0.005
	443	-0.002		443	0.005
	442	-0.002		442	0.005
	441	-0.001		441	0.005
	440	-0.002		440	0.005
	439	-0.001		439	0.005
	438	-0.002		438	0.005
	437	0		437	0.007
	436	-0.001		436	0.006
	435	-0.001		435	0.004
	434	-0.003		434	0.004
	433	-0.003		433	0.005
	432	-0.001		432	0.005
	431	-0.002		431	0.003
	430	-0.001		430	0.004
	429	-0.002		429	0.005
	428	-0.002		428	0.006
	427	-0.002		427	0.004
	426	-0.002		426	0.005
	425	-0.001		425	0.005
	424	-0.002		424	0.005
	423	-0.001		423	0.005
	422	-0.001		422	0.006
	421	-0.001		421	0.006
	420	0		420	0.005
	419	-0.001		419	0.006
	418	-0.002		418	0.007
	417	-0.002		417	0.007
	416	-0.001		416	0.006
	415	-0.001		415	0.004
	414	0		414	0.007
	413	-0.002		413	0.005
	412	-0.001		412	0.007
	411	-0.002		411	0.006
	410	-0.002		410	0.005
	409	-0.002		409	0.005
	408	-0.002		408	0.004
	407	-0.001		407	0.004
	406	-0.003		406	0.003
	405	-0.003		405	0.002
	404	-0.004		404	0.005
	403	-0.003		403	0.004
	402	-0.002		402	0.003
	401	-0.003		401	0.001
	400	-0.004		400	0.003
	399	-0.001		399	0.001
	398	-0.002		398	0.002
	397	-0.002		397	0.003
	396	-0.003		396	0.005
	395	-0.003		395	0.004
	394	-0.006		394	0.003
	393	-0.003		393	0.003
	392	-0.003		392	0.001
	391	-0.004		391	0.001
	390	-0.003		390	0.002
	389	-0.003		389	0
	388	-0.003		388	0
	387	-0.002		387	0.001
	386	-0.004		386	0.001
	385	-0.004		385	0.005
	384	-0.006		384	0.006
	383	-0.005		383	0.007
	382	-0.007		382	0.004
	381	-0.006		381	0.006
	380	-0.007		380	0.007
	379	-0.001		379	-0.001
	378	-0.001		378	0
	377	-0.001		377	0
	376	-0.002		376	0.001
	375	0		375	-0.002
	374	0		374	0.001
	373	0		373	0
	372	0		372	0
	371	-0.001		371	0
	370	-0.002		370	0.005
	369	-0.004		369	0.005
	368	-0.001		368	0.001
	367	0		367	0.001
	366	-0.001		366	0.003
	365	0		365	0.002
	364	-0.002		364	0.003
	363	0		363	0.002
	362	-0.002		362	0.002
	361	0		361	0
	360	0		360	0.006
	359	0.001		359	0.003
	358	-0.002		358	0.004
	357	-0.001		357	0
	356	-0.004		356	-0.001
	355	0		355	-0.003
	354	-0.001		354	0
	353	-0.002		353	0
	352	-0.005		352	0.001
	351	-0.006		351	0.001
	350	-0.003		350	0.001
	349	-0.001		349	0.004
	348	0		348	0.001
	347	-0.004		347	0.001
	346	0		346	-0.003
	345	-0.001		345	-0.002
	344	-0.001		344	-0.003
	343	-0.006		343	-0.002
	342	-0.002		342	-0.006
	341	0		341	-0.005
	340	-0.002		340	0
	339	0		339	0.005
	338	-0.001		338	0.003
	337	0		337	0.004
	336	-0.002		336	0.004
	335	-0.003		335	0.003
	334	-0.005		334	0.007
	333	-0.005		333	0.006
	332	-0.001		332	0.006
	331	-0.001		331	0.006
	330	-0.002		330	0.009
	329	-0.001		329	0.004
	328	-0.001		328	0.005
	327	-0.002		327	0.006
	326	-0.001		326	0.006
	325	-0.001		325	0.005
	324	-0.001		324	0.005
	323	-0.003		323	0.003
	322	-0.002		322	0.006
	321	-0.005		321	0.005
	320	-0.004		320	0.002
	319	-0.006		319	0.002
	318	-0.006		318	0.003
	317	-0.006		317	0.002
	316	-0.01		316	0.002
	315	-0.006		315	0.001
	314	-0.006		314	0.002
	313	-0.006		313	0
	312	-0.003		312	0
	311	-0.004		311	0.001
	310	-0.003		310	0.002
	309	-0.003		309	0
	308	-0.002		308	0.001
	307	0		307	0.002
	306	0.003		306	0.006
	305	0.003		305	0.004
	304	0.007		304	0.007
	303	0.011		303	0.012
	302	0.017		302	0.013
	301	0.025		301	0.017
	300	0.031		300	0.025
	299	0.043		299	0.034
	298	0.057		298	0.043
	297	0.07		297	0.053
	296	0.086		296	0.063
	295	0.107		295	0.078
	294	0.128		294	0.093
	293	0.153		293	0.112
	292	0.184		292	0.13
	291	0.215		291	0.156
	290	0.251		290	0.182
	289	0.29		289	0.209
	288	0.33		288	0.24
	287	0.373		287	0.275
	286	0.419		286	0.311
	285	0.468		285	0.346
	284	0.514		284	0.387
	283	0.568		283	0.428
	282	0.623		282	0.472
	281	0.675		281	0.518
	280	0.739		280	0.567
	279	0.8		279	0.618
	278	0.859		278	0.666
	277	0.916		277	0.722
	276	0.988		276	0.773
	275	1.044		275	0.821
	274	1.113		274	0.877
	273	1.162		273	0.93
	272	1.238		272	0.985
	271	1.279		271	1.031
	270	1.356		270	1.087
	269	1.396		269	1.127
	268	1.441		268	1.168
	267	1.486		267	1.197
	266	1.508		266	1.221
	265	1.528		265	1.256
	264	1.563		264	1.258
	263	1.552		263	1.283
	262	1.593		262	1.287
	261	1.61		261	1.306
	260	1.636		260	1.307
	259	1.557		259	1.295
	258	1.554		258	1.283
	257	1.568		257	1.283
	256	1.56		256	1.262
	255	1.533		255	1.23
	254	1.505		254	1.207
	253	1.472		253	1.187
	252	1.431		252	1.163
	251	1.402		251	1.131
	250	1.366		250	1.105
	249	1.331		249	1.071
	248	1.305		248	1.039
	247	1.253		247	1.011
	246	1.23		246	0.981
	245	1.2		245	0.953
	244	1.163		244	0.918
	243	1.137		243	0.887
	242	1.107		242	0.858
	241	1.075		241	0.828
	240	1.04		240	0.795
	239	0.998		239	0.759
	238	0.976		238	0.725
	237	0.94		237	0.691
	236	0.905		236	0.656
	235	0.87		235	0.622
	234	0.84		234	0.587
	233	0.811		233	0.548
	232	0.78		232	0.509
	231	0.742		231	0.471
	230	0.712		230	0.435
	229	0.685		229	0.4
	228	0.656		228	0.362
	227	0.632		227	0.325
	226	0.607		226	0.292
	225	0.593		225	0.26
	224	0.573		224	0.228
	223	0.557		223	0.197
	222	0.549		222	0.166
	221	0.542		221	0.138
	220	0.534		220	0.108
	219	0.532		219	0.081
	218	0.539		218	0.053
	217	0.552		217	0.029
	216	0.564		216	0.009
	215	0.579		215	-0.013
	214	0.599		214	-0.027
	213	0.627		213	-0.05
	212	0.657		212	-0.056
	211	0.687		211	-0.071
	210	0.723		210	-0.081
	209	0.759		209	-0.082
	208	0.806		208	-0.077
	207	0.848		207	-0.061
	206	0.89		206	-0.052
	205	0.941		205	-0.066
	204	0.99		204	-0.021
	203	1.025		203	-0.013
	202	1.077		202	0.014
	201	1.116		201	0.061
	200	1.174		200	0.103

## Sheet: pH5
				7 days			21 days
				700	0.011		700	0.01
				699	0.011		698	0.009
				698	0.011		696	0.01
				697	0.011		694	0.01
				696	0.012		692	0.01
				695	0.012		690	0.01
				694	0.012		688	0.01
				693	0.011		686	0.01
				692	0.011		684	0.01
				691	0.011		682	0.01
				690	0.011		680	0.01
				689	0.011		678	0.01
				688	0.011		676	0.01
				687	0.011		674	0.01
				686	0.011		672	0.01
				685	0.011		670	0.01
				684	0.01		668	0.01
				683	0.01		666	0.01
				682	0.011		664	0.01
				681	0.01		662	0.01
				680	0.01		660	0.01
				679	0.011		658	0.01
				678	0.011		656	0.01
				677	0.011		654	0.01
				676	0.011		652	0.01
				675	0.011		650	0.01
				674	0.011		648	0.01
				673	0.01		646	0.011
				672	0.01		644	0.01
				671	0.01		642	0.011
				670	0.01		640	0.01
				669	0.011		638	0.011
				668	0.01		636	0.011
				667	0.01		634	0.011
				666	0.011		632	0.011
				665	0.011		630	0.011
				664	0.01		628	0.011
				663	0.011		626	0.011
				662	0.01		624	0.01
				661	0.011		622	0.011
				660	0.011		620	0.011
				659	0.011		618	0.011
				658	0.011		616	0.011
				657	0.01		614	0.011
				656	0.011		612	0.011
				655	0.01		610	0.011
				654	0.01		608	0.011
				653	0.011		606	0.011
				652	0.011		604	0.011
				651	0.011		602	0.011
				650	0.011		600	0.011
				649	0.01		598	0.012
				648	0.011		596	0.011
				647	0.01		594	0.012
				646	0.011		592	0.012
				645	0.011		590	0.011
				644	0.011		588	0.011
				643	0.011		586	0.011
				642	0.011		584	0.01
				641	0.011		582	0.011
				640	0.011		580	0.011
				639	0.011		578	0.012
				638	0.011		576	0.011
				637	0.011		574	0.011
				636	0.011		572	0.011
				635	0.011		570	0.011
				634	0.01		568	0.012
				633	0.01		566	0.012
				632	0.01		564	0.011
				631	0.01		562	0.011
				630	0.011		560	0.01
				629	0.011		558	0.011
				628	0.01		556	0.011
				627	0.01		554	0.01
				626	0.011		552	0.011
				625	0.01		550	0.011
				624	0.011		548	0.011
				623	0.011		546	0.011
				622	0.01		544	0.011
				621	0.01		542	0.011
				620	0.011		540	0.011
				619	0.011		538	0.011
				618	0.01		536	0.012
				617	0.011		534	0.012
				616	0.01		532	0.012
				615	0.01		530	0.011
				614	0.011		528	0.012
				613	0.01		526	0.012
				612	0.011		524	0.014
				611	0.01		522	0.014
				610	0.01		520	0.013
				609	0.01		518	0.013
				608	0.01		516	0.013
				607	0.01		514	0.013
				606	0.01		512	0.013
				605	0.01		510	0.013
				604	0.01		508	0.012
				603	0.01		506	0.012
				602	0.01		504	0.014
				601	0.01		502	0.013
				600	0.011		500	0.013
				599	0.011		498	0.012
				598	0.011		496	0.013
				597	0.01		494	0.013
				596	0.01		492	0.014
				595	0.01		490	0.014
				594	0.01		488	0.013
				593	0.01		486	0.014
				592	0.011		484	0.013
				591	0.011		482	0.013
				590	0.01		480	0.013
				589	0.011		478	0.013
				588	0.01		476	0.012
				587	0.01		474	0.013
				586	0.008		472	0.013
				585	0.007		470	0.013
				584	0.007		468	0.013
				583	0.006		466	0.014
				582	0.006		464	0.014
				581	0.004		462	0.014
				580	0.004		460	0.014
				579	0.003		458	0.014
				578	0.002		456	0.014
				577	0.002		454	0.014
				576	0.002		452	0.015
				575	0.002		450	0.015
				574	0.001		448	0.015
				573	0		446	0.015
				572	0		444	0.016
				571	-0.001		442	0.016
				570	-0.002		440	0.016
				569	-0.004		438	0.017
				568	-0.005		436	0.017
				567	-0.006		434	0.017
				566	-0.009		432	0.017
				565	-0.01		430	0.016
				564	-0.011		428	0.017
				563	-0.013		426	0.017
				562	-0.015		424	0.017
				561	-0.016		422	0.017
				560	-0.017		420	0.018
				559	-0.018		418	0.019
				558	-0.02		416	0.02
				557	-0.022		414	0.018
				556	-0.022		412	0.018
				555	-0.023		410	0.018
				554	-0.023		408	0.017
				553	-0.023		406	0.02
				552	-0.023		404	0.019
				551	-0.023		402	0.019
				550	-0.023		400	0.022
				549	-0.023		398	0.02
				548	-0.023		396	0.02
				547	-0.022		394	0.019
				546	-0.022		392	0.022
				545	-0.021		390	0.02
				544	-0.021		388	0.021
				543	-0.019		386	0.019
				542	-0.019		384	0.021
				541	-0.018		382	0.022
				540	-0.017		380	0.02
				539	-0.016		378	0.017
				538	-0.015		376	0.018
				537	-0.015		374	0.02
				536	-0.014		372	0.018
				535	-0.013		370	0.02
				534	-0.013		368	0.019
				533	-0.011		366	0.019
				532	-0.011		364	0.018
				531	-0.01		362	0.02
				530	-0.01		360	0.018
				529	-0.008		358	0.02
				528	-0.007		356	0.019
				527	-0.007		354	0.022
				526	-0.006		352	0.017
				525	-0.007		350	0.019
				524	-0.006		348	0.017
				523	-0.005		346	0.021
				522	-0.005		344	0.022
				521	-0.005		342	0.022
				520	-0.004		340	0.026
				519	-0.004		338	0.021
				518	-0.003		336	0.02
				517	-0.003		334	0.021
				516	-0.003		332	0.022
				515	-0.003		330	0.024
				514	-0.003		328	0.026
				513	-0.003		326	0.026
				512	-0.002		324	0.029
				511	-0.001		322	0.033
				510	-0.002		320	0.038
				509	-0.002		318	0.043
				508	-0.001		316	0.049
				507	-0.001		314	0.053
				506	0		312	0.06
				505	0		310	0.064
				504	0		308	0.073
				503	0.001		306	0.081
				502	0		304	0.09
				501	0.001		302	0.1
				500	0.002		300	0.113
				499	0.002		298	0.133
				498	0.002		296	0.153
				497	0.002		294	0.182
				496	0.003		292	0.215
				495	0.003		290	0.256
				494	0.004		288	0.304
				493	0.003		286	0.355
				492	0.003		284	0.405
				491	0.004		282	0.469
				490	0.004		280	0.524
				489	0.005		278	0.592
				488	0.004		276	0.655
				487	0.005		274	0.71
				486	0.005		272	0.76
				485	0.005		270	0.806
				484	0.005		268	0.84
				483	0.006		266	0.853
				482	0.006		264	0.861
				481	0.006		262	0.855
				480	0.006		260	0.835
				479	0.006		258	0.8
				478	0.007		256	0.763
				477	0.006		254	0.71
				476	0.006		252	0.66
				475	0.006		250	0.602
				474	0.006		248	0.55
				473	0.007		246	0.5
				472	0.007		244	0.452
				471	0.007		242	0.411
				470	0.007		240	0.37
				469	0.007		238	0.333
				468	0.007		236	0.304
				467	0.007		234	0.281
				466	0.007		232	0.266
				465	0.007		230	0.258
				464	0.007		228	0.262
				463	0.008		226	0.275
				462	0.007		224	0.3
				461	0.007		222	0.336
				460	0.007		220	0.385
				459	0.007		218	0.453
				458	0.008		216	0.53
				457	0.008		214	0.612
				456	0.008		212	0.7
				455	0.008		210	0.794
				454	0.008		208	0.886
				453	0.008		206	0.961
				452	0.007		204	1.04
				451	0.007		202	1.086
				450	0.007		200	1.137
				449	0.008
				448	0.007
				447	0.008
				446	0.008
				445	0.008
				444	0.007
				443	0.007
				442	0.007
				441	0.007
				440	0.008
				439	0.008
				438	0.007
				437	0.007
				436	0.006
				435	0.006
				434	0.006
				433	0.005
				432	0.006
				431	0.006
				430	0.006
				429	0.005
				428	0.005
				427	0.006
				426	0.006
				425	0.006
				424	0.004
				423	0.004
				422	0.006
				421	0.005
				420	0.005
				419	0.005
				418	0.007
				417	0.006
				416	0.005
				415	0.006
				414	0.007
				413	0.005
				412	0.006
				411	0.007
				410	0.005
				409	0.005
				408	0.004
				407	0.004
				406	0.004
				405	0.004
				404	0.004
				403	0.004
				402	0.004
				401	0.002
				400	0.001
				399	0.004
				398	0.003
				397	0.001
				396	0.003
				395	0.006
				394	0.004
				393	0.004
				392	0.002
				391	0.001
				390	0
				389	0.003
				388	0.001
				387	0.002
				386	0.001
				385	0.003
				384	0.007
				383	0.011
				382	0.008
				381	0.004
				380	0.003
				379	-0.006
				378	-0.003
				377	-0.002
				376	-0.001
				375	-0.002
				374	0
				373	0
				372	-0.001
				371	0
				370	0.002
				369	0.001
				368	0.001
				367	0
				366	0.001
				365	0
				364	0.001
				363	0
				362	0
				361	0
				360	0.002
				359	0
				358	0
				357	0
				356	-0.001
				355	-0.002
				354	0
				353	0
				352	-0.002
				351	0
				350	0
				349	0.002
				348	0.002
				347	0.001
				346	-0.003
				345	-0.004
				344	-0.005
				343	-0.005
				342	-0.007
				341	-0.004
				340	-0.006
				339	0.005
				338	0.004
				337	0.001
				336	0.003
				335	0.002
				334	0.004
				333	0.003
				332	0.003
				331	0.006
				330	0.006
				329	0.003
				328	0.004
				327	0.001
				326	0.002
				325	0.003
				324	0.003
				323	0.002
				322	0.003
				321	0.002
				320	0.002
				319	0
				318	0.001
				317	0.001
				316	0
				315	0.001
				314	0.002
				313	0
				312	-0.001
				311	-0.001
				310	-0.001
				309	-0.002
				308	-0.002
				307	-0.002
				306	0.002
				305	0
				304	0
				303	0.003
				302	0.004
				301	0.004
				300	0.008
				299	0.014
				298	0.018
				297	0.02
				296	0.026
				295	0.033
				294	0.042
				293	0.05
				292	0.058
				291	0.07
				290	0.082
				289	0.095
				288	0.107
				287	0.123
				286	0.141
				285	0.157
				284	0.176
				283	0.196
				282	0.21
				281	0.231
				280	0.253
				279	0.276
				278	0.299
				277	0.32
				276	0.341
				275	0.364
				274	0.382
				273	0.401
				272	0.413
				271	0.434
				270	0.447
				269	0.456
				268	0.466
				267	0.472
				266	0.476
				265	0.476
				264	0.476
				263	0.476
				262	0.468
				261	0.462
				260	0.453
				259	0.443
				258	0.429
				257	0.417
				256	0.397
				255	0.382
				254	0.365
				253	0.348
				252	0.328
				251	0.307
				250	0.288
				249	0.269
				248	0.25
				247	0.235
				246	0.218
				245	0.204
				244	0.185
				243	0.17
				242	0.153
				241	0.142
				240	0.128
				239	0.113
				238	0.096
				237	0.086
				236	0.071
				235	0.054
				234	0.041
				233	0.023
				232	0.008
				231	-0.008
				230	-0.024
				229	-0.04
				228	-0.056
				227	-0.072
				226	-0.089
				225	-0.106
				224	-0.125
				223	-0.142
				222	-0.154
				221	-0.172
				220	-0.186
				219	-0.205
				218	-0.226
				217	-0.24
				216	-0.255
				215	-0.271
				214	-0.289
				213	-0.299
				212	-0.314
				211	-0.314
				210	-0.32
				209	-0.341
				208	-0.337
				207	-0.339
				206	-0.338
				205	-0.345
				204	-0.329
				203	-0.331
				202	-0.308
				201	-0.294
				200	-0.276

## Sheet: pH12
	0h				7 days			21 days
			0.005
	700	-0.005	0		700	0.056		698	0.001
	699	-0.005	0		699	0.056		696	0.002
	698	-0.005	0		698	0.056		694	0.001
	697	-0.005	0		697	0.056		692	0.001
	696	-0.005	0		696	0.056		690	0.001
	695	-0.005	0		695	0.055		688	0.001
	694	-0.005	0		694	0.056		686	0.002
	693	-0.005	0		693	0.055		684	0.002
	692	-0.005	0		692	0.056		682	0.002
	691	-0.005	0		691	0.055		680	0.002
	690	-0.005	0		690	0.056		678	0.002
	689	-0.005	0		689	0.055		676	0.002
	688	-0.006	-0.001		688	0.055		674	0.001
	687	-0.005	0		687	0.056		672	0.002
	686	-0.005	0		686	0.055		670	0.002
	685	-0.005	0		685	0.055		668	0.001
	684	-0.005	0		684	0.055		666	0.001
	683	-0.005	0		683	0.055		664	0.001
	682	-0.005	0		682	0.055		662	0.002
	681	-0.005	0		681	0.055		660	0.002
	680	-0.005	0		680	0.055		658	0.002
	679	-0.005	0		679	0.055		656	0.001
	678	-0.006	-0.001		678	0.056		654	0.002
	677	-0.005	0		677	0.055		652	0.002
	676	-0.005	0		676	0.055		650	0.002
	675	-0.005	0		675	0.055		648	0.002
	674	-0.006	-0.001		674	0.055		646	0.002
	673	-0.005	0		673	0.055		644	0.002
	672	-0.005	0		672	0.055		642	0.002
	671	-0.005	0		671	0.055		640	0.002
	670	-0.005	0		670	0.055		638	0.002
	669	-0.005	0		669	0.055		636	0.002
	668	-0.005	0		668	0.055		634	0.001
	667	-0.005	0		667	0.055		632	0.002
	666	-0.006	-0.001		666	0.055		630	0.002
	665	-0.005	0		665	0.055		628	0.002
	664	-0.005	0		664	0.055		626	0.002
	663	-0.005	0		663	0.055		624	0.002
	662	-0.004	0.001		662	0.055		622	0.002
	661	-0.005	0		661	0.055		620	0.002
	660	-0.005	0		660	0.055		618	0.002
	659	-0.005	0		659	0.055		616	0.002
	658	-0.004	0.001		658	0.055		614	0.002
	657	-0.005	0		657	0.055		612	0.002
	656	-0.005	0		656	0.055		610	0.002
	655	-0.005	0		655	0.055		608	0.002
	654	-0.005	0		654	0.055		606	0.002
	653	-0.004	0.001		653	0.055		604	0.002
	652	-0.005	0		652	0.055		602	0.002
	651	-0.005	0		651	0.055		600	0.002
	650	-0.005	0		650	0.055		598	0.003
	649	-0.005	0		649	0.055		596	0.002
	648	-0.005	0		648	0.055		594	0.002
	647	-0.005	0		647	0.055		592	0.003
	646	-0.004	0.001		646	0.055		590	0.002
	645	-0.005	0		645	0.056		588	0.002
	644	-0.005	0		644	0.056		586	0.002
	643	-0.005	0		643	0.055		584	0.001
	642	-0.005	0		642	0.055		582	0.001
	641	-0.005	0		641	0.055		580	0
	640	-0.005	0		640	0.055		578	0.001
	639	-0.004	0.001		639	0.055		576	0.002
	638	-0.005	0		638	0.055		574	0.002
	637	-0.005	0		637	0.055		572	0.002
	636	-0.005	0		636	0.055		570	0.002
	635	-0.004	0.001		635	0.056		568	0.002
	634	-0.005	0		634	0.055		566	0.002
	633	-0.005	0		633	0.055		564	0.001
	632	-0.005	0		632	0.055		562	0.001
	631	-0.005	0		631	0.055		560	0.001
	630	-0.005	0		630	0.056		558	0.001
	629	-0.005	0		629	0.055		556	0.001
	628	-0.005	0		628	0.055		554	0.001
	627	-0.005	0		627	0.055		552	0.001
	626	-0.005	0		626	0.056		550	0.001
	625	-0.005	0		625	0.055		548	0.001
	624	-0.004	0.001		624	0.055		546	0.001
	623	-0.005	0		623	0.056		544	0.001
	622	-0.004	0.001		622	0.056		542	0.001
	621	-0.005	0		621	0.056		540	0.001
	620	-0.005	0		620	0.056		538	0.001
	619	-0.005	0		619	0.056		536	0.002
	618	-0.005	0		618	0.056		534	0.002
	617	-0.005	0		617	0.056		532	0.002
	616	-0.005	0		616	0.056		530	0.002
	615	-0.005	0		615	0.055		528	0.003
	614	-0.005	0		614	0.056		526	0.003
	613	-0.005	0		613	0.055		524	0.003
	612	-0.005	0		612	0.056		522	0.004
	611	-0.004	0.001		611	0.056		520	0.004
	610	-0.005	0		610	0.055		518	0.002
	609	-0.004	0.001		609	0.056		516	0.003
	608	-0.004	0.001		608	0.056		514	0.002
	607	-0.005	0		607	0.056		512	0.003
	606	-0.005	0		606	0.055		510	0.002
	605	-0.004	0.001		605	0.055		508	0.002
	604	-0.005	0		604	0.055		506	0.002
	603	-0.005	0		603	0.056		504	0.002
	602	-0.004	0.001		602	0.055		502	0.002
	601	-0.005	0		601	0.055		500	0.001
	600	-0.005	0		600	0.056		498	0.001
	599	-0.004	0.001		599	0.056		496	0.002
	598	-0.005	0		598	0.055		494	0.001
	597	-0.005	0		597	0.055		492	0.002
	596	-0.004	0.001		596	0.055		490	0.003
	595	-0.005	0		595	0.055		488	0.001
	594	-0.004	0.001		594	0.055		486	0.003
	593	-0.005	0		593	0.055		484	0.002
	592	-0.005	0		592	0.055		482	0.002
	591	-0.005	0		591	0.054		480	0.001
	590	-0.005	0		590	0.054		478	0.001
	589	-0.006	-0.001		589	0.054		476	0.001
	588	-0.006	-0.001		588	0.054		474	0.001
	587	-0.006	-0.001		587	0.054		472	0.001
	586	-0.006	-0.001		586	0.054		470	0.002
	585	-0.006	-0.001		585	0.053		468	0.002
	584	-0.006	-0.001		584	0.054		466	0.002
	583	-0.007	-0.002		583	0.054		464	0.002
	582	-0.006	-0.001		582	0.054		462	0.002
	581	-0.007	-0.002		581	0.053		460	0.002
	580	-0.006	-0.001		580	0.053		458	0.002
	579	-0.006	-0.001		579	0.052		456	0.002
	578	-0.006	-0.001		578	0.052		454	0.002
	577	-0.006	-0.001		577	0.051		452	0.002
	576	-0.006	-0.001		576	0.049		450	0.003
	575	-0.006	-0.001		575	0.049		448	0.003
	574	-0.006	-0.001		574	0.047		446	0.002
	573	-0.006	-0.001		573	0.046		444	0.003
	572	-0.006	-0.001		572	0.045		442	0.004
	571	-0.006	-0.001		571	0.043		440	0.003
	570	-0.006	-0.001		570	0.042		438	0.002
	569	-0.006	-0.001		569	0.04		436	0.003
	568	-0.007	-0.002		568	0.039		434	0.004
	567	-0.006	-0.001		567	0.037		432	0.004
	566	-0.007	-0.002		566	0.036		430	0.004
	565	-0.006	-0.001		565	0.034		428	0.004
	564	-0.006	-0.001		564	0.032		426	0.004
	563	-0.007	-0.002		563	0.031		424	0.005
	562	-0.007	-0.002		562	0.029		422	0.003
	561	-0.007	-0.002		561	0.028		420	0.004
	560	-0.008	-0.003		560	0.026		418	0.007
	559	-0.008	-0.003		559	0.025		416	0.006
	558	-0.007	-0.002		558	0.024		414	0.003
	557	-0.007	-0.002		557	0.022		412	0.005
	556	-0.007	-0.002		556	0.022		410	0.005
	555	-0.008	-0.003		555	0.021		408	0.006
	554	-0.007	-0.002		554	0.02		406	0.005
	553	-0.007	-0.002		553	0.02		404	0.007
	552	-0.008	-0.003		552	0.02		402	0.006
	551	-0.007	-0.002		551	0.02		400	0.006
	550	-0.007	-0.002		550	0.021		398	0.007
	549	-0.007	-0.002		549	0.02		396	0.007
	548	-0.007	-0.002		548	0.02		394	0.005
	547	-0.007	-0.002		547	0.021		392	0.007
	546	-0.007	-0.002		546	0.022		390	0.006
	545	-0.007	-0.002		545	0.023		388	0.009
	544	-0.007	-0.002		544	0.023		386	0.008
	543	-0.007	-0.002		543	0.025		384	0.007
	542	-0.007	-0.002		542	0.026		382	0.006
	541	-0.007	-0.002		541	0.026		380	0.006
	540	-0.006	-0.001		540	0.027		378	0.009
	539	-0.006	-0.001		539	0.028		376	0.006
	538	-0.006	-0.001		538	0.03		374	0.006
	537	-0.007	-0.002		537	0.029		372	0.007
	536	-0.006	-0.001		536	0.03		370	0.006
	535	-0.006	-0.001		535	0.031		368	0.009
	534	-0.006	-0.001		534	0.032		366	0.006
	533	-0.006	-0.001		533	0.033		364	0.006
	532	-0.006	-0.001		532	0.033		362	0.006
	531	-0.007	-0.002		531	0.035		360	0.006
	530	-0.006	-0.001		530	0.035		358	0.007
	529	-0.004	0.001		529	0.04		356	0.006
	528	-0.003	0.002		528	0.039		354	0.01
	527	-0.004	0.001		527	0.038		352	0.001
	526	-0.005	0		526	0.04		350	0.003
	525	-0.004	0.001		525	0.04		348	0.005
	524	-0.005	0		524	0.041		346	0.005
	523	-0.005	0		523	0.041		344	0.006
	522	-0.005	0		522	0.041		342	0.009
	521	-0.003	0.002		521	0.041		340	0.009
	520	-0.003	0.002		520	0.042		338	0.008
	519	-0.003	0.002		519	0.043		336	0.008
	518	-0.003	0.002		518	0.043		334	0.01
	517	-0.002	0.003		517	0.043		332	0.01
	516	-0.001	0.004		516	0.044		330	0.011
	515	-0.002	0.003		515	0.044		328	0.011
	514	-0.002	0.003		514	0.043		326	0.01
	513	-0.002	0.003		513	0.044		324	0.011
	512	-0.003	0.002		512	0.045		322	0.013
	511	-0.003	0.002		511	0.045		320	0.013
	510	-0.003	0.002		510	0.045		318	0.011
	509	-0.003	0.002		509	0.046		316	0.013
	508	-0.003	0.002		508	0.046		314	0.016
	507	-0.003	0.002		507	0.046		312	0.018
	506	-0.003	0.002		506	0.047		310	0.017
	505	-0.003	0.002		505	0.048		308	0.019
	504	-0.003	0.002		504	0.049		306	0.02
	503	-0.003	0.002		503	0.05		304	0.02
	502	-0.002	0.003		502	0.05		302	0.021
	501	-0.003	0.002		501	0.05		300	0.023
	500	-0.002	0.003		500	0.051		298	0.026
	499	-0.002	0.003		499	0.05		296	0.03
	498	-0.001	0.004		498	0.051		294	0.033
	497	-0.002	0.003		497	0.051		292	0.036
	496	-0.002	0.003		496	0.051		290	0.04
	495	-0.002	0.003		495	0.052		288	0.046
	494	-0.002	0.003		494	0.052		286	0.05
	493	-0.002	0.003		493	0.053		284	0.053
	492	-0.002	0.003		492	0.053		282	0.06
	491	-0.002	0.003		491	0.053		280	0.063
	490	-0.003	0.002		490	0.053		278	0.069
	489	-0.002	0.003		489	0.054		276	0.073
	488	-0.002	0.003		488	0.054		274	0.077
	487	-0.003	0.002		487	0.054		272	0.081
	486	-0.002	0.003		486	0.054		270	0.084
	485	-0.003	0.002		485	0.054		268	0.087
	484	-0.003	0.002		484	0.054		266	0.091
	483	-0.002	0.003		483	0.054		264	0.091
	482	-0.003	0.002		482	0.054		262	0.09
	481	-0.003	0.002		481	0.055		260	0.09
	480	-0.003	0.002		480	0.055		258	0.091
	479	-0.002	0.003		479	0.055		256	0.092
	478	-0.002	0.003		478	0.056		254	0.09
	477	-0.002	0.003		477	0.055		252	0.091
	476	-0.002	0.003		476	0.056		250	0.09
	475	-0.002	0.003		475	0.056		248	0.088
	474	-0.003	0.002		474	0.056		246	0.086
	473	-0.003	0.002		473	0.056		244	0.085
	472	-0.002	0.003		472	0.056		242	0.084
	471	-0.003	0.002		471	0.056		240	0.083
	470	-0.003	0.002		470	0.056		238	0.086
	469	-0.003	0.002		469	0.057		236	0.089
	468	-0.003	0.002		468	0.057		234	0.095
	467	-0.002	0.003		467	0.057		232	0.108
	466	-0.003	0.002		466	0.057		230	0.127
	465	-0.003	0.002		465	0.057		228	0.154
	464	-0.003	0.002		464	0.057		226	0.194
	463	-0.003	0.002		463	0.057		224	0.246
	462	-0.003	0.002		462	0.057		222	0.312
	461	-0.003	0.002		461	0.057		220	0.396
	460	-0.003	0.002		460	0.057		218	0.497
	459	-0.003	0.002		459	0.057		216	0.612
	458	-0.003	0.002		458	0.058		214	0.725
	457	-0.003	0.002		457	0.058		212	0.837
	456	-0.004	0.001		456	0.057		210	0.967
	455	-0.003	0.002		455	0.058		208	1.083
	454	-0.003	0.002		454	0.057		206	1.134
	453	-0.003	0.002		453	0.057		204	1.225
	452	-0.003	0.002		452	0.057		202	1.29
	451	-0.003	0.002		451	0.057
	450	-0.003	0.002		450	0.057
	449	-0.003	0.002		449	0.057
	448	-0.003	0.002		448	0.057
	447	-0.003	0.002		447	0.057
	446	-0.003	0.002		446	0.057
	445	-0.003	0.002		445	0.058
	444	-0.003	0.002		444	0.056
	443	-0.004	0.001		443	0.057
	442	-0.003	0.002		442	0.056
	441	-0.004	0.001		441	0.056
	440	-0.003	0.002		440	0.057
	439	-0.004	0.001		439	0.057
	438	-0.003	0.002		438	0.057
	437	-0.002	0.003		437	0.057
	436	-0.003	0.002		436	0.057
	435	-0.003	0.002		435	0.056
	434	-0.004	0.001		434	0.057
	433	-0.003	0.002		433	0.056
	432	-0.003	0.002		432	0.057
	431	-0.002	0.003		431	0.056
	430	-0.003	0.002		430	0.056
	429	-0.003	0.002		429	0.055
	428	-0.004	0.001		428	0.055
	427	-0.002	0.003		427	0.055
	426	-0.003	0.002		426	0.055
	425	-0.001	0.004		425	0.054
	424	-0.002	0.003		424	0.054
	423	-0.002	0.003		423	0.055
	422	-0.002	0.003		422	0.055
	421	-0.002	0.003		421	0.055
	420	-0.001	0.004		420	0.054
	419	-0.001	0.004		419	0.055
	418	-0.001	0.004		418	0.055
	417	-0.002	0.003		417	0.054
	416	-0.003	0.002		416	0.054
	415	-0.003	0.002		415	0.054
	414	-0.001	0.004		414	0.054
	413	-0.001	0.004		413	0.054
	412	-0.003	0.002		412	0.055
	411	-0.004	0.001		411	0.057
	410	-0.002	0.003		410	0.054
	409	-0.003	0.002		409	0.054
	408	-0.003	0.002		408	0.055
	407	-0.001	0.004		407	0.054
	406	-0.004	0.001		406	0.055
	405	-0.002	0.003		405	0.052
	404	-0.003	0.002		404	0.052
	403	-0.004	0.001		403	0.053
	402	-0.002	0.003		402	0.054
	401	-0.003	0.002		401	0.054
	400	-0.006	-0.001		400	0.053
	399	-0.003	0.002		399	0.054
	398	-0.003	0.002		398	0.053
	397	-0.003	0.002		397	0.054
	396	-0.004	0.001		396	0.054
	395	-0.004	0.001		395	0.052
	394	-0.007	-0.002		394	0.051
	393	-0.003	0.002		393	0.051
	392	-0.005	0		392	0.05
	391	-0.003	0.002		391	0.048
	390	-0.001	0.004		390	0.045
	389	-0.003	0.002		389	0.049
	388	-0.002	0.003		388	0.049
	387	0	0.005		387	0.05
	386	0.001	0.006		386	0.05
	385	-0.001	0.004		385	0.053
	384	-0.001	0.004		384	0.053
	383	-0.001	0.004		383	0.056
	382	-0.006	-0.001		382	0.054
	381	-0.006	-0.001		381	0.055
	380	-0.006	-0.001		380	0.054
	379	0	0.005		379	0.043
	378	-0.002	0.003		378	0.045
	377	0	0.005		377	0.046
	376	-0.002	0.003		376	0.049
	375	-0.002	0.003		375	0.045
	374	0	0.005		374	0.047
	373	-0.001	0.004		373	0.047
	372	0	0.005		372	0.043
	371	-0.003	0.002		371	0.05
	370	-0.005	0		370	0.053
	369	-0.005	0		369	0.054
	368	-0.003	0.002		368	0.05
	367	-0.001	0.004		367	0.048
	366	-0.003	0.002		366	0.052
	365	0	0.005		365	0.051
	364	-0.002	0.003		364	0.052
	363	0	0.005		363	0.048
	362	-0.004	0.001		362	0.051
	361	-0.004	0.001		361	0.047
	360	-0.004	0.001		360	0.052
	359	-0.005	0		359	0.053
	358	-0.006	-0.001		358	0.051
	357	-0.008	-0.003		357	0.05
	356	-0.007	-0.002		356	0.049
	355	-0.005	0		355	0.046
	354	-0.004	0.001		354	0.048
	353	-0.004	0.001		353	0.047
	352	-0.003	0.002		352	0.048
	351	-0.008	-0.003		351	0.05
	350	-0.005	0		350	0.05
	349	-0.004	0.001		349	0.053
	348	-0.001	0.004		348	0.053
	347	-0.007	-0.002		347	0.048
	346	-0.006	-0.001		346	0.049
	345	-0.002	0.003		345	0.05
	344	-0.007	-0.002		344	0.049
	343	-0.005	0		343	0.052
	342	-0.007	-0.002		342	0.05
	341	-0.003	0.002		341	0.055
	340	-0.008	-0.003		340	0.051
	339	-0.001	0.004		339	0.055
	338	-0.004	0.001		338	0.056
	337	0	0.005		337	0.055
	336	-0.004	0.001		336	0.057
	335	-0.002	0.003		335	0.054
	334	-0.002	0.003		334	0.056
	333	-0.003	0.002		333	0.055
	332	-0.002	0.003		332	0.057
	331	0	0.005		331	0.057
	330	-0.002	0.003		330	0.058
	329	0	0.005		329	0.057
	328	0.001	0.006		328	0.06
	327	0	0.005		327	0.058
	326	0.001	0.006		326	0.057
	325	0.002	0.007		325	0.057
	324	0	0.005		324	0.056
	323	0	0.005		323	0.055
	322	0	0.005		322	0.055
	321	0.001	0.006		321	0.057
	320	0.001	0.006		320	0.056
	319	-0.001	0.004		319	0.053
	318	0.004	0.009		318	0.054
	317	0.004	0.009		317	0.055
	316	0	0.005		316	0.054
	315	0	0.005		315	0.054
	314	0.001	0.006		314	0.054
	313	0.001	0.006		313	0.051
	312	0.003	0.008		312	0.052
	311	0.003	0.008		311	0.049
	310	0.006	0.011		310	0.049
	309	0.004	0.009		309	0.049
	308	0.006	0.011		308	0.048
	307	0.006	0.011		307	0.048
	306	0.008	0.013		306	0.05
	305	0.009	0.014		305	0.047
	304	0.012	0.017		304	0.048
	303	0.015	0.02		303	0.049
	302	0.018	0.023		302	0.048
	301	0.02	0.025		301	0.046
	300	0.028	0.033		300	0.048
	299	0.035	0.04		299	0.047
	298	0.039	0.044		298	0.047
	297	0.048	0.053		297	0.048
	296	0.057	0.062		296	0.049
	295	0.068	0.073		295	0.049
	294	0.082	0.087		294	0.048
	293	0.094	0.099		293	0.049
	292	0.111	0.116		292	0.049
	291	0.126	0.131		291	0.052
	290	0.147	0.152		290	0.052
	289	0.161	0.166		289	0.052
	288	0.188	0.193		288	0.051
	287	0.207	0.212		287	0.052
	286	0.227	0.232		286	0.056
	285	0.25	0.255		285	0.055
	284	0.276	0.281		284	0.057
	283	0.293	0.298		283	0.058
	282	0.321	0.326		282	0.059
	281	0.345	0.35		281	0.058
	280	0.368	0.373		280	0.062
	279	0.395	0.4		279	0.061
	278	0.42	0.425		278	0.061
	277	0.444	0.449		277	0.064
	276	0.469	0.474		276	0.063
	275	0.493	0.498		275	0.066
	274	0.511	0.516		274	0.066
	273	0.533	0.538		273	0.068
	272	0.547	0.552		272	0.066
	271	0.57	0.575		271	0.069
	270	0.584	0.589		270	0.07
	269	0.596	0.601		269	0.068
	268	0.602	0.607		268	0.068
	267	0.61	0.615		267	0.067
	266	0.614	0.619		266	0.069
	265	0.616	0.621		265	0.069
	264	0.62	0.625		264	0.068
	263	0.61	0.615		263	0.068
	262	0.606	0.611		262	0.066
	261	0.598	0.603		261	0.065
	260	0.591	0.596		260	0.065
	259	0.576	0.581		259	0.066
	258	0.566	0.571		258	0.062
	257	0.55	0.555		257	0.063
	256	0.533	0.538		256	0.062
	255	0.511	0.516		255	0.06
	254	0.493	0.498		254	0.059
	253	0.472	0.477		253	0.058
	252	0.449	0.454		252	0.056
	251	0.427	0.432		251	0.053
	250	0.403	0.408		250	0.052
	249	0.382	0.387		249	0.051
	248	0.358	0.363		248	0.049
	247	0.338	0.343		247	0.048
	246	0.319	0.324		246	0.045
	245	0.299	0.304		245	0.043
	244	0.278	0.283		244	0.042
	243	0.26	0.265		243	0.04
	242	0.244	0.249		242	0.038
	241	0.23	0.235		241	0.035
	240	0.213	0.218		240	0.032
	239	0.196	0.201		239	0.03
	238	0.184	0.189		238	0.027
	237	0.17	0.175		237	0.024
	236	0.155	0.16		236	0.021
	235	0.143	0.148		235	0.017
	234	0.131	0.136		234	0.011
	233	0.12	0.125		233	0.006
	232	0.108	0.113		232	0
	231	0.099	0.104		231	-0.005
	230	0.091	0.096		230	-0.011
	229	0.082	0.087		229	-0.018
	228	0.075	0.08		228	-0.024
	227	0.07	0.075		227	-0.03
	226	0.064	0.069		226	-0.034
	225	0.061	0.066		225	-0.038
	224	0.059	0.064		224	-0.043
	223	0.059	0.064		223	-0.048
	222	0.059	0.064		222	-0.048
	221	0.062	0.067		221	-0.048
	220	0.064	0.069		220	-0.042
	219	0.068	0.073		219	-0.041
	218	0.072	0.077		218	-0.035
	217	0.079	0.084		217	-0.031
	216	0.086	0.091		216	-0.021
	215	0.094	0.099		215	-0.014
	214	0.103	0.108		214	0.002
	213	0.118	0.123		213	0.025
	212	0.127	0.132		212	0.048
	211	0.144	0.149		211	0.07
	210	0.157	0.162		210	0.098
	209	0.172	0.177		209	0.147
	208	0.193	0.198		208	0.205
	207	0.216	0.221		207	0.255
	206	0.243	0.248		206	0.309
	205	0.271	0.276		205	0.382
	204	0.306	0.311		204	0.425
	203	0.345	0.35		203	0.477
	202	0.384	0.389		202	0.564
	201	0.427	0.432		201	0.605
	200	0.468	0.473		200	0.704
