# Supplementary material for: Impact of particle size, oxidation state and capping agent of different cerium dioxide nanoparticles on the phosphate-induced transformations at different pH and concentration
Source: PLoS One. 2019 Jun 7;14(6):e0217483. doi: 10.1371/journal.pone.0217483 (PMC6555525; doi:10.1371/journal.pone.0217483)
Supplement: S1 Data — Includes the raw data used for all graphs presented. (ZIP) [file pone.0217483.s022.zip › Raw data/UV-vis 5mM Ce 211 all.xlsx]

## Sheet: pH 2
	0h			7 days			21 days
	700	0.006		700	0.028		700	0.014
	699	0.007		699	0.029		698	0.014
	698	0.007		698	0.029		696	0.014
	697	0.006		697	0.03		694	0.014
	696	0.007		696	0.031		692	0.014
	695	0.007		695	0.03		690	0.014
	694	0.007		694	0.031		688	0.014
	693	0.007		693	0.029		686	0.014
	692	0.007		692	0.029		684	0.014
	691	0.006		691	0.028		682	0.014
	690	0.007		690	0.03		680	0.014
	689	0.006		689	0.029		678	0.014
	688	0.006		688	0.029		676	0.014
	687	0.007		687	0.029		674	0.014
	686	0.006		686	0.029		672	0.014
	685	0.007		685	0.029		670	0.014
	684	0.007		684	0.029		668	0.014
	683	0.007		683	0.03		666	0.014
	682	0.007		682	0.029		664	0.014
	681	0.006		681	0.028		662	0.014
	680	0.006		680	0.028		660	0.014
	679	0.006		679	0.027		658	0.014
	678	0.006		678	0.028		656	0.014
	677	0.006		677	0.028		654	0.014
	676	0.007		676	0.028		652	0.014
	675	0.006		675	0.028		650	0.014
	674	0.007		674	0.028		648	0.014
	673	0.007		673	0.027		646	0.013
	672	0.006		672	0.027		644	0.013
	671	0.006		671	0.027		642	0.014
	670	0.007		670	0.028		640	0.014
	669	0.006		669	0.028		638	0.014
	668	0.007		668	0.027		636	0.014
	667	0.006		667	0.027		634	0.014
	666	0.006		666	0.027		632	0.014
	665	0.007		665	0.028		630	0.014
	664	0.007		664	0.027		628	0.013
	663	0.007		663	0.028		626	0.014
	662	0.007		662	0.027		624	0.013
	661	0.007		661	0.027		622	0.013
	660	0.007		660	0.027		620	0.013
	659	0.007		659	0.027		618	0.013
	658	0.007		658	0.027		616	0.013
	657	0.007		657	0.027		614	0.013
	656	0.007		656	0.027		612	0.013
	655	0.007		655	0.027		610	0.013
	654	0.007		654	0.026		608	0.013
	653	0.008		653	0.027		606	0.013
	652	0.007		652	0.027		604	0.013
	651	0.007		651	0.027		602	0.013
	650	0.007		650	0.027		600	0.013
	649	0.007		649	0.027		598	0.013
	648	0.007		648	0.027		596	0.014
	647	0.007		647	0.027		594	0.013
	646	0.007		646	0.027		592	0.013
	645	0.007		645	0.027		590	0.013
	644	0.007		644	0.027		588	0.013
	643	0.007		643	0.027		586	0.013
	642	0.007		642	0.027		584	0.014
	641	0.007		641	0.027		582	0.013
	640	0.007		640	0.026		580	0.013
	639	0.008		639	0.027		578	0.013
	638	0.008		638	0.026		576	0.013
	637	0.008		637	0.027		574	0.013
	636	0.008		636	0.027		572	0.013
	635	0.008		635	0.027		570	0.013
	634	0.008		634	0.026		568	0.013
	633	0.008		633	0.026		566	0.013
	632	0.008		632	0.027		564	0.013
	631	0.008		631	0.026		562	0.013
	630	0.008		630	0.027		560	0.013
	629	0.008		629	0.026		558	0.013
	628	0.007		628	0.026		556	0.014
	627	0.008		627	0.026		554	0.013
	626	0.008		626	0.027		552	0.013
	625	0.008		625	0.026		550	0.013
	624	0.008		624	0.026		548	0.013
	623	0.008		623	0.026		546	0.014
	622	0.009		622	0.026		544	0.013
	621	0.008		621	0.026		542	0.013
	620	0.008		620	0.027		540	0.013
	619	0.008		619	0.026		538	0.012
	618	0.008		618	0.026		536	0.013
	617	0.008		617	0.026		534	0.013
	616	0.008		616	0.026		532	0.013
	615	0.008		615	0.026		530	0.013
	614	0.008		614	0.026		528	0.013
	613	0.008		613	0.026		526	0.013
	612	0.008		612	0.026		524	0.013
	611	0.009		611	0.026		522	0.013
	610	0.008		610	0.026		520	0.013
	609	0.009		609	0.026		518	0.013
	608	0.009		608	0.026		516	0.013
	607	0.008		607	0.026		514	0.013
	606	0.008		606	0.025		512	0.013
	605	0.009		605	0.026		510	0.013
	604	0.008		604	0.025		508	0.012
	603	0.009		603	0.025		506	0.012
	602	0.009		602	0.025		504	0.013
	601	0.009		601	0.025		502	0.013
	600	0.009		600	0.025		500	0.013
	599	0.009		599	0.025		498	0.012
	598	0.009		598	0.026		496	0.013
	597	0.009		597	0.025		494	0.012
	596	0.009		596	0.025		492	0.013
	595	0.008		595	0.025		490	0.013
	594	0.009		594	0.025		488	0.012
	593	0.009		593	0.025		486	0.013
	592	0.009		592	0.026		484	0.013
	591	0.009		591	0.025		482	0.013
	590	0.008		590	0.025		480	0.013
	589	0.009		589	0.025		478	0.013
	588	0.008		588	0.025		476	0.012
	587	0.008		587	0.024		474	0.012
	586	0.008		586	0.024		472	0.013
	585	0.009		585	0.023		470	0.012
	584	0.009		584	0.022		468	0.012
	583	0.009		583	0.022		466	0.013
	582	0.01		582	0.022		464	0.013
	581	0.009		581	0.021		462	0.013
	580	0.01		580	0.021		460	0.013
	579	0.01		579	0.021		458	0.012
	578	0.009		578	0.02		456	0.013
	577	0.009		577	0.02		454	0.013
	576	0.009		576	0.02		452	0.012
	575	0.009		575	0.02		450	0.012
	574	0.009		574	0.02		448	0.013
	573	0.008		573	0.019		446	0.012
	572	0.008		572	0.019		444	0.013
	571	0.008		571	0.018		442	0.013
	570	0.008		570	0.018		440	0.013
	569	0.008		569	0.017		438	0.013
	568	0.008		568	0.016		436	0.013
	567	0.008		567	0.016		434	0.012
	566	0.008		566	0.015		432	0.012
	565	0.008		565	0.014		430	0.012
	564	0.008		564	0.013		428	0.012
	563	0.008		563	0.012		426	0.012
	562	0.008		562	0.011		424	0.012
	561	0.008		561	0.011		422	0.012
	560	0.008		560	0.01		420	0.012
	559	0.008		559	0.01		418	0.012
	558	0.008		558	0.009		416	0.013
	557	0.008		557	0.008		414	0.013
	556	0.008		556	0.007		412	0.011
	555	0.008		555	0.007		410	0.012
	554	0.008		554	0.007		408	0.011
	553	0.009		553	0.007		406	0.011
	552	0.008		552	0.006		404	0.014
	551	0.008		551	0.007		402	0.012
	550	0.009		550	0.007		400	0.012
	549	0.008		549	0.007		398	0.013
	548	0.009		548	0.007		396	0.013
	547	0.008		547	0.007		394	0.012
	546	0.009		546	0.007		392	0.013
	545	0.009		545	0.007		390	0.015
	544	0.009		544	0.007		388	0.013
	543	0.009		543	0.008		386	0.013
	542	0.009		542	0.009		384	0.013
	541	0.009		541	0.009		382	0.013
	540	0.009		540	0.009		380	0.015
	539	0.009		539	0.01		378	0.013
	538	0.009		538	0.01		376	0.015
	537	0.009		537	0.01		374	0.013
	536	0.009		536	0.011		372	0.011
	535	0.009		535	0.011		370	0.013
	534	0.01		534	0.012		368	0.016
	533	0.01		533	0.012		366	0.015
	532	0.009		532	0.011		364	0.014
	531	0.009		531	0.012		362	0.014
	530	0.01		530	0.012		360	0.014
	529	0.01		529	0.014		358	0.015
	528	0.01		528	0.015		356	0.015
	527	0.01		527	0.014		354	0.016
	526	0.01		526	0.015		352	0.007
	525	0.01		525	0.015		350	0.011
	524	0.01		524	0.015		348	0.01
	523	0.011		523	0.016		346	0.012
	522	0.011		522	0.016		344	0.016
	521	0.011		521	0.015		342	0.02
	520	0.012		520	0.017		340	0.019
	519	0.011		519	0.017		338	0.019
	518	0.013		518	0.017		336	0.019
	517	0.013		517	0.016		334	0.018
	516	0.014		516	0.017		332	0.02
	515	0.013		515	0.017		330	0.021
	514	0.013		514	0.016		328	0.022
	513	0.013		513	0.017		326	0.022
	512	0.013		512	0.017		324	0.025
	511	0.013		511	0.016		322	0.029
	510	0.013		510	0.017		320	0.027
	509	0.013		509	0.017		318	0.029
	508	0.013		508	0.017		316	0.032
	507	0.014		507	0.016		314	0.033
	506	0.014		506	0.016		312	0.036
	505	0.014		505	0.016		310	0.035
	504	0.014		504	0.018		308	0.04
	503	0.014		503	0.018		306	0.042
	502	0.015		502	0.018		304	0.046
	501	0.013		501	0.018		302	0.05
	500	0.014		500	0.019		300	0.059
	499	0.014		499	0.019		298	0.074
	498	0.015		498	0.018		296	0.088
	497	0.015		497	0.019		294	0.109
	496	0.015		496	0.019		292	0.136
	495	0.015		495	0.019		290	0.167
	494	0.016		494	0.02		288	0.209
	493	0.015		493	0.022		286	0.252
	492	0.015		492	0.021		284	0.299
	491	0.015		491	0.021		282	0.354
	490	0.015		490	0.019		280	0.41
	489	0.015		489	0.02		278	0.475
	488	0.014		488	0.02		276	0.538
	487	0.015		487	0.019		274	0.606
	486	0.015		486	0.019		272	0.672
	485	0.014		485	0.019		270	0.74
	484	0.014		484	0.019		268	0.793
	483	0.015		483	0.021		266	0.854
	482	0.015		482	0.02		264	0.903
	481	0.015		481	0.02		262	0.95
	480	0.015		480	0.02		260	1
	479	0.015		479	0.02		258	1.037
	478	0.016		478	0.02		256	1.077
	477	0.016		477	0.02		254	1.106
	476	0.015		476	0.02		252	1.132
	475	0.016		475	0.02		250	1.146
	474	0.015		474	0.02		248	1.151
	473	0.015		473	0.019		246	1.146
	472	0.016		472	0.021		244	1.135
	471	0.015		471	0.02		242	1.115
	470	0.015		470	0.02		240	1.086
	469	0.015		469	0.02		238	1.04
	468	0.016		468	0.02		236	0.995
	467	0.016		467	0.02		234	0.94
	466	0.016		466	0.02		232	0.883
	465	0.016		465	0.02		230	0.817
	464	0.015		464	0.02		228	0.752
	463	0.015		463	0.02		226	0.69
	462	0.016		462	0.02		224	0.633
	461	0.015		461	0.02		222	0.579
	460	0.016		460	0.02		220	0.529
	459	0.016		459	0.02		218	0.483
	458	0.016		458	0.02		216	0.442
	457	0.016		457	0.02		214	0.412
	456	0.016		456	0.02		212	0.388
	455	0.016		455	0.02		210	0.375
	454	0.016		454	0.019		208	0.374
	453	0.016		453	0.019		206	0.381
	452	0.016		452	0.019		204	0.406
	451	0.016		451	0.019		202	0.434
	450	0.017		450	0.018		200	0.479
	449	0.016		449	0.019
	448	0.016		448	0.019
	447	0.017		447	0.019
	446	0.016		446	0.019
	445	0.017		445	0.02
	444	0.017		444	0.019
	443	0.017		443	0.019
	442	0.017		442	0.019
	441	0.016		441	0.019
	440	0.016		440	0.018
	439	0.017		439	0.019
	438	0.016		438	0.019
	437	0.018		437	0.019
	436	0.017		436	0.019
	435	0.017		435	0.019
	434	0.016		434	0.019
	433	0.017		433	0.019
	432	0.018		432	0.019
	431	0.017		431	0.019
	430	0.018		430	0.018
	429	0.017		429	0.017
	428	0.016		428	0.019
	427	0.018		427	0.018
	426	0.018		426	0.019
	425	0.018		425	0.019
	424	0.018		424	0.018
	423	0.018		423	0.018
	422	0.018		422	0.019
	421	0.019		421	0.018
	420	0.019		420	0.018
	419	0.018		419	0.019
	418	0.018		418	0.022
	417	0.018		417	0.019
	416	0.018		416	0.019
	415	0.019		415	0.021
	414	0.021		414	0.019
	413	0.019		413	0.018
	412	0.018		412	0.024
	411	0.019		411	0.022
	410	0.019		410	0.018
	409	0.019		409	0.018
	408	0.02		408	0.017
	407	0.019		407	0.017
	406	0.019		406	0.019
	405	0.018		405	0.017
	404	0.018		404	0.017
	403	0.019		403	0.017
	402	0.018		402	0.017
	401	0.02		401	0.018
	400	0.017		400	0.018
	399	0.02		399	0.016
	398	0.02		398	0.015
	397	0.019		397	0.016
	396	0.018		396	0.019
	395	0.02		395	0.017
	394	0.016		394	0.016
	393	0.02		393	0.016
	392	0.02		392	0.017
	391	0.019		391	0.013
	390	0.02		390	0.01
	389	0.02		389	0.012
	388	0.019		388	0.011
	387	0.021		387	0.014
	386	0.017		386	0.013
	385	0.02		385	0.018
	384	0.019		384	0.019
	383	0.019		383	0.019
	382	0.019		382	0.016
	381	0.02		381	0.015
	380	0.015		380	0.016
	379	0.024		379	0.009
	378	0.021		378	0.014
	377	0.026		377	0.014
	376	0.025		376	0.016
	375	0.026		375	0.013
	374	0.028		374	0.015
	373	0.025		373	0.013
	372	0.025		372	0.013
	371	0.025		371	0.017
	370	0.023		370	0.018
	369	0.021		369	0.018
	368	0.024		368	0.017
	367	0.025		367	0.014
	366	0.027		366	0.017
	365	0.025		365	0.017
	364	0.026		364	0.016
	363	0.029		363	0.017
	362	0.026		362	0.016
	361	0.027		361	0.015
	360	0.029		360	0.018
	359	0.027		359	0.018
	358	0.027		358	0.016
	357	0.029		357	0.017
	356	0.026		356	0.015
	355	0.027		355	0.015
	354	0.027		354	0.017
	353	0.026		353	0.015
	352	0.024		352	0.016
	351	0.024		351	0.017
	350	0.026		350	0.017
	349	0.03		349	0.021
	348	0.03		348	0.021
	347	0.023		347	0.018
	346	0.027		346	0.012
	345	0.025		345	0.013
	344	0.028		344	0.011
	343	0.025		343	0.015
	342	0.024		342	0.013
	341	0.028		341	0.015
	340	0.02		340	0.015
	339	0.028		339	0.023
	338	0.026		338	0.025
	337	0.028		337	0.022
	336	0.029		336	0.026
	335	0.028		335	0.025
	334	0.029		334	0.026
	333	0.026		333	0.027
	332	0.028		332	0.027
	331	0.027		331	0.026
	330	0.027		330	0.028
	329	0.028		329	0.025
	328	0.028		328	0.029
	327	0.028		327	0.027
	326	0.025		326	0.026
	325	0.026		325	0.029
	324	0.026		324	0.026
	323	0.024		323	0.026
	322	0.023		322	0.03
	321	0.023		321	0.031
	320	0.023		320	0.03
	319	0.02		319	0.031
	318	0.023		318	0.031
	317	0.021		317	0.035
	316	0.018		316	0.034
	315	0.021		315	0.034
	314	0.019		314	0.035
	313	0.017		313	0.034
	312	0.02		312	0.035
	311	0.02		311	0.036
	310	0.019		310	0.037
	309	0.019		309	0.037
	308	0.023		308	0.039
	307	0.019		307	0.041
	306	0.021		306	0.047
	305	0.023		305	0.045
	304	0.026		304	0.049
	303	0.028		303	0.053
	302	0.031		302	0.058
	301	0.035		301	0.062
	300	0.039		300	0.072
	299	0.046		299	0.079
	298	0.053		298	0.089
	297	0.062		297	0.099
	296	0.073		296	0.114
	295	0.085		295	0.128
	294	0.097		294	0.144
	293	0.113		293	0.163
	292	0.131		292	0.181
	291	0.154		291	0.207
	290	0.178		290	0.231
	289	0.2		289	0.259
	288	0.227		288	0.286
	287	0.257		287	0.316
	286	0.288		286	0.349
	285	0.321		285	0.38
	284	0.353		284	0.415
	283	0.387		283	0.445
	282	0.419		282	0.48
	281	0.46		281	0.514
	280	0.498		280	0.548
	279	0.544		279	0.588
	278	0.589		278	0.624
	277	0.631		277	0.664
	276	0.68		276	0.703
	275	0.722		275	0.738
	274	0.762		274	0.779
	273	0.813		273	0.811
	272	0.853		272	0.842
	271	0.899		271	0.865
	270	0.941		270	0.901
	269	0.971		269	0.924
	268	1.008		268	0.95
	267	1.042		267	0.968
	266	1.074		266	0.987
	265	1.095		265	1.005
	264	1.117		264	1.017
	263	1.133		263	1.036
	262	1.156		262	1.038
	261	1.173		261	1.045
	260	1.183		260	1.056
	259	1.195		259	1.058
	258	1.204		258	1.059
	257	1.209		257	1.059
	256	1.206		256	1.057
	255	1.204		255	1.056
	254	1.202		254	1.054
	253	1.197		253	1.048
	252	1.191		252	1.045
	251	1.185		251	1.037
	250	1.17		250	1.027
	249	1.158		249	1.015
	248	1.139		248	1.005
	247	1.126		247	0.992
	246	1.11		246	0.981
	245	1.09		245	0.967
	244	1.07		244	0.955
	243	1.049		243	0.937
	242	1.027		242	0.92
	241	1.005		241	0.903
	240	0.979		240	0.89
	239	0.953		239	0.868
	238	0.921		238	0.845
	237	0.889		237	0.826
	236	0.858		236	0.802
	235	0.827		235	0.778
	234	0.796		234	0.754
	233	0.763		233	0.73
	232	0.725		232	0.702
	231	0.69		231	0.673
	230	0.655		230	0.647
	229	0.62		229	0.615
	228	0.585		228	0.586
	227	0.55		227	0.561
	226	0.514		226	0.535
	225	0.482		225	0.505
	224	0.449		224	0.478
	223	0.418		223	0.45
	222	0.386		222	0.429
	221	0.358		221	0.403
	220	0.323		220	0.375
	219	0.293		219	0.348
	218	0.261		218	0.321
	217	0.234		217	0.3
	216	0.206		216	0.276
	215	0.177		215	0.253
	214	0.152		214	0.226
	213	0.129		213	0.208
	212	0.102		212	0.185
	211	0.08		211	0.169
	210	0.059		210	0.154
	209	0.041		209	0.147
	208	0.029		208	0.134
	207	0.015		207	0.131
	206	0.012		206	0.123
	205	0.004		205	0.134
	204	0.002		204	0.126
	203	0.008		203	0.113
	202	0.017		202	0.121
	201	0.023		201	0.137
	200	0.028		200	0.128

## Sheet: pH 5
	0h			7 days			21 days
	700	0.001		700	0.009		698	0.004
	699	0.002		699	0.01		696	0.004
	698	0.002		698	0.01		694	0.004
	697	0.002		697	0.01		692	0.003
	696	0.002		696	0.01		690	0.003
	695	0.002		695	0.009		688	0.004
	694	0.002		694	0.01		686	0.003
	693	0.002		693	0.009		684	0.003
	692	0.002		692	0.01		682	0.003
	691	0.002		691	0.009		680	0.003
	690	0.002		690	0.009		678	0.003
	689	0.002		689	0.009		676	0.002
	688	0.001		688	0.009		674	0.003
	687	0.001		687	0.009		672	0.003
	686	0.001		686	0.009		670	0.002
	685	0.002		685	0.009		668	0.002
	684	0.001		684	0.009		666	0.002
	683	0.002		683	0.009		664	0.002
	682	0.001		682	0.01		662	0.002
	681	0.001		681	0.009		660	0.002
	680	0.002		680	0.009		658	0.002
	679	0.001		679	0.009		656	0.001
	678	0.001		678	0.009		654	0.001
	677	0.002		677	0.009		652	0.002
	676	0.002		676	0.009		650	0.002
	675	0.001		675	0.009		648	0.002
	674	0.002		674	0.009		646	0.001
	673	0.002		673	0.009		644	0.001
	672	0.001		672	0.009		642	0.002
	671	0.001		671	0.009		640	0.001
	670	0.001		670	0.009		638	0.001
	669	0.001		669	0.009		636	0.001
	668	0.001		668	0.009		634	0.001
	667	0.001		667	0.009		632	0.001
	666	0.001		666	0.009		630	0.001
	665	0.001		665	0.009		628	0.001
	664	0.001		664	0.009		626	0.001
	663	0.001		663	0.009		624	0.001
	662	0.001		662	0.009		622	0.001
	661	0.002		661	0.009		620	0.001
	660	0.002		660	0.009		618	0.001
	659	0.001		659	0.009		616	0.001
	658	0.001		658	0.009		614	0.001
	657	0.002		657	0.009		612	0.001
	656	0.002		656	0.009		610	0.001
	655	0.002		655	0.009		608	0.001
	654	0.002		654	0.008		606	0.001
	653	0.002		653	0.009		604	0.001
	652	0.001		652	0.009		602	0.001
	651	0.001		651	0.009		600	0.001
	650	0.001		650	0.009		598	0.001
	649	0.002		649	0.009		596	0.002
	648	0.002		648	0.009		594	0.001
	647	0.002		647	0.009		592	0.002
	646	0.002		646	0.009		590	0.002
	645	0.001		645	0.009		588	0.002
	644	0.002		644	0.01		586	0.001
	643	0.001		643	0.009		584	0
	642	0.002		642	0.009		582	0
	641	0.002		641	0.009		580	-0.001
	640	0.001		640	0.009		578	0
	639	0.002		639	0.008		576	0.002
	638	0.002		638	0.009		574	0.002
	637	0.002		637	0.009		572	0.002
	636	0.002		636	0.009		570	0.002
	635	0.002		635	0.009		568	0.002
	634	0.002		634	0.009		566	0.002
	633	0.002		633	0.008		564	0.002
	632	0.002		632	0.009		562	0.001
	631	0.002		631	0.009		560	0.002
	630	0.002		630	0.009		558	0.002
	629	0.002		629	0.009		556	0.002
	628	0.001		628	0.008		554	0.002
	627	0.002		627	0.009		552	0.003
	626	0.002		626	0.009		550	0.002
	625	0.002		625	0.009		548	0.002
	624	0.002		624	0.009		546	0.002
	623	0.002		623	0.009		544	0.002
	622	0.002		622	0.009		542	0.002
	621	0.002		621	0.009		540	0.002
	620	0.002		620	0.009		538	0.002
	619	0.002		619	0.009		536	0.002
	618	0.002		618	0.009		534	0.002
	617	0.003		617	0.009		532	0.002
	616	0.002		616	0.008		530	0.002
	615	0.002		615	0.008		528	0.002
	614	0.002		614	0.009		526	0.002
	613	0.002		613	0.009		524	0.002
	612	0.002		612	0.009		522	0.003
	611	0.003		611	0.009		520	0.002
	610	0.003		610	0.009		518	0.002
	609	0.003		609	0.009		516	0.003
	608	0.003		608	0.009		514	0.002
	607	0.002		607	0.009		512	0.002
	606	0.002		606	0.008		510	0.002
	605	0.002		605	0.009		508	0.002
	604	0.002		604	0.008		506	0
	603	0.002		603	0.009		504	0.002
	602	0.003		602	0.009		502	0.002
	601	0.003		601	0.009		500	0.002
	600	0.003		600	0.009		498	0.001
	599	0.002		599	0.009		496	0.001
	598	0.003		598	0.009		494	0.002
	597	0.002		597	0.009		492	0.001
	596	0.003		596	0.009		490	0.001
	595	0.003		595	0.009		488	0.001
	594	0.002		594	0.009		486	0.002
	593	0.003		593	0.01		484	0.001
	592	0.002		592	0.01		482	0.001
	591	0.002		591	0.009		480	0.002
	590	0.002		590	0.009		478	0.001
	589	0.002		589	0.009		476	0.001
	588	0.002		588	0.009		474	0.001
	587	0.002		587	0.008		472	0.002
	586	0.002		586	0.006		470	0.002
	585	0.002		585	0.006		468	0.002
	584	0.002		584	0.005		466	0.002
	583	0.002		583	0.004		464	0.002
	582	0.002		582	0.004		462	0.002
	581	0.002		581	0.004		460	0.002
	580	0.002		580	0.003		458	0.002
	579	0.002		579	0.003		456	0.002
	578	0.002		578	0.004		454	0.003
	577	0.002		577	0.004		452	0.002
	576	0.003		576	0.004		450	0.002
	575	0.002		575	0.004		448	0.003
	574	0.002		574	0.003		446	0.002
	573	0.002		573	0.003		444	0.003
	572	0.002		572	0.002		442	0.003
	571	0.002		571	0.003		440	0.002
	570	0.002		570	0.002		438	0.003
	569	0.002		569	0		436	0.003
	568	0.002		568	0		434	0.003
	567	0.002		567	0		432	0.003
	566	0.002		566	-0.001		430	0.002
	565	0.002		565	-0.002		428	0.003
	564	0.002		564	-0.002		426	0.002
	563	0.001		563	-0.003		424	0.003
	562	0.002		562	-0.004		422	0.003
	561	0.002		561	-0.004		420	0.003
	560	0.002		560	-0.006		418	0.004
	559	0.002		559	-0.006		416	0.005
	558	0.002		558	-0.008		414	0.004
	557	0.002		557	-0.008		412	0.003
	556	0.002		556	-0.009		410	0.003
	555	0.002		555	-0.009		408	0.005
	554	0.002		554	-0.009		406	0.005
	553	0.002		553	-0.009		404	0.006
	552	0.003		552	-0.01		402	0.004
	551	0.003		551	-0.01		400	0.005
	550	0.003		550	-0.009		398	0.006
	549	0.003		549	-0.009		396	0.004
	548	0.003		548	-0.01		394	0.004
	547	0.002		547	-0.009		392	0.006
	546	0.003		546	-0.009		390	0.004
	545	0.003		545	-0.008		388	0.006
	544	0.003		544	-0.008		386	0.005
	543	0.003		543	-0.007		384	0.005
	542	0.003		542	-0.007		382	0.005
	541	0.003		541	-0.006		380	0.008
	540	0.004		540	-0.006		378	0.004
	539	0.003		539	-0.006		376	0.001
	538	0.003		538	-0.005		374	0.002
	537	0.003		537	-0.005		372	0.002
	536	0.003		536	-0.005		370	0.007
	535	0.004		535	-0.004		368	0.005
	534	0.004		534	-0.004		366	0.005
	533	0.004		533	-0.003		364	0.003
	532	0.004		532	-0.004		362	0.003
	531	0.004		531	-0.003		360	0.002
	530	0.004		530	-0.003		358	0.004
	529	0.005		529	0		356	0.002
	528	0.006		528	0.001		354	0.005
	527	0.006		527	0		352	0
	526	0.006		526	0.001		350	-0.003
	525	0.006		525	0.001		348	-0.003
	524	0.006		524	0.002		346	-0.002
	523	0.007		523	0.002		344	0.004
	522	0.007		522	0.002		342	0.006
	521	0.007		521	0.001		340	0.002
	520	0.007		520	0.002		338	0
	519	0.006		519	0.002		336	0.001
	518	0.007		518	0.002		334	0
	517	0.008		517	0.002		332	0.001
	516	0.009		516	0.002		330	0.001
	515	0.01		515	0.002		328	0.001
	514	0.01		514	0.001		326	0.001
	513	0.009		513	0.001		324	0
	512	0.009		512	0.002		322	0.003
	511	0.008		511	0.002		320	0.003
	510	0.009		510	0.001		318	0.001
	509	0.008		509	0.001		316	0.004
	508	0.01		508	0.002		314	0.006
	507	0.01		507	0.001		312	0.007
	506	0.01		506	0.001		310	0.006
	505	0.01		505	0.002		308	0.008
	504	0.01		504	0.003		306	0.008
	503	0.01		503	0.004		304	0.009
	502	0.01		502	0.003		302	0.009
	501	0.01		501	0.004		300	0.012
	500	0.011		500	0.004		298	0.014
	499	0.01		499	0.004		296	0.014
	498	0.01		498	0.004		294	0.017
	497	0.01		497	0.004		292	0.02
	496	0.01		496	0.004		290	0.021
	495	0.01		495	0.004		288	0.027
	494	0.01		494	0.005		286	0.029
	493	0.01		493	0.004		284	0.031
	492	0.01		492	0.005		282	0.038
	491	0.01		491	0.005		280	0.04
	490	0.01		490	0.005		278	0.046
	489	0.01		489	0.006		276	0.05
	488	0.01		488	0.006		274	0.054
	487	0.01		487	0.006		272	0.057
	486	0.01		486	0.006		270	0.062
	485	0.01		485	0.006		268	0.063
	484	0.009		484	0.006		266	0.065
	483	0.01		483	0.006		264	0.064
	482	0.01		482	0.006		262	0.063
	481	0.01		481	0.006		260	0.06
	480	0.01		480	0.005		258	0.058
	479	0.01		479	0.005		256	0.055
	478	0.011		478	0.005		254	0.051
	477	0.011		477	0.005		252	0.049
	476	0.011		476	0.006		250	0.046
	475	0.011		475	0.006		248	0.04
	474	0.01		474	0.005		246	0.039
	473	0.01		473	0.005		244	0.036
	472	0.01		472	0.006		242	0.034
	471	0.01		471	0.006		240	0.03
	470	0.011		470	0.006		238	0.03
	469	0.011		469	0.006		236	0.027
	468	0.011		468	0.006		234	0.025
	467	0.011		467	0.005		232	0.025
	466	0.011		466	0.006		230	0.024
	465	0.011		465	0.005		228	0.024
	464	0.011		464	0.005		226	0.023
	463	0.01		463	0.006		224	0.023
	462	0.011		462	0.005		222	0.023
	461	0.01		461	0.006		220	0.023
	460	0.011		460	0.005		218	0.022
	459	0.011		459	0.006		216	0.023
	458	0.011		458	0.006		214	0.025
	457	0.011		457	0.006		212	0.024
	456	0.011		456	0.006		210	0.028
	455	0.011		455	0.006		208	0.033
	454	0.011		454	0.005		206	0.038
	453	0.011		453	0.005		204	0.046
	452	0.011		452	0.005		202	0.058
	451	0.012		451	0.006		200	0.073
	450	0.011		450	0.006
	449	0.011		449	0.005
	448	0.011		448	0.005
	447	0.012		447	0.005
	446	0.012		446	0.005
	445	0.012		445	0.006
	444	0.011		444	0.005
	443	0.011		443	0.005
	442	0.012		442	0.005
	441	0.011		441	0.005
	440	0.011		440	0.005
	439	0.011		439	0.006
	438	0.012		438	0.005
	437	0.012		437	0.005
	436	0.012		436	0.005
	435	0.012		435	0.005
	434	0.011		434	0.005
	433	0.011		433	0.005
	432	0.012		432	0.007
	431	0.013		431	0.005
	430	0.013		430	0.005
	429	0.012		429	0.003
	428	0.012		428	0.004
	427	0.012		427	0.004
	426	0.013		426	0.003
	425	0.013		425	0.004
	424	0.013		424	0.004
	423	0.012		423	0.003
	422	0.013		422	0.005
	421	0.014		421	0.004
	420	0.014		420	0.003
	419	0.013		419	0.004
	418	0.013		418	0.005
	417	0.012		417	0.004
	416	0.012		416	0.006
	415	0.014		415	0.005
	414	0.014		414	0.006
	413	0.013		413	0.005
	412	0.014		412	0.006
	411	0.013		411	0.004
	410	0.013		410	0.005
	409	0.012		409	0.004
	408	0.013		408	0.004
	407	0.014		407	0.002
	406	0.013		406	0.002
	405	0.013		405	0.001
	404	0.012		404	0.001
	403	0.013		403	0.003
	402	0.013		402	0.005
	401	0.014		401	0.005
	400	0.012		400	0.002
	399	0.013		399	0
	398	0.012		398	0
	397	0.013		397	0.002
	396	0.012		396	0
	395	0.012		395	0
	394	0.01		394	0
	393	0.014		393	0
	392	0.012		392	0
	391	0.014		391	-0.001
	390	0.015		390	-0.001
	389	0.015		389	0
	388	0.013		388	0.001
	387	0.016		387	0.001
	386	0.013		386	0
	385	0.013		385	0.004
	384	0.011		384	0.005
	383	0.012		383	0.008
	382	0.011		382	0.005
	381	0.013		381	0.005
	380	0.011		380	0.007
	379	0.019		379	0
	378	0.017		378	0.002
	377	0.017		377	0.002
	376	0.018		376	0.003
	375	0.021		375	0.001
	374	0.019		374	0.002
	373	0.017		373	0
	372	0.018		372	0.001
	371	0.017		371	0.004
	370	0.017		370	0.006
	369	0.018		369	0.006
	368	0.022		368	0.004
	367	0.022		367	0.001
	366	0.019		366	0.003
	365	0.022		365	0.002
	364	0.018		364	0.005
	363	0.019		363	0.002
	362	0.017		362	0.001
	361	0.019		361	0
	360	0.02		360	0.004
	359	0.019		359	0.003
	358	0.019		358	0.003
	357	0.019		357	0.002
	356	0.018		356	0
	355	0.018		355	0
	354	0.023		354	0.001
	353	0.02		353	-0.001
	352	0.02		352	-0.001
	351	0.017		351	0
	350	0.016		350	-0.002
	349	0.021		349	0.002
	348	0.024		348	0.001
	347	0.017		347	0
	346	0.019		346	0
	345	0.024		345	-0.004
	344	0.025		344	-0.005
	343	0.021		343	-0.003
	342	0.019		342	-0.001
	341	0.021		341	-0.002
	340	0.013		340	0.002
	339	0.026		339	0.006
	338	0.028		338	0.008
	337	0.029		337	0.007
	336	0.026		336	0.008
	335	0.027		335	0.005
	334	0.024		334	0.008
	333	0.026		333	0.008
	332	0.026		332	0.009
	331	0.026		331	0.008
	330	0.024		330	0.009
	329	0.026		329	0.006
	328	0.027		328	0.007
	327	0.026		327	0.008
	326	0.023		326	0.007
	325	0.024		325	0.008
	324	0.025		324	0.009
	323	0.025		323	0.008
	322	0.025		322	0.009
	321	0.022		321	0.01
	320	0.024		320	0.009
	319	0.024		319	0.009
	318	0.023		318	0.01
	317	0.023		317	0.012
	316	0.02		316	0.009
	315	0.021		315	0.01
	314	0.023		314	0.011
	313	0.02		313	0.01
	312	0.023		312	0.01
	311	0.021		311	0.012
	310	0.022		310	0.011
	309	0.02		309	0.011
	308	0.023		308	0.012
	307	0.022		307	0.012
	306	0.025		306	0.015
	305	0.026		305	0.013
	304	0.028		304	0.014
	303	0.031		303	0.015
	302	0.035		302	0.015
	301	0.039		301	0.015
	300	0.043		300	0.019
	299	0.052		299	0.02
	298	0.057		298	0.022
	297	0.067		297	0.026
	296	0.079		296	0.029
	295	0.093		295	0.031
	294	0.106		294	0.037
	293	0.121		293	0.04
	292	0.144		292	0.045
	291	0.166		291	0.051
	290	0.189		290	0.058
	289	0.21		289	0.064
	288	0.241		288	0.071
	287	0.265		287	0.08
	286	0.296		286	0.092
	285	0.323		285	0.098
	284	0.361		284	0.108
	283	0.39		283	0.118
	282	0.421		282	0.128
	281	0.456		281	0.137
	280	0.49		280	0.152
	279	0.53		279	0.162
	278	0.562		278	0.172
	277	0.599		277	0.185
	276	0.632		276	0.197
	275	0.664		275	0.209
	274	0.694		274	0.219
	273	0.724		273	0.229
	272	0.751		272	0.237
	271	0.771		271	0.248
	270	0.79		270	0.255
	269	0.809		269	0.26
	268	0.823		268	0.264
	267	0.828		267	0.266
	266	0.838		266	0.27
	265	0.834		265	0.27
	264	0.838		264	0.27
	263	0.831		263	0.27
	262	0.822		262	0.263
	261	0.817		261	0.261
	260	0.8		260	0.256
	259	0.783		259	0.25
	258	0.763		258	0.241
	257	0.738		257	0.235
	256	0.711		256	0.226
	255	0.685		255	0.216
	254	0.657		254	0.206
	253	0.625		253	0.196
	252	0.594		252	0.187
	251	0.564		251	0.175
	250	0.53		250	0.166
	249	0.5		249	0.157
	248	0.471		248	0.145
	247	0.442		247	0.137
	246	0.417		246	0.127
	245	0.388		245	0.118
	244	0.363		244	0.109
	243	0.34		243	0.101
	242	0.319		242	0.089
	241	0.298		241	0.083
	240	0.276		240	0.075
	239	0.258		239	0.068
	238	0.239		238	0.058
	237	0.222		237	0.053
	236	0.206		236	0.046
	235	0.189		235	0.037
	234	0.175		234	0.028
	233	0.16		233	0.018
	232	0.143		232	0.008
	231	0.132		231	-0.001
	230	0.118		230	-0.011
	229	0.105		229	-0.021
	228	0.093		228	-0.032
	227	0.081		227	-0.044
	226	0.068		226	-0.053
	225	0.058		225	-0.066
	224	0.047		224	-0.077
	223	0.036		223	-0.088
	222	0.025		222	-0.102
	221	0.015		221	-0.113
	220	0.004		220	-0.127
	219	-0.008		219	-0.139
	218	-0.02		218	-0.156
	217	-0.03		217	-0.171
	216	-0.041		216	-0.183
	215	-0.053		215	-0.201
	214	-0.064		214	-0.216
	213	-0.074		213	-0.226
	212	-0.086		212	-0.246
	211	-0.099		211	-0.269
	210	-0.112		210	-0.283
	209	-0.121		209	-0.292
	208	-0.129		208	-0.303
	207	-0.137		207	-0.318
	206	-0.14		206	-0.324
	205	-0.147		205	-0.338
	204	-0.147		204	-0.355
	203	-0.144		203	-0.361
	202	-0.132		202	-0.375
	201	-0.123		201	-0.358
	200	-0.114		200	-0.372

## Sheet: pH 12
	0h			7 days			21 days
	700	0.005		699	0.028		700	0.06
	699	0.006		698	0.028		698	0.061
	698	0.006		697	0.028		696	0.061
	697	0.006		696	0.028		694	0.061
	696	0.006		695	0.028		692	0.061
	695	0.006		694	0.028		690	0.062
	694	0.006		693	0.028		688	0.062
	693	0.006		692	0.028		686	0.062
	692	0.006		691	0.028		684	0.062
	691	0.006		690	0.028		682	0.062
	690	0.006		689	0.028		680	0.063
	689	0.006		688	0.028		678	0.064
	688	0.006		687	0.028		676	0.064
	687	0.006		686	0.028		674	0.064
	686	0.006		685	0.028		672	0.064
	685	0.006		684	0.028		670	0.065
	684	0.006		683	0.028		668	0.065
	683	0.005		682	0.028		666	0.066
	682	0.006		681	0.027		664	0.066
	681	0.005		680	0.028		662	0.066
	680	0.006		679	0.028		660	0.067
	679	0.006		678	0.028		658	0.067
	678	0.005		677	0.028		656	0.067
	677	0.006		676	0.028		654	0.067
	676	0.006		675	0.028		652	0.068
	675	0.006		674	0.027		650	0.068
	674	0.006		673	0.027		648	0.069
	673	0.006		672	0.028		646	0.069
	672	0.006		671	0.028		644	0.069
	671	0.006		670	0.028		642	0.07
	670	0.006		669	0.028		640	0.07
	669	0.006		668	0.027		638	0.07
	668	0.006		667	0.028		636	0.071
	667	0.006		666	0.028		634	0.071
	666	0.006		665	0.028		632	0.072
	665	0.006		664	0.028		630	0.072
	664	0.006		663	0.028		628	0.072
	663	0.006		662	0.028		626	0.072
	662	0.006		661	0.028		624	0.073
	661	0.006		660	0.028		622	0.073
	660	0.006		659	0.028		620	0.073
	659	0.006		658	0.028		618	0.074
	658	0.006		657	0.028		616	0.074
	657	0.006		656	0.028		614	0.074
	656	0.006		655	0.028		612	0.074
	655	0.006		654	0.028		610	0.075
	654	0.006		653	0.028		608	0.076
	653	0.006		652	0.028		606	0.076
	652	0.006		651	0.028		604	0.076
	651	0.006		650	0.028		602	0.077
	650	0.006		649	0.028		600	0.077
	649	0.006		648	0.029		598	0.078
	648	0.006		647	0.028		596	0.079
	647	0.006		646	0.028		594	0.079
	646	0.006		645	0.029		592	0.08
	645	0.006		644	0.029		590	0.079
	644	0.007		643	0.029		588	0.08
	643	0.006		642	0.028		586	0.079
	642	0.006		641	0.028		584	0.077
	641	0.006		640	0.028		582	0.08
	640	0.006		639	0.028		580	0.079
	639	0.006		638	0.028		578	0.079
	638	0.006		637	0.029		576	0.082
	637	0.007		636	0.029		574	0.082
	636	0.006		635	0.029		572	0.082
	635	0.006		634	0.029		570	0.083
	634	0.006		633	0.028		568	0.084
	633	0.007		632	0.029		566	0.084
	632	0.006		631	0.029		564	0.084
	631	0.006		630	0.029		562	0.084
	630	0.006		629	0.029		560	0.085
	629	0.006		628	0.028		558	0.085
	628	0.006		627	0.029		556	0.086
	627	0.007		626	0.03		554	0.086
	626	0.007		625	0.028		552	0.087
	625	0.007		624	0.029		550	0.087
	624	0.007		623	0.029		548	0.087
	623	0.006		622	0.029		546	0.089
	622	0.007		621	0.029		544	0.089
	621	0.006		620	0.029		542	0.089
	620	0.006		619	0.029		540	0.089
	619	0.006		618	0.029		538	0.09
	618	0.006		617	0.029		536	0.09
	617	0.007		616	0.029		534	0.091
	616	0.007		615	0.029		532	0.092
	615	0.006		614	0.029		530	0.092
	614	0.007		613	0.029		528	0.09
	613	0.007		612	0.029		526	0.091
	612	0.007		611	0.029		524	0.091
	611	0.007		610	0.029		522	0.093
	610	0.007		609	0.029		520	0.093
	609	0.007		608	0.03		518	0.093
	608	0.007		607	0.029		516	0.094
	607	0.006		606	0.029		514	0.094
	606	0.006		605	0.029		512	0.095
	605	0.007		604	0.029		510	0.095
	604	0.006		603	0.029		508	0.095
	603	0.006		602	0.029		506	0.095
	602	0.007		601	0.029		504	0.097
	601	0.007		600	0.03		502	0.098
	600	0.007		599	0.03		500	0.098
	599	0.007		598	0.029		498	0.097
	598	0.007		597	0.029		496	0.099
	597	0.007		596	0.029		494	0.099
	596	0.006		595	0.03		492	0.101
	595	0.006		594	0.03		490	0.101
	594	0.006		593	0.03		488	0.101
	593	0.006		592	0.03		486	0.103
	592	0.006		591	0.03		484	0.104
	591	0.006		590	0.029		482	0.104
	590	0.005		589	0.029		480	0.104
	589	0.005		588	0.029		478	0.104
	588	0.005		587	0.029		476	0.105
	587	0.005		586	0.028		474	0.106
	586	0.005		585	0.028		472	0.107
	585	0.005		584	0.027		470	0.108
	584	0.005		583	0.027		468	0.109
	583	0.005		582	0.027		466	0.11
	582	0.006		581	0.027		464	0.111
	581	0.006		580	0.027		462	0.111
	580	0.006		579	0.026		460	0.112
	579	0.007		578	0.027		458	0.113
	578	0.006		577	0.027		456	0.114
	577	0.007		576	0.026		454	0.115
	576	0.006		575	0.025		452	0.115
	575	0.006		574	0.024		450	0.117
	574	0.006		573	0.024		448	0.117
	573	0.006		572	0.023		446	0.119
	572	0.006		571	0.022		444	0.12
	571	0.006		570	0.021		442	0.121
	570	0.006		569	0.021		440	0.121
	569	0.006		568	0.02		438	0.124
	568	0.006		567	0.019		436	0.125
	567	0.006		566	0.018		434	0.125
	566	0.005		565	0.017		432	0.126
	565	0.006		564	0.016		430	0.128
	564	0.006		563	0.015		428	0.129
	563	0.005		562	0.015		426	0.13
	562	0.005		561	0.014		424	0.131
	561	0.005		560	0.013		422	0.131
	560	0.005		559	0.012		420	0.134
	559	0.005		558	0.011		418	0.137
	558	0.006		557	0.011		416	0.139
	557	0.006		556	0.01		414	0.139
	556	0.005		555	0.01		412	0.14
	555	0.005		554	0.01		410	0.142
	554	0.006		553	0.01		408	0.143
	553	0.006		552	0.01		406	0.145
	552	0.006		551	0.009		404	0.148
	551	0.005		550	0.01		402	0.149
	550	0.006		549	0.01		400	0.151
	549	0.006		548	0.01		398	0.154
	548	0.006		547	0.01		396	0.154
	547	0.005		546	0.011		394	0.155
	546	0.006		545	0.011		392	0.158
	545	0.006		544	0.011		390	0.162
	544	0.006		543	0.013		388	0.164
	543	0.006		542	0.013		386	0.165
	542	0.006		541	0.014		384	0.167
	541	0.006		540	0.014		382	0.167
	540	0.006		539	0.015		380	0.172
	539	0.006		538	0.016		378	0.184
	538	0.006		537	0.015		376	0.188
	537	0.006		536	0.016		374	0.186
	536	0.006		535	0.017		372	0.188
	535	0.006		534	0.017		370	0.196
	534	0.007		533	0.018		368	0.202
	533	0.006		532	0.018		366	0.203
	532	0.006		531	0.019		364	0.207
	531	0.006		530	0.019		362	0.21
	530	0.006		529	0.02		360	0.211
	529	0.008		528	0.02		358	0.217
	528	0.01		527	0.02		356	0.219
	527	0.008		526	0.021		354	0.227
	526	0.009		525	0.022		352	0.226
	525	0.009		524	0.022		350	0.231
	524	0.009		523	0.023		348	0.233
	523	0.009		522	0.023		346	0.235
	522	0.008		521	0.022		344	0.245
	521	0.009		520	0.023		342	0.25
	520	0.008		519	0.023		340	0.249
	519	0.008		518	0.024		338	0.258
	518	0.009		517	0.023		336	0.261
	517	0.01		516	0.024		334	0.262
	516	0.01		515	0.024		332	0.268
	515	0.01		514	0.023		330	0.268
	514	0.01		513	0.024		328	0.274
	513	0.01		512	0.025		326	0.275
	512	0.009		511	0.024		324	0.278
	511	0.009		510	0.025		322	0.281
	510	0.009		509	0.025		320	0.283
	509	0.008		508	0.025		318	0.282
	508	0.009		507	0.025		316	0.286
	507	0.009		506	0.025		314	0.29
	506	0.011		505	0.026		312	0.292
	505	0.011		504	0.026		310	0.291
	504	0.01		503	0.027		308	0.293
	503	0.011		502	0.027		306	0.292
	502	0.011		501	0.027		304	0.293
	501	0.01		500	0.028		302	0.293
	500	0.011		499	0.027		300	0.292
	499	0.011		498	0.028		298	0.293
	498	0.011		497	0.028		296	0.292
	497	0.011		496	0.029		294	0.291
	496	0.011		495	0.028		292	0.291
	495	0.011		494	0.029		290	0.288
	494	0.01		493	0.029		288	0.29
	493	0.011		492	0.03		286	0.288
	492	0.01		491	0.03		284	0.287
	491	0.011		490	0.03		282	0.289
	490	0.01		489	0.031		280	0.286
	489	0.01		488	0.03		278	0.289
	488	0.01		487	0.03		276	0.29
	487	0.01		486	0.031		274	0.29
	486	0.011		485	0.031		272	0.292
	485	0.01		484	0.031		270	0.294
	484	0.01		483	0.031		268	0.298
	483	0.01		482	0.03		266	0.299
	482	0.01		481	0.031		264	0.3
	481	0.01		480	0.031		262	0.301
	480	0.01		479	0.031		260	0.303
	479	0.01		478	0.031		258	0.304
	478	0.011		477	0.031		256	0.308
	477	0.01		476	0.031		254	0.309
	476	0.01		475	0.031		252	0.313
	475	0.011		474	0.032		250	0.315
	474	0.01		473	0.032		248	0.316
	473	0.01		472	0.032		246	0.32
	472	0.011		471	0.032		244	0.325
	471	0.011		470	0.032		242	0.33
	470	0.011		469	0.032		240	0.337
	469	0.011		468	0.032		238	0.349
	468	0.011		467	0.032		236	0.361
	467	0.011		466	0.032		234	0.377
	466	0.011		465	0.033		232	0.398
	465	0.012		464	0.033		230	0.424
	464	0.01		463	0.033		228	0.456
	463	0.011		462	0.033		226	0.494
	462	0.011		461	0.033		224	0.541
	461	0.011		460	0.033		222	0.597
	460	0.011		459	0.034		220	0.664
	459	0.011		458	0.033		218	0.745
	458	0.012		457	0.033		216	0.839
	457	0.011		456	0.033		214	0.941
	456	0.011		455	0.034		212	1.053
	455	0.012		454	0.033		210	1.177
	454	0.011		453	0.033		208	1.263
	453	0.011		452	0.033		206	1.377
	452	0.011		451	0.033		204	1.448
	451	0.012		450	0.033		202	1.501
	450	0.012		449	0.034		200	1.531
	449	0.012		448	0.034
	448	0.011		447	0.034
	447	0.012		446	0.034
	446	0.012		445	0.034
	445	0.012		444	0.034
	444	0.012		443	0.034
	443	0.012		442	0.033
	442	0.012		441	0.033
	441	0.012		440	0.035
	440	0.012		439	0.034
	439	0.013		438	0.034
	438	0.012		437	0.034
	437	0.013		436	0.034
	436	0.012		435	0.034
	435	0.013		434	0.034
	434	0.013		433	0.035
	433	0.013		432	0.035
	432	0.013		431	0.033
	431	0.014		430	0.034
	430	0.014		429	0.033
	429	0.014		428	0.034
	428	0.013		427	0.034
	427	0.013		426	0.034
	426	0.014		425	0.035
	425	0.014		424	0.035
	424	0.014		423	0.034
	423	0.014		422	0.035
	422	0.015		421	0.035
	421	0.015		420	0.035
	420	0.016		419	0.035
	419	0.016		418	0.037
	418	0.015		417	0.036
	417	0.014		416	0.035
	416	0.015		415	0.035
	415	0.015		414	0.035
	414	0.016		413	0.035
	413	0.016		412	0.036
	412	0.015		411	0.037
	411	0.015		410	0.036
	410	0.015		409	0.035
	409	0.016		408	0.036
	408	0.015		407	0.034
	407	0.016		406	0.036
	406	0.014		405	0.034
	405	0.016		404	0.037
	404	0.014		403	0.036
	403	0.015		402	0.038
	402	0.016		401	0.038
	401	0.016		400	0.036
	400	0.015		399	0.036
	399	0.018		398	0.036
	398	0.017		397	0.036
	397	0.018		396	0.037
	396	0.016		395	0.036
	395	0.015		394	0.035
	394	0.012		393	0.036
	393	0.015		392	0.034
	392	0.017		391	0.031
	391	0.016		390	0.034
	390	0.017		389	0.037
	389	0.018		388	0.037
	388	0.017		387	0.039
	387	0.018		386	0.037
	386	0.014		385	0.039
	385	0.016		384	0.04
	384	0.014		383	0.042
	383	0.016		382	0.041
	382	0.015		381	0.041
	381	0.016		380	0.042
	380	0.014		379	0.038
	379	0.016		378	0.039
	378	0.018		377	0.039
	377	0.017		376	0.044
	376	0.016		375	0.04
	375	0.017		374	0.041
	374	0.018		373	0.04
	373	0.015		372	0.041
	372	0.018		371	0.044
	371	0.018		370	0.047
	370	0.017		369	0.046
	369	0.015		368	0.043
	368	0.016		367	0.044
	367	0.016		366	0.046
	366	0.015		365	0.047
	365	0.018		364	0.045
	364	0.017		363	0.047
	363	0.017		362	0.049
	362	0.018		361	0.049
	361	0.016		360	0.048
	360	0.019		359	0.049
	359	0.02		358	0.049
	358	0.018		357	0.048
	357	0.02		356	0.048
	356	0.015		355	0.044
	355	0.014		354	0.048
	354	0.018		353	0.046
	353	0.016		352	0.052
	352	0.014		351	0.053
	351	0.015		350	0.051
	350	0.017		349	0.056
	349	0.018		348	0.052
	348	0.021		347	0.048
	347	0.017		346	0.044
	346	0.019		345	0.047
	345	0.019		344	0.047
	344	0.016		343	0.051
	343	0.017		342	0.049
	342	0.016		341	0.05
	341	0.024		340	0.051
	340	0.017		339	0.056
	339	0.014		338	0.058
	338	0.013		337	0.057
	337	0.014		336	0.059
	336	0.013		335	0.057
	335	0.011		334	0.063
	334	0.014		333	0.061
	333	0.01		332	0.059
	332	0.014		331	0.06
	331	0.014		330	0.061
	330	0.013		329	0.06
	329	0.015		328	0.061
	328	0.014		327	0.062
	327	0.014		326	0.061
	326	0.013		325	0.062
	325	0.011		324	0.062
	324	0.012		323	0.06
	323	0.012		322	0.063
	322	0.012		321	0.064
	321	0.01		320	0.062
	320	0.01		319	0.061
	319	0.006		318	0.064
	318	0.012		317	0.064
	317	0.007		316	0.062
	316	0.007		315	0.064
	315	0.009		314	0.066
	314	0.009		313	0.062
	313	0.008		312	0.064
	312	0.008		311	0.064
	311	0.007		310	0.064
	310	0.006		309	0.065
	309	0.008		308	0.064
	308	0.007		307	0.063
	307	0.007		306	0.068
	306	0.008		305	0.064
	305	0.008		304	0.063
	304	0.009		303	0.064
	303	0.009		302	0.063
	302	0.01		301	0.062
	301	0.013		300	0.063
	300	0.014		299	0.063
	299	0.019		298	0.062
	298	0.021		297	0.061
	297	0.024		296	0.061
	296	0.029		295	0.061
	295	0.035		294	0.059
	294	0.04		293	0.058
	293	0.047		292	0.058
	292	0.055		291	0.057
	291	0.065		290	0.057
	290	0.076		289	0.056
	289	0.085		288	0.055
	288	0.098		287	0.054
	287	0.109		286	0.056
	286	0.123		285	0.053
	285	0.137		284	0.054
	284	0.15		283	0.053
	283	0.164		282	0.051
	282	0.177		281	0.05
	281	0.194		280	0.052
	280	0.209		279	0.051
	279	0.228		278	0.049
	278	0.245		277	0.051
	277	0.262		276	0.051
	276	0.278		275	0.05
	275	0.292		274	0.052
	274	0.305		273	0.051
	273	0.319		272	0.05
	272	0.332		271	0.051
	271	0.343		270	0.052
	270	0.352		269	0.051
	269	0.361		268	0.051
	268	0.366		267	0.05
	267	0.369		266	0.051
	266	0.371		265	0.05
	265	0.371		264	0.05
	264	0.369		263	0.05
	263	0.363		262	0.047
	262	0.36		261	0.046
	261	0.353		260	0.046
	260	0.344		259	0.046
	259	0.332		258	0.044
	258	0.322		257	0.044
	257	0.308		256	0.042
	256	0.294		255	0.04
	255	0.278		254	0.039
	254	0.263		253	0.039
	253	0.246		252	0.039
	252	0.229		251	0.039
	251	0.213		250	0.037
	250	0.195		249	0.038
	249	0.18		248	0.035
	248	0.165		247	0.037
	247	0.151		246	0.034
	246	0.138		245	0.034
	245	0.126		244	0.033
	244	0.114		243	0.033
	243	0.103		242	0.031
	242	0.093		241	0.03
	241	0.084		240	0.029
	240	0.074		239	0.029
	239	0.066		238	0.027
	238	0.059		237	0.025
	237	0.052		236	0.024
	236	0.043		235	0.022
	235	0.038		234	0.019
	234	0.031		233	0.013
	233	0.024		232	0.009
	232	0.018		231	0.005
	231	0.013		230	0
	230	0.006		229	-0.005
	229	0		228	-0.013
	228	-0.004		227	-0.018
	227	-0.01		226	-0.026
	226	-0.016		225	-0.032
	225	-0.021		224	-0.041
	224	-0.025		223	-0.051
	223	-0.03		222	-0.058
	222	-0.036		221	-0.066
	221	-0.04		220	-0.07
	220	-0.045		219	-0.079
	219	-0.051		218	-0.088
	218	-0.056		217	-0.097
	217	-0.06		216	-0.104
	216	-0.065		215	-0.114
	215	-0.069		214	-0.119
	214	-0.072		213	-0.114
	213	-0.074		212	-0.125
	212	-0.078		211	-0.121
	211	-0.082		210	-0.113
	210	-0.084		209	-0.096
	209	-0.083		208	-0.081
	208	-0.081		207	-0.052
	207	-0.077		206	-0.02
	206	-0.07		205	0.025
	205	-0.063		204	0.055
	204	-0.05		203	0.113
	203	-0.033		202	0.172
	202	-0.013		201	0.25
	201	0.003
	200	0.018
