# Supplementary material for: Impact of particle size, oxidation state and capping agent of different cerium dioxide nanoparticles on the phosphate-induced transformations at different pH and concentration
Source: PLoS One. 2019 Jun 7;14(6):e0217483. doi: 10.1371/journal.pone.0217483 (PMC6555525; doi:10.1371/journal.pone.0217483)
Supplement: S1 Data — Includes the raw data used for all graphs presented. (ZIP) [file pone.0217483.s022.zip › Raw data/UV-vis 5mM Ce 212 all.xlsx]

## Sheet: pH2
	time 0h				7 days				21 days
			0.193				0.039
	700	0.193	0		700	0.039	0		698	0.056
	699	0.194	0.001		699	0.039	0		696	0.056
	698	0.194	0.001		698	0.039	0		694	0.056
	697	0.193	0		697	0.039	0		692	0.056
	696	0.193	0		696	0.039	0		690	0.056
	695	0.193	0		695	0.039	0		688	0.056
	694	0.193	0		694	0.039	0		686	0.057
	693	0.193	0		693	0.039	0		684	0.056
	692	0.193	0		692	0.039	0		682	0.057
	691	0.193	0		691	0.039	0		680	0.057
	690	0.193	0		690	0.039	0		678	0.057
	689	0.194	0.001		689	0.039	0		676	0.057
	688	0.193	0		688	0.04	0.001		674	0.056
	687	0.193	0		687	0.039	0		672	0.056
	686	0.193	0		686	0.039	0		670	0.057
	685	0.193	0		685	0.039	0		668	0.056
	684	0.193	0		684	0.039	0		666	0.056
	683	0.193	0		683	0.039	0		664	0.056
	682	0.193	0		682	0.039	0		662	0.057
	681	0.193	0		681	0.039	0		660	0.057
	680	0.193	0		680	0.039	0		658	0.056
	679	0.193	0		679	0.038	-0.001		656	0.056
	678	0.193	0		678	0.039	0		654	0.057
	677	0.193	0		677	0.039	0		652	0.057
	676	0.193	0		676	0.039	0		650	0.057
	675	0.193	0		675	0.039	0		648	0.057
	674	0.193	0		674	0.039	0		646	0.056
	673	0.193	0		673	0.038	-0.001		644	0.056
	672	0.193	0		672	0.039	0		642	0.057
	671	0.193	0		671	0.039	0		640	0.056
	670	0.194	0.001		670	0.039	0		638	0.056
	669	0.193	0		669	0.039	0		636	0.056
	668	0.193	0		668	0.039	0		634	0.056
	667	0.193	0		667	0.039	0		632	0.056
	666	0.193	0		666	0.039	0		630	0.056
	665	0.193	0		665	0.039	0		628	0.056
	664	0.193	0		664	0.039	0		626	0.056
	663	0.193	0		663	0.039	0		624	0.056
	662	0.193	0		662	0.039	0		622	0.056
	661	0.194	0.001		661	0.039	0		620	0.056
	660	0.194	0.001		660	0.039	0		618	0.056
	659	0.194	0.001		659	0.039	0		616	0.056
	658	0.194	0.001		658	0.039	0		614	0.056
	657	0.194	0.001		657	0.039	0		612	0.056
	656	0.194	0.001		656	0.039	0		610	0.056
	655	0.194	0.001		655	0.039	0		608	0.056
	654	0.194	0.001		654	0.039	0		606	0.056
	653	0.194	0.001		653	0.039	0		604	0.056
	652	0.194	0.001		652	0.039	0		602	0.056
	651	0.194	0.001		651	0.039	0		600	0.056
	650	0.194	0.001		650	0.039	0		598	0.056
	649	0.194	0.001		649	0.039	0		596	0.056
	648	0.194	0.001		648	0.039	0		594	0.056
	647	0.194	0.001		647	0.04	0.001		592	0.056
	646	0.194	0.001		646	0.039	0		590	0.056
	645	0.194	0.001		645	0.04	0.001		588	0.057
	644	0.194	0.001		644	0.04	0.001		586	0.057
	643	0.194	0.001		643	0.04	0.001		584	0.057
	642	0.194	0.001		642	0.04	0.001		582	0.056
	641	0.194	0.001		641	0.039	0		580	0.056
	640	0.194	0.001		640	0.039	0		578	0.056
	639	0.194	0.001		639	0.039	0		576	0.056
	638	0.194	0.001		638	0.039	0		574	0.056
	637	0.194	0.001		637	0.04	0.001		572	0.056
	636	0.194	0.001		636	0.04	0.001		570	0.056
	635	0.194	0.001		635	0.04	0.001		568	0.056
	634	0.195	0.002		634	0.039	0		566	0.056
	633	0.195	0.002		633	0.039	0		564	0.056
	632	0.195	0.002		632	0.039	0		562	0.056
	631	0.195	0.002		631	0.039	0		560	0.056
	630	0.194	0.001		630	0.04	0.001		558	0.057
	629	0.195	0.002		629	0.039	0		556	0.056
	628	0.194	0.001		628	0.039	0		554	0.056
	627	0.194	0.001		627	0.039	0		552	0.057
	626	0.195	0.002		626	0.04	0.001		550	0.056
	625	0.195	0.002		625	0.039	0		548	0.056
	624	0.195	0.002		624	0.039	0		546	0.056
	623	0.195	0.002		623	0.039	0		544	0.056
	622	0.195	0.002		622	0.039	0		542	0.057
	621	0.194	0.001		621	0.039	0		540	0.056
	620	0.194	0.001		620	0.04	0.001		538	0.056
	619	0.194	0.001		619	0.039	0		536	0.057
	618	0.195	0.002		618	0.04	0.001		534	0.057
	617	0.195	0.002		617	0.04	0.001		532	0.057
	616	0.195	0.002		616	0.04	0.001		530	0.056
	615	0.195	0.002		615	0.039	0		528	0.052
	614	0.196	0.003		614	0.04	0.001		526	0.053
	613	0.195	0.002		613	0.039	0		524	0.053
	612	0.196	0.003		612	0.04	0.001		522	0.053
	611	0.196	0.003		611	0.039	0		520	0.054
	610	0.195	0.002		610	0.04	0.001		518	0.053
	609	0.196	0.003		609	0.04	0.001		516	0.054
	608	0.196	0.003		608	0.04	0.001		514	0.053
	607	0.196	0.003		607	0.04	0.001		512	0.054
	606	0.195	0.002		606	0.04	0.001		510	0.053
	605	0.196	0.003		605	0.04	0.001		508	0.052
	604	0.196	0.003		604	0.039	0		506	0.052
	603	0.196	0.003		603	0.039	0		504	0.054
	602	0.196	0.003		602	0.04	0.001		502	0.053
	601	0.196	0.003		601	0.04	0.001		500	0.053
	600	0.196	0.003		600	0.04	0.001		498	0.052
	599	0.196	0.003		599	0.04	0.001		496	0.052
	598	0.196	0.003		598	0.04	0.001		494	0.053
	597	0.196	0.003		597	0.04	0.001		492	0.053
	596	0.196	0.003		596	0.04	0.001		490	0.053
	595	0.196	0.003		595	0.04	0.001		488	0.052
	594	0.196	0.003		594	0.04	0.001		486	0.053
	593	0.196	0.003		593	0.04	0.001		484	0.053
	592	0.196	0.003		592	0.04	0.001		482	0.053
	591	0.196	0.003		591	0.04	0.001		480	0.053
	590	0.197	0.004		590	0.04	0.001		478	0.053
	589	0.197	0.004		589	0.04	0.001		476	0.053
	588	0.196	0.003		588	0.04	0.001		474	0.053
	587	0.197	0.004		587	0.039	0		472	0.053
	586	0.197	0.004		586	0.038	-0.001		470	0.053
	585	0.197	0.004		585	0.037	-0.002		468	0.053
	584	0.197	0.004		584	0.037	-0.002		466	0.053
	583	0.196	0.003		583	0.036	-0.003		464	0.053
	582	0.196	0.003		582	0.036	-0.003		462	0.053
	581	0.196	0.003		581	0.035	-0.004		460	0.053
	580	0.197	0.004		580	0.035	-0.004		458	0.052
	579	0.197	0.004		579	0.034	-0.005		456	0.053
	578	0.196	0.003		578	0.034	-0.005		454	0.053
	577	0.196	0.003		577	0.034	-0.005		452	0.053
	576	0.196	0.003		576	0.034	-0.005		450	0.053
	575	0.196	0.003		575	0.034	-0.005		448	0.053
	574	0.196	0.003		574	0.033	-0.006		446	0.052
	573	0.195	0.002		573	0.033	-0.006		444	0.052
	572	0.196	0.003		572	0.032	-0.007		442	0.053
	571	0.196	0.003		571	0.032	-0.007		440	0.052
	570	0.196	0.003		570	0.031	-0.008		438	0.052
	569	0.196	0.003		569	0.03	-0.009		436	0.052
	568	0.196	0.003		568	0.029	-0.01		434	0.051
	567	0.196	0.003		567	0.028	-0.011		432	0.051
	566	0.195	0.002		566	0.027	-0.012		430	0.051
	565	0.196	0.003		565	0.026	-0.013		428	0.051
	564	0.196	0.003		564	0.025	-0.014		426	0.051
	563	0.195	0.002		563	0.024	-0.015		424	0.052
	562	0.196	0.003		562	0.023	-0.016		422	0.051
	561	0.196	0.003		561	0.022	-0.017		420	0.052
	560	0.195	0.002		560	0.021	-0.018		418	0.052
	559	0.196	0.003		559	0.02	-0.019		416	0.052
	558	0.196	0.003		558	0.019	-0.02		414	0.051
	557	0.196	0.003		557	0.019	-0.02		412	0.052
	556	0.196	0.003		556	0.018	-0.021		410	0.052
	555	0.195	0.002		555	0.018	-0.021		408	0.053
	554	0.196	0.003		554	0.018	-0.021		406	0.052
	553	0.196	0.003		553	0.017	-0.022		404	0.051
	552	0.197	0.004		552	0.017	-0.022		402	0.053
	551	0.197	0.004		551	0.017	-0.022		400	0.053
	550	0.197	0.004		550	0.018	-0.021		398	0.052
	549	0.197	0.004		549	0.018	-0.021		396	0.052
	548	0.197	0.004		548	0.018	-0.021		394	0.052
	547	0.197	0.004		547	0.018	-0.021		392	0.049
	546	0.198	0.005		546	0.019	-0.02		390	0.051
	545	0.197	0.004		545	0.019	-0.02		388	0.052
	544	0.198	0.005		544	0.02	-0.019		386	0.05
	543	0.198	0.005		543	0.02	-0.019		384	0.051
	542	0.198	0.005		542	0.021	-0.018		382	0.049
	541	0.198	0.005		541	0.022	-0.017		380	0.049
	540	0.198	0.005		540	0.022	-0.017		378	0.048
	539	0.198	0.005		539	0.023	-0.016		376	0.048
	538	0.198	0.005		538	0.024	-0.015		374	0.048
	537	0.198	0.005		537	0.023	-0.016		372	0.049
	536	0.198	0.005		536	0.024	-0.015		370	0.048
	535	0.199	0.006		535	0.025	-0.014		368	0.052
	534	0.199	0.006		534	0.025	-0.014		366	0.051
	533	0.199	0.006		533	0.026	-0.013		364	0.051
	532	0.199	0.006		532	0.026	-0.013		362	0.053
	531	0.199	0.006		531	0.027	-0.012		360	0.051
	530	0.2	0.007		530	0.027	-0.012		358	0.052
	529	0.19	-0.003		529	0.027	-0.012		356	0.053
	528	0.192	-0.001		528	0.028	-0.011		354	0.056
	527	0.191	-0.002		527	0.028	-0.011		352	0.053
	526	0.191	-0.002		526	0.029	-0.01		350	0.05
	525	0.191	-0.002		525	0.029	-0.01		348	0.054
	524	0.192	-0.001		524	0.031	-0.008		346	0.054
	523	0.192	-0.001		523	0.031	-0.008		344	0.057
	522	0.192	-0.001		522	0.031	-0.008		342	0.059
	521	0.193	0		521	0.031	-0.008		340	0.065
	520	0.194	0.001		520	0.031	-0.008		338	0.058
	519	0.194	0.001		519	0.031	-0.008		336	0.059
	518	0.195	0.002		518	0.031	-0.008		334	0.06
	517	0.195	0.002		517	0.031	-0.008		332	0.064
	516	0.197	0.004		516	0.032	-0.007		330	0.067
	515	0.196	0.003		515	0.032	-0.007		328	0.068
	514	0.196	0.003		514	0.031	-0.008		326	0.07
	513	0.196	0.003		513	0.031	-0.008		324	0.073
	512	0.196	0.003		512	0.031	-0.008		322	0.077
	511	0.196	0.003		511	0.031	-0.008		320	0.079
	510	0.196	0.003		510	0.031	-0.008		318	0.081
	509	0.195	0.002		509	0.031	-0.008		316	0.086
	508	0.196	0.003		508	0.032	-0.007		314	0.09
	507	0.197	0.004		507	0.031	-0.008		312	0.095
	506	0.197	0.004		506	0.032	-0.007		310	0.097
	505	0.198	0.005		505	0.033	-0.006		308	0.098
	504	0.197	0.004		504	0.033	-0.006		306	0.102
	503	0.197	0.004		503	0.034	-0.005		304	0.106
	502	0.197	0.004		502	0.034	-0.005		302	0.105
	501	0.197	0.004		501	0.034	-0.005		300	0.108
	500	0.199	0.006		500	0.034	-0.005		298	0.11
	499	0.198	0.005		499	0.033	-0.006		296	0.11
	498	0.199	0.006		498	0.033	-0.006		294	0.111
	497	0.199	0.006		497	0.034	-0.005		292	0.11
	496	0.198	0.005		496	0.034	-0.005		290	0.109
	495	0.199	0.006		495	0.034	-0.005		288	0.109
	494	0.199	0.006		494	0.035	-0.004		286	0.106
	493	0.199	0.006		493	0.035	-0.004		284	0.102
	492	0.199	0.006		492	0.035	-0.004		282	0.101
	491	0.199	0.006		491	0.035	-0.004		280	0.097
	490	0.199	0.006		490	0.036	-0.003		278	0.095
	489	0.199	0.006		489	0.037	-0.002		276	0.092
	488	0.199	0.006		488	0.037	-0.002		274	0.088
	487	0.199	0.006		487	0.038	-0.001		272	0.086
	486	0.2	0.007		486	0.037	-0.002		270	0.083
	485	0.199	0.006		485	0.037	-0.002		268	0.079
	484	0.199	0.006		484	0.037	-0.002		266	0.079
	483	0.2	0.007		483	0.037	-0.002		264	0.076
	482	0.199	0.006		482	0.037	-0.002		262	0.073
	481	0.2	0.007		481	0.037	-0.002		260	0.072
	480	0.2	0.007		480	0.037	-0.002		258	0.072
	479	0.201	0.008		479	0.037	-0.002		256	0.071
	478	0.201	0.008		478	0.037	-0.002		254	0.071
	477	0.201	0.008		477	0.037	-0.002		252	0.073
	476	0.201	0.008		476	0.037	-0.002		250	0.075
	475	0.201	0.008		475	0.037	-0.002		248	0.074
	474	0.201	0.008		474	0.036	-0.003		246	0.075
	473	0.201	0.008		473	0.036	-0.003		244	0.076
	472	0.202	0.009		472	0.037	-0.002		242	0.078
	471	0.201	0.008		471	0.037	-0.002		240	0.079
	470	0.201	0.008		470	0.037	-0.002		238	0.083
	469	0.201	0.008		469	0.038	-0.001		236	0.087
	468	0.201	0.008		468	0.038	-0.001		234	0.09
	467	0.202	0.009		467	0.037	-0.002		232	0.095
	466	0.202	0.009		466	0.037	-0.002		230	0.098
	465	0.202	0.009		465	0.037	-0.002		228	0.104
	464	0.201	0.008		464	0.037	-0.002		226	0.11
	463	0.202	0.009		463	0.037	-0.002		224	0.116
	462	0.201	0.008		462	0.037	-0.002		222	0.124
	461	0.202	0.009		461	0.037	-0.002		220	0.134
	460	0.202	0.009		460	0.037	-0.002		218	0.14
	459	0.202	0.009		459	0.038	-0.001		216	0.151
	458	0.203	0.01		458	0.037	-0.002		214	0.161
	457	0.202	0.009		457	0.037	-0.002		212	0.173
	456	0.202	0.009		456	0.037	-0.002		210	0.184
	455	0.202	0.009		455	0.038	-0.001		208	0.196
	454	0.202	0.009		454	0.037	-0.002		206	0.211
	453	0.203	0.01		453	0.037	-0.002		204	0.232
	452	0.203	0.01		452	0.037	-0.002		202	0.253
	451	0.203	0.01		451	0.037	-0.002		200	0.278
	450	0.204	0.011		450	0.037	-0.002
	449	0.204	0.011		449	0.037	-0.002
	448	0.204	0.011		448	0.038	-0.001
	447	0.205	0.012		447	0.038	-0.001
	446	0.204	0.011		446	0.038	-0.001
	445	0.204	0.011		445	0.038	-0.001
	444	0.204	0.011		444	0.037	-0.002
	443	0.204	0.011		443	0.037	-0.002
	442	0.204	0.011		442	0.036	-0.003
	441	0.204	0.011		441	0.036	-0.003
	440	0.204	0.011		440	0.037	-0.002
	439	0.204	0.011		439	0.037	-0.002
	438	0.204	0.011		438	0.037	-0.002
	437	0.205	0.012		437	0.037	-0.002
	436	0.205	0.012		436	0.037	-0.002
	435	0.205	0.012		435	0.037	-0.002
	434	0.204	0.011		434	0.037	-0.002
	433	0.205	0.012		433	0.037	-0.002
	432	0.206	0.013		432	0.037	-0.002
	431	0.207	0.014		431	0.036	-0.003
	430	0.207	0.014		430	0.037	-0.002
	429	0.206	0.013		429	0.036	-0.003
	428	0.205	0.012		428	0.036	-0.003
	427	0.206	0.013		427	0.036	-0.003
	426	0.207	0.014		426	0.036	-0.003
	425	0.207	0.014		425	0.036	-0.003
	424	0.207	0.014		424	0.036	-0.003
	423	0.207	0.014		423	0.036	-0.003
	422	0.208	0.015		422	0.037	-0.002
	421	0.208	0.015		421	0.036	-0.003
	420	0.208	0.015		420	0.036	-0.003
	419	0.208	0.015		419	0.036	-0.003
	418	0.208	0.015		418	0.037	-0.002
	417	0.208	0.015		417	0.036	-0.003
	416	0.208	0.015		416	0.036	-0.003
	415	0.21	0.017		415	0.036	-0.003
	414	0.21	0.017		414	0.037	-0.002
	413	0.209	0.016		413	0.036	-0.003
	412	0.209	0.016		412	0.037	-0.002
	411	0.21	0.017		411	0.038	-0.001
	410	0.21	0.017		410	0.036	-0.003
	409	0.209	0.016		409	0.037	-0.002
	408	0.21	0.017		408	0.036	-0.003
	407	0.21	0.017		407	0.036	-0.003
	406	0.21	0.017		406	0.037	-0.002
	405	0.21	0.017		405	0.035	-0.004
	404	0.208	0.015		404	0.037	-0.002
	403	0.21	0.017		403	0.038	-0.001
	402	0.21	0.017		402	0.037	-0.002
	401	0.211	0.018		401	0.038	-0.001
	400	0.21	0.017		400	0.033	-0.006
	399	0.212	0.019		399	0.035	-0.004
	398	0.214	0.021		398	0.035	-0.004
	397	0.213	0.02		397	0.035	-0.004
	396	0.211	0.018		396	0.036	-0.003
	395	0.211	0.018		395	0.035	-0.004
	394	0.209	0.016		394	0.033	-0.006
	393	0.213	0.02		393	0.034	-0.005
	392	0.212	0.019		392	0.034	-0.005
	391	0.213	0.02		391	0.031	-0.008
	390	0.213	0.02		390	0.03	-0.009
	389	0.214	0.021		389	0.034	-0.005
	388	0.213	0.02		388	0.031	-0.008
	387	0.215	0.022		387	0.035	-0.004
	386	0.214	0.021		386	0.034	-0.005
	385	0.214	0.021		385	0.037	-0.002
	384	0.213	0.02		384	0.039	0
	383	0.214	0.021		383	0.04	0.001
	382	0.215	0.022		382	0.038	-0.001
	381	0.218	0.025		381	0.038	-0.001
	380	0.215	0.022		380	0.037	-0.002
	379	0.224	0.031		379	0.031	-0.008
	378	0.224	0.031		378	0.033	-0.006
	377	0.225	0.032		377	0.033	-0.006
	376	0.224	0.031		376	0.036	-0.003
	375	0.224	0.031		375	0.034	-0.005
	374	0.228	0.035		374	0.035	-0.004
	373	0.228	0.035		373	0.035	-0.004
	372	0.227	0.034		372	0.035	-0.004
	371	0.226	0.033		371	0.037	-0.002
	370	0.225	0.032		370	0.038	-0.001
	369	0.225	0.032		369	0.038	-0.001
	368	0.227	0.034		368	0.036	-0.003
	367	0.228	0.035		367	0.034	-0.005
	366	0.225	0.032		366	0.035	-0.004
	365	0.234	0.041		365	0.035	-0.004
	364	0.227	0.034		364	0.037	-0.002
	363	0.23	0.037		363	0.033	-0.006
	362	0.228	0.035		362	0.034	-0.005
	361	0.234	0.041		361	0.033	-0.006
	360	0.232	0.039		360	0.037	-0.002
	359	0.231	0.038		359	0.036	-0.003
	358	0.229	0.036		358	0.036	-0.003
	357	0.228	0.035		357	0.036	-0.003
	356	0.228	0.035		356	0.035	-0.004
	355	0.231	0.038		355	0.032	-0.007
	354	0.233	0.04		354	0.034	-0.005
	353	0.232	0.039		353	0.034	-0.005
	352	0.231	0.038		352	0.035	-0.004
	351	0.232	0.039		351	0.037	-0.002
	350	0.232	0.039		350	0.033	-0.006
	349	0.241	0.048		349	0.034	-0.005
	348	0.235	0.042		348	0.037	-0.002
	347	0.231	0.038		347	0.032	-0.007
	346	0.238	0.045		346	0.031	-0.008
	345	0.234	0.041		345	0.03	-0.009
	344	0.237	0.044		344	0.026	-0.013
	343	0.233	0.04		343	0.03	-0.009
	342	0.23	0.037		342	0.033	-0.006
	341	0.237	0.044		341	0.033	-0.006
	340	0.24	0.047		340	0.034	-0.005
	339	0.216	0.023		339	0.038	-0.001
	338	0.221	0.028		338	0.041	0.002
	337	0.213	0.02		337	0.039	0
	336	0.216	0.023		336	0.039	0
	335	0.211	0.018		335	0.038	-0.001
	334	0.213	0.02		334	0.04	0.001
	333	0.215	0.022		333	0.039	0
	332	0.218	0.025		332	0.039	0
	331	0.219	0.026		331	0.04	0.001
	330	0.215	0.022		330	0.042	0.003
	329	0.216	0.023		329	0.039	0
	328	0.216	0.023		328	0.039	0
	327	0.216	0.023		327	0.04	0.001
	326	0.216	0.023		326	0.039	0
	325	0.213	0.02		325	0.04	0.001
	324	0.216	0.023		324	0.04	0.001
	323	0.213	0.02		323	0.038	-0.001
	322	0.213	0.02		322	0.039	0
	321	0.212	0.019		321	0.04	0.001
	320	0.212	0.019		320	0.039	0
	319	0.209	0.016		319	0.039	0
	318	0.213	0.02		318	0.039	0
	317	0.209	0.016		317	0.041	0.002
	316	0.207	0.014		316	0.04	0.001
	315	0.21	0.017		315	0.04	0.001
	314	0.208	0.015		314	0.042	0.003
	313	0.211	0.018		313	0.039	0
	312	0.211	0.018		312	0.041	0.002
	311	0.209	0.016		311	0.04	0.001
	310	0.207	0.014		310	0.042	0.003
	309	0.206	0.013		309	0.041	0.002
	308	0.213	0.02		308	0.043	0.004
	307	0.212	0.019		307	0.044	0.005
	306	0.213	0.02		306	0.05	0.011
	305	0.216	0.023		305	0.05	0.011
	304	0.221	0.028		304	0.053	0.014
	303	0.222	0.029		303	0.058	0.019
	302	0.231	0.038		302	0.061	0.022
	301	0.232	0.039		301	0.066	0.027
	300	0.246	0.053		300	0.075	0.036
	299	0.252	0.059		299	0.083	0.044
	298	0.262	0.069		298	0.094	0.055
	297	0.275	0.082		297	0.107	0.068
	296	0.293	0.1		296	0.121	0.082
	295	0.309	0.116		295	0.138	0.099
	294	0.329	0.136		294	0.158	0.119
	293	0.35	0.157		293	0.177	0.138
	292	0.376	0.183		292	0.202	0.163
	291	0.408	0.215		291	0.229	0.19
	290	0.437	0.244		290	0.262	0.223
	289	0.47	0.277		289	0.294	0.255
	288	0.505	0.312		288	0.33	0.291
	287	0.544	0.351		287	0.369	0.33
	286	0.585	0.392		286	0.408	0.369
	285	0.628	0.435		285	0.451	0.412
	284	0.677	0.484		284	0.496	0.457
	283	0.722	0.529		283	0.543	0.504
	282	0.76	0.567		282	0.59	0.551
	281	0.818	0.625		281	0.643	0.604
	280	0.869	0.676		280	0.696	0.657
	279	0.927	0.734		279	0.756	0.717
	278	0.982	0.789		278	0.818	0.779
	277	1.042	0.849		277	0.877	0.838
	276	1.099	0.906		276	0.938	0.899
	275	1.145	0.952		275	1.01	0.971
	274	1.189	0.996		274	1.072	1.033
	273	1.271	1.078		273	1.138	1.099
	272	1.365	1.172		272	1.194	1.155
	271	1.388	1.195		271	1.226	1.187
	270	1.453	1.26		270	1.315	1.276
	269	1.525	1.332		269	1.361	1.322
	268	1.56	1.367		268	1.396	1.357
	267	1.619	1.426		267	1.449	1.41
	266	1.651	1.458		266	1.484	1.445
	265	1.728	1.535		265	1.508	1.469
	264	1.774	1.581		264	1.551	1.512
	263	1.815	1.622		263	1.555	1.516
	262	1.844	1.651		262	1.576	1.537
	261	1.853	1.66		261	1.581	1.542
	260	1.935	1.742		260	1.555	1.516
	259	1.982	1.789		259	1.539	1.5
	258	1.978	1.785		258	1.531	1.492
	257	1.962	1.769		257	1.517	1.478
	256	2	1.807		256	1.503	1.464
	255	2.013	1.82		255	1.463	1.424
	254	2.022	1.829		254	1.436	1.397
	253	2	1.807		253	1.406	1.367
	252	1.97	1.777		252	1.371	1.332
	251	1.987	1.794		251	1.339	1.3
	250	1.978	1.785		250	1.304	1.265
	249	1.982	1.789		249	1.263	1.224
	248	1.928	1.735		248	1.235	1.196
	247	1.92	1.727		247	1.196	1.157
	246	1.866	1.673		246	1.166	1.127
	245	1.85	1.657		245	1.134	1.095
	244	1.812	1.619		244	1.099	1.06
	243	1.785	1.592		243	1.066	1.027
	242	1.739	1.546		242	1.033	0.994
	241	1.679	1.486		241	1.003	0.964
	240	1.643	1.45		240	0.971	0.932
	239	1.605	1.412		239	0.931	0.892
	238	1.552	1.359		238	0.896	0.857
	237	1.501	1.308		237	0.863	0.824
	236	1.427	1.234		236	0.824	0.785
	235	1.414	1.221		235	0.791	0.752
	234	1.343	1.15		234	0.754	0.715
	233	1.296	1.103		233	0.714	0.675
	232	1.241	1.048		232	0.674	0.635
	231	1.183	0.99		231	0.637	0.598
	230	1.128	0.935		230	0.597	0.558
	229	1.077	0.884		229	0.559	0.52
	228	1.025	0.832		228	0.519	0.48
	227	0.98	0.787		227	0.478	0.439
	226	0.931	0.738		226	0.441	0.402
	225	0.884	0.691		225	0.405	0.366
	224	0.835	0.642		224	0.366	0.327
	223	0.791	0.598		223	0.331	0.292
	222	0.752	0.559		222	0.294	0.255
	221	0.712	0.519		221	0.257	0.218
	220	0.666	0.473		220	0.224	0.185
	219	0.628	0.435		219	0.185	0.146
	218	0.584	0.391		218	0.148	0.109
	217	0.548	0.355		217	0.109	0.07
	216	0.51	0.317		216	0.073	0.034
	215	0.479	0.286		215	0.038	-0.001
	214	0.448	0.255		214	0.006	-0.033
	213	0.42	0.227		213	-0.025	-0.064
	212	0.39	0.197		212	-0.057	-0.096
	211	0.364	0.171		211	-0.087	-0.126
	210	0.342	0.149		210	-0.107	-0.146
	209	0.321	0.128		209	-0.117	-0.156
	208	0.31	0.117		208	-0.14	-0.179
	207	0.3	0.107		207	-0.138	-0.177
	206	0.297	0.104		206	-0.147	-0.186
	205	0.294	0.101		205	-0.168	-0.207
	204	0.299	0.106		204	-0.176	-0.215
	203	0.307	0.114		203	-0.164	-0.203
	202	0.325	0.132		202	-0.143	-0.182
	201	0.336	0.143		201	-0.131	-0.17
	200	0.358	0.165		200	-0.125	-0.164

## Sheet: pH 5
	time 0h				7 days				21 days
			0.044				0.061				0.213
	700	0.044	0		700	0.061	0		700	0.213	0
	699	0.045	0.001		699	0.061	0		698	0.214	0.001
	698	0.045	0.001		698	0.061	0		696	0.215	0.002
	697	0.045	0.001		697	0.061	0		694	0.215	0.002
	696	0.044	0		696	0.062	0.001		692	0.217	0.004
	695	0.044	0		695	0.061	0		690	0.217	0.004
	694	0.045	0.001		694	0.061	0		688	0.219	0.006
	693	0.045	0.001		693	0.061	0		686	0.219	0.006
	692	0.045	0.001		692	0.062	0.001		684	0.22	0.007
	691	0.045	0.001		691	0.062	0.001		682	0.221	0.008
	690	0.045	0.001		690	0.062	0.001		680	0.222	0.009
	689	0.045	0.001		689	0.062	0.001		678	0.224	0.011
	688	0.045	0.001		688	0.062	0.001		676	0.225	0.012
	687	0.046	0.002		687	0.062	0.001		674	0.226	0.013
	686	0.045	0.001		686	0.062	0.001		672	0.227	0.014
	685	0.046	0.002		685	0.062	0.001		670	0.228	0.015
	684	0.046	0.002		684	0.062	0.001		668	0.229	0.016
	683	0.046	0.002		683	0.062	0.001		666	0.23	0.017
	682	0.046	0.002		682	0.063	0.002		664	0.231	0.018
	681	0.046	0.002		681	0.063	0.002		662	0.232	0.019
	680	0.046	0.002		680	0.063	0.002		660	0.233	0.02
	679	0.047	0.003		679	0.063	0.002		658	0.234	0.021
	678	0.046	0.002		678	0.063	0.002		656	0.235	0.022
	677	0.047	0.003		677	0.063	0.002		654	0.237	0.024
	676	0.047	0.003		676	0.063	0.002		652	0.238	0.025
	675	0.047	0.003		675	0.064	0.003		650	0.239	0.026
	674	0.047	0.003		674	0.064	0.003		648	0.241	0.028
	673	0.047	0.003		673	0.064	0.003		646	0.242	0.029
	672	0.047	0.003		672	0.064	0.003		644	0.243	0.03
	671	0.047	0.003		671	0.064	0.003		642	0.245	0.032
	670	0.048	0.004		670	0.064	0.003		640	0.246	0.033
	669	0.047	0.003		669	0.065	0.004		638	0.247	0.034
	668	0.048	0.004		668	0.064	0.003		636	0.249	0.036
	667	0.048	0.004		667	0.065	0.004		634	0.25	0.037
	666	0.048	0.004		666	0.065	0.004		632	0.252	0.039
	665	0.048	0.004		665	0.065	0.004		630	0.253	0.04
	664	0.049	0.005		664	0.065	0.004		628	0.255	0.042
	663	0.049	0.005		663	0.065	0.004		626	0.256	0.043
	662	0.049	0.005		662	0.065	0.004		624	0.258	0.045
	661	0.049	0.005		661	0.065	0.004		622	0.259	0.046
	660	0.049	0.005		660	0.066	0.005		620	0.261	0.048
	659	0.049	0.005		659	0.066	0.005		618	0.263	0.05
	658	0.05	0.006		658	0.066	0.005		616	0.264	0.051
	657	0.05	0.006		657	0.066	0.005		614	0.266	0.053
	656	0.05	0.006		656	0.066	0.005		612	0.268	0.055
	655	0.05	0.006		655	0.066	0.005		610	0.269	0.056
	654	0.051	0.007		654	0.066	0.005		608	0.271	0.058
	653	0.051	0.007		653	0.067	0.006		606	0.273	0.06
	652	0.051	0.007		652	0.067	0.006		604	0.274	0.061
	651	0.051	0.007		651	0.067	0.006		602	0.276	0.063
	650	0.051	0.007		650	0.067	0.006		600	0.277	0.064
	649	0.051	0.007		649	0.067	0.006		598	0.28	0.067
	648	0.051	0.007		648	0.068	0.007		596	0.281	0.068
	647	0.052	0.008		647	0.068	0.007		594	0.282	0.069
	646	0.052	0.008		646	0.068	0.007		592	0.285	0.072
	645	0.052	0.008		645	0.069	0.008		590	0.287	0.074
	644	0.053	0.009		644	0.069	0.008		588	0.289	0.076
	643	0.052	0.008		643	0.069	0.008		586	0.291	0.078
	642	0.053	0.009		642	0.069	0.008		584	0.292	0.079
	641	0.053	0.009		641	0.069	0.008		582	0.294	0.081
	640	0.053	0.009		640	0.069	0.008		580	0.296	0.083
	639	0.053	0.009		639	0.07	0.009		578	0.296	0.083
	638	0.053	0.009		638	0.07	0.009		576	0.297	0.084
	637	0.053	0.009		637	0.07	0.009		574	0.299	0.086
	636	0.053	0.009		636	0.071	0.01		572	0.301	0.088
	635	0.054	0.01		635	0.071	0.01		570	0.303	0.09
	634	0.054	0.01		634	0.07	0.009		568	0.304	0.091
	633	0.054	0.01		633	0.07	0.009		566	0.307	0.094
	632	0.055	0.011		632	0.071	0.01		564	0.308	0.095
	631	0.054	0.01		631	0.07	0.009		562	0.309	0.096
	630	0.054	0.01		630	0.071	0.01		560	0.311	0.098
	629	0.055	0.011		629	0.071	0.01		558	0.313	0.1
	628	0.055	0.011		628	0.071	0.01		556	0.314	0.101
	627	0.055	0.011		627	0.072	0.011		554	0.316	0.103
	626	0.055	0.011		626	0.072	0.011		552	0.318	0.105
	625	0.056	0.012		625	0.071	0.01		550	0.32	0.107
	624	0.056	0.012		624	0.072	0.011		548	0.321	0.108
	623	0.056	0.012		623	0.073	0.012		546	0.323	0.11
	622	0.057	0.013		622	0.072	0.011		544	0.325	0.112
	621	0.056	0.012		621	0.073	0.012		542	0.327	0.114
	620	0.056	0.012		620	0.073	0.012		540	0.329	0.116
	619	0.057	0.013		619	0.073	0.012		538	0.331	0.118
	618	0.057	0.013		618	0.073	0.012		536	0.333	0.12
	617	0.057	0.013		617	0.073	0.012		534	0.334	0.121
	616	0.057	0.013		616	0.073	0.012		532	0.337	0.124
	615	0.057	0.013		615	0.073	0.012		530	0.338	0.125
	614	0.058	0.014		614	0.074	0.013		528	0.336	0.123
	613	0.058	0.014		613	0.074	0.013		526	0.338	0.125
	612	0.058	0.014		612	0.075	0.014		524	0.339	0.126
	611	0.059	0.015		611	0.075	0.014		522	0.342	0.129
	610	0.058	0.014		610	0.075	0.014		520	0.344	0.131
	609	0.059	0.015		609	0.074	0.013		518	0.347	0.134
	608	0.059	0.015		608	0.075	0.014		516	0.347	0.134
	607	0.059	0.015		607	0.075	0.014		514	0.349	0.136
	606	0.059	0.015		606	0.075	0.014		512	0.352	0.139
	605	0.06	0.016		605	0.075	0.014		510	0.354	0.141
	604	0.06	0.016		604	0.076	0.015		508	0.355	0.142
	603	0.06	0.016		603	0.076	0.015		506	0.357	0.144
	602	0.06	0.016		602	0.076	0.015		504	0.36	0.147
	601	0.061	0.017		601	0.076	0.015		502	0.362	0.149
	600	0.061	0.017		600	0.077	0.016		500	0.364	0.151
	599	0.061	0.017		599	0.077	0.016		498	0.366	0.153
	598	0.061	0.017		598	0.077	0.016		496	0.369	0.156
	597	0.061	0.017		597	0.077	0.016		494	0.371	0.158
	596	0.062	0.018		596	0.077	0.016		492	0.374	0.161
	595	0.062	0.018		595	0.077	0.016		490	0.376	0.163
	594	0.062	0.018		594	0.078	0.017		488	0.379	0.166
	593	0.062	0.018		593	0.078	0.017		486	0.383	0.17
	592	0.062	0.018		592	0.078	0.017		484	0.385	0.172
	591	0.062	0.018		591	0.078	0.017		482	0.388	0.175
	590	0.062	0.018		590	0.078	0.017		480	0.39	0.177
	589	0.062	0.018		589	0.078	0.017		478	0.393	0.18
	588	0.062	0.018		588	0.079	0.018		476	0.395	0.182
	587	0.062	0.018		587	0.078	0.017		474	0.397	0.184
	586	0.062	0.018		586	0.078	0.017		472	0.4	0.187
	585	0.063	0.019		585	0.079	0.018		470	0.403	0.19
	584	0.063	0.019		584	0.078	0.017		468	0.406	0.193
	583	0.063	0.019		583	0.078	0.017		466	0.41	0.197
	582	0.064	0.02		582	0.078	0.017		464	0.412	0.199
	581	0.064	0.02		581	0.078	0.017		462	0.415	0.202
	580	0.065	0.021		580	0.077	0.016		460	0.417	0.204
	579	0.065	0.021		579	0.077	0.016		458	0.42	0.207
	578	0.065	0.021		578	0.076	0.015		456	0.424	0.211
	577	0.065	0.021		577	0.076	0.015		454	0.427	0.214
	576	0.065	0.021		576	0.076	0.015		452	0.431	0.218
	575	0.065	0.021		575	0.075	0.014		450	0.434	0.221
	574	0.065	0.021		574	0.075	0.014		448	0.436	0.223
	573	0.065	0.021		573	0.074	0.013		446	0.439	0.226
	572	0.066	0.022		572	0.073	0.012		444	0.443	0.23
	571	0.066	0.022		571	0.073	0.012		442	0.446	0.233
	570	0.066	0.022		570	0.072	0.011		440	0.449	0.236
	569	0.067	0.023		569	0.072	0.011		438	0.449	0.236
	568	0.067	0.023		568	0.07	0.009		436	0.455	0.242
	567	0.067	0.023		567	0.07	0.009		434	0.459	0.246
	566	0.066	0.022		566	0.068	0.007		432	0.462	0.249
	565	0.067	0.023		565	0.067	0.006		430	0.464	0.251
	564	0.068	0.024		564	0.067	0.006		428	0.469	0.256
	563	0.067	0.023		563	0.066	0.005		426	0.473	0.26
	562	0.068	0.024		562	0.064	0.003		424	0.477	0.264
	561	0.069	0.025		561	0.065	0.004		422	0.482	0.269
	560	0.068	0.024		560	0.063	0.002		420	0.483	0.27
	559	0.068	0.024		559	0.063	0.002		418	0.488	0.275
	558	0.069	0.025		558	0.062	0.001		416	0.489	0.276
	557	0.069	0.025		557	0.061	0		414	0.494	0.281
	556	0.07	0.026		556	0.061	0		412	0.501	0.288
	555	0.07	0.026		555	0.06	-0.001		410	0.507	0.294
	554	0.07	0.026		554	0.061	0		408	0.509	0.296
	553	0.071	0.027		553	0.061	0		406	0.514	0.301
	552	0.071	0.027		552	0.06	-0.001		404	0.52	0.307
	551	0.071	0.027		551	0.061	0		402	0.523	0.31
	550	0.072	0.028		550	0.062	0.001		400	0.526	0.313
	549	0.072	0.028		549	0.062	0.001		398	0.531	0.318
	548	0.073	0.029		548	0.062	0.001		396	0.537	0.324
	547	0.072	0.028		547	0.063	0.002		394	0.538	0.325
	546	0.073	0.029		546	0.064	0.003		392	0.543	0.33
	545	0.073	0.029		545	0.064	0.003		390	0.541	0.328
	544	0.074	0.03		544	0.065	0.004		388	0.556	0.343
	543	0.074	0.03		543	0.067	0.006		386	0.553	0.34
	542	0.075	0.031		542	0.067	0.006		384	0.563	0.35
	541	0.075	0.031		541	0.068	0.007		382	0.568	0.355
	540	0.075	0.031		540	0.069	0.008		380	0.573	0.36
	539	0.075	0.031		539	0.07	0.009		378	0.606	0.393
	538	0.076	0.032		538	0.072	0.011		376	0.607	0.394
	537	0.076	0.032		537	0.072	0.011		374	0.612	0.399
	536	0.076	0.032		536	0.073	0.012		372	0.619	0.406
	535	0.077	0.033		535	0.074	0.013		370	0.627	0.414
	534	0.077	0.033		534	0.074	0.013		368	0.63	0.417
	533	0.078	0.034		533	0.076	0.015		366	0.636	0.423
	532	0.078	0.034		532	0.076	0.015		364	0.642	0.429
	531	0.078	0.034		531	0.077	0.016		362	0.649	0.436
	530	0.079	0.035		530	0.078	0.017		360	0.653	0.44
	529	0.078	0.034		529	0.076	0.015		358	0.662	0.449
	528	0.079	0.035		528	0.076	0.015		356	0.67	0.457
	527	0.08	0.036		527	0.076	0.015		354	0.678	0.465
	526	0.079	0.035		526	0.078	0.017		352	0.671	0.458
	525	0.081	0.037		525	0.078	0.017		350	0.68	0.467
	524	0.081	0.037		524	0.079	0.018		348	0.682	0.469
	523	0.082	0.038		523	0.08	0.019		346	0.688	0.475
	522	0.082	0.038		522	0.08	0.019		344	0.693	0.48
	521	0.085	0.041		521	0.08	0.019		342	0.696	0.483
	520	0.084	0.04		520	0.082	0.021		340	0.698	0.485
	519	0.084	0.04		519	0.082	0.021		338	0.668	0.455
	518	0.085	0.041		518	0.083	0.022		336	0.665	0.452
	517	0.086	0.042		517	0.082	0.021		334	0.669	0.456
	516	0.086	0.042		516	0.083	0.022		332	0.667	0.454
	515	0.087	0.043		515	0.083	0.022		330	0.67	0.457
	514	0.087	0.043		514	0.083	0.022		328	0.67	0.457
	513	0.088	0.044		513	0.083	0.022		326	0.666	0.453
	512	0.088	0.044		512	0.084	0.023		324	0.667	0.454
	511	0.088	0.044		511	0.085	0.024		322	0.671	0.458
	510	0.089	0.045		510	0.085	0.024		320	0.671	0.458
	509	0.088	0.044		509	0.086	0.025		318	0.664	0.451
	508	0.089	0.045		508	0.087	0.026		316	0.668	0.455
	507	0.09	0.046		507	0.087	0.026		314	0.667	0.454
	506	0.091	0.047		506	0.088	0.027		312	0.666	0.453
	505	0.09	0.046		505	0.088	0.027		310	0.665	0.452
	504	0.092	0.048		504	0.09	0.029		308	0.663	0.45
	503	0.093	0.049		503	0.091	0.03		306	0.659	0.446
	502	0.093	0.049		502	0.091	0.03		304	0.66	0.447
	501	0.093	0.049		501	0.091	0.03		302	0.657	0.444
	500	0.094	0.05		500	0.092	0.031		300	0.658	0.445
	499	0.094	0.05		499	0.092	0.031		298	0.658	0.445
	498	0.095	0.051		498	0.092	0.031		296	0.656	0.443
	497	0.095	0.051		497	0.093	0.032		294	0.654	0.441
	496	0.095	0.051		496	0.094	0.033		292	0.652	0.439
	495	0.096	0.052		495	0.094	0.033		290	0.648	0.435
	494	0.096	0.052		494	0.095	0.034		288	0.648	0.435
	493	0.097	0.053		493	0.095	0.034		286	0.648	0.435
	492	0.097	0.053		492	0.096	0.035		284	0.642	0.429
	491	0.098	0.054		491	0.097	0.036		282	0.648	0.435
	490	0.097	0.053		490	0.096	0.035		280	0.643	0.43
	489	0.097	0.053		489	0.098	0.037		278	0.645	0.432
	488	0.099	0.055		488	0.098	0.037		276	0.64	0.427
	487	0.099	0.055		487	0.099	0.038		274	0.646	0.433
	486	0.1	0.056		486	0.099	0.038		272	0.645	0.432
	485	0.1	0.056		485	0.1	0.039		270	0.648	0.435
	484	0.1	0.056		484	0.101	0.04		268	0.647	0.434
	483	0.101	0.057		483	0.102	0.041		266	0.648	0.435
	482	0.102	0.058		482	0.101	0.04		264	0.642	0.429
	481	0.102	0.058		481	0.102	0.041		262	0.646	0.433
	480	0.103	0.059		480	0.103	0.042		260	0.641	0.428
	479	0.103	0.059		479	0.103	0.042		258	0.641	0.428
	478	0.104	0.06		478	0.103	0.042		256	0.645	0.432
	477	0.104	0.06		477	0.103	0.042		254	0.64	0.427
	476	0.105	0.061		476	0.104	0.043		252	0.643	0.43
	475	0.106	0.062		475	0.105	0.044		250	0.639	0.426
	474	0.105	0.061		474	0.105	0.044		248	0.636	0.423
	473	0.107	0.063		473	0.105	0.044		246	0.635	0.422
	472	0.107	0.063		472	0.106	0.045		244	0.637	0.424
	471	0.107	0.063		471	0.106	0.045		242	0.637	0.424
	470	0.108	0.064		470	0.107	0.046		240	0.638	0.425
	469	0.109	0.065		469	0.108	0.047		238	0.641	0.428
	468	0.11	0.066		468	0.108	0.047		236	0.647	0.434
	467	0.11	0.066		467	0.108	0.047		234	0.653	0.44
	466	0.11	0.066		466	0.109	0.048		232	0.66	0.447
	465	0.111	0.067		465	0.109	0.048		230	0.67	0.457
	464	0.111	0.067		464	0.11	0.049		228	0.683	0.47
	463	0.111	0.067		463	0.11	0.049		226	0.703	0.49
	462	0.112	0.068		462	0.11	0.049		224	0.719	0.506
	461	0.112	0.068		461	0.111	0.05		222	0.735	0.522
	460	0.113	0.069		460	0.112	0.051		220	0.76	0.547
	459	0.114	0.07		459	0.113	0.052		218	0.792	0.579
	458	0.115	0.071		458	0.113	0.052		216	0.83	0.617
	457	0.115	0.071		457	0.114	0.053		214	0.858	0.645
	456	0.116	0.072		456	0.115	0.054		212	0.901	0.688
	455	0.116	0.072		455	0.115	0.054		210	0.922	0.709
	454	0.117	0.073		454	0.115	0.054		208	0.975	0.762
	453	0.117	0.073		453	0.115	0.054		206	1.012	0.799
	452	0.118	0.074		452	0.116	0.055		204	1.081	0.868
	451	0.119	0.075		451	0.117	0.056		202	1.154	0.941
	450	0.12	0.076		450	0.117	0.056		200	1.27	1.057
	449	0.12	0.076		449	0.118	0.057
	448	0.12	0.076		448	0.118	0.057
	447	0.122	0.078		447	0.119	0.058
	446	0.122	0.078		446	0.12	0.059
	445	0.123	0.079		445	0.12	0.059
	444	0.123	0.079		444	0.12	0.059
	443	0.123	0.079		443	0.12	0.059
	442	0.125	0.081		442	0.121	0.06
	441	0.125	0.081		441	0.121	0.06
	440	0.127	0.083		440	0.122	0.061
	439	0.128	0.084		439	0.124	0.063
	438	0.128	0.084		438	0.124	0.063
	437	0.13	0.086		437	0.124	0.063
	436	0.13	0.086		436	0.125	0.064
	435	0.13	0.086		435	0.124	0.063
	434	0.131	0.087		434	0.126	0.065
	433	0.132	0.088		433	0.127	0.066
	432	0.133	0.089		432	0.128	0.067
	431	0.134	0.09		431	0.127	0.066
	430	0.135	0.091		430	0.128	0.067
	429	0.135	0.091		429	0.129	0.068
	428	0.134	0.09		428	0.13	0.069
	427	0.136	0.092		427	0.129	0.068
	426	0.137	0.093		426	0.13	0.069
	425	0.138	0.094		425	0.131	0.07
	424	0.139	0.095		424	0.131	0.07
	423	0.141	0.097		423	0.132	0.071
	422	0.141	0.097		422	0.133	0.072
	421	0.141	0.097		421	0.134	0.073
	420	0.142	0.098		420	0.135	0.074
	419	0.142	0.098		419	0.136	0.075
	418	0.143	0.099		418	0.137	0.076
	417	0.144	0.1		417	0.137	0.076
	416	0.145	0.101		416	0.137	0.076
	415	0.147	0.103		415	0.139	0.078
	414	0.149	0.105		414	0.139	0.078
	413	0.149	0.105		413	0.14	0.079
	412	0.15	0.106		412	0.144	0.083
	411	0.15	0.106		411	0.143	0.082
	410	0.151	0.107		410	0.143	0.082
	409	0.152	0.108		409	0.143	0.082
	408	0.154	0.11		408	0.144	0.083
	407	0.155	0.111		407	0.144	0.083
	406	0.154	0.11		406	0.147	0.086
	405	0.157	0.113		405	0.148	0.087
	404	0.156	0.112		404	0.147	0.086
	403	0.158	0.114		403	0.148	0.087
	402	0.159	0.115		402	0.149	0.088
	401	0.159	0.115		401	0.151	0.09
	400	0.16	0.116		400	0.149	0.088
	399	0.163	0.119		399	0.151	0.09
	398	0.163	0.119		398	0.153	0.092
	397	0.165	0.121		397	0.153	0.092
	396	0.164	0.12		396	0.155	0.094
	395	0.165	0.121		395	0.154	0.093
	394	0.166	0.122		394	0.154	0.093
	393	0.17	0.126		393	0.156	0.095
	392	0.171	0.127		392	0.156	0.095
	391	0.172	0.128		391	0.155	0.094
	390	0.175	0.131		390	0.155	0.094
	389	0.176	0.132		389	0.159	0.098
	388	0.176	0.132		388	0.16	0.099
	387	0.181	0.137		387	0.164	0.103
	386	0.18	0.136		386	0.166	0.105
	385	0.182	0.138		385	0.17	0.109
	384	0.182	0.138		384	0.172	0.111
	383	0.185	0.141		383	0.172	0.111
	382	0.18	0.136		382	0.174	0.113
	381	0.186	0.142		381	0.174	0.113
	380	0.184	0.14		380	0.179	0.118
	379	0.198	0.154		379	0.175	0.114
	378	0.202	0.158		378	0.181	0.12
	377	0.2	0.156		377	0.182	0.121
	376	0.2	0.156		376	0.186	0.125
	375	0.203	0.159		375	0.185	0.124
	374	0.207	0.163		374	0.188	0.127
	373	0.208	0.164		373	0.189	0.128
	372	0.211	0.167		372	0.188	0.127
	371	0.213	0.169		371	0.192	0.131
	370	0.211	0.167		370	0.196	0.135
	369	0.211	0.167		369	0.2	0.139
	368	0.216	0.172		368	0.2	0.139
	367	0.219	0.175		367	0.198	0.137
	366	0.218	0.174		366	0.203	0.142
	365	0.222	0.178		365	0.204	0.143
	364	0.223	0.179		364	0.206	0.145
	363	0.229	0.185		363	0.207	0.146
	362	0.227	0.183		362	0.207	0.146
	361	0.231	0.187		361	0.209	0.148
	360	0.232	0.188		360	0.215	0.154
	359	0.235	0.191		359	0.214	0.153
	358	0.238	0.194		358	0.22	0.159
	357	0.237	0.193		357	0.22	0.159
	356	0.239	0.195		356	0.218	0.157
	355	0.242	0.198		355	0.221	0.16
	354	0.245	0.201		354	0.225	0.164
	353	0.245	0.201		353	0.222	0.161
	352	0.247	0.203		352	0.229	0.168
	351	0.25	0.206		351	0.228	0.167
	350	0.256	0.212		350	0.23	0.169
	349	0.26	0.216		349	0.239	0.178
	348	0.26	0.216		348	0.239	0.178
	347	0.259	0.215		347	0.241	0.18
	346	0.261	0.217		346	0.237	0.176
	345	0.265	0.221		345	0.243	0.182
	344	0.266	0.222		344	0.242	0.181
	343	0.263	0.219		343	0.244	0.183
	342	0.265	0.221		342	0.243	0.182
	341	0.274	0.23		341	0.249	0.188
	340	0.27	0.226		340	0.253	0.192
	339	0.264	0.22		339	0.23	0.169
	338	0.267	0.223		338	0.229	0.168
	337	0.27	0.226		337	0.23	0.169
	336	0.268	0.224		336	0.23	0.169
	335	0.264	0.22		335	0.23	0.169
	334	0.264	0.22		334	0.234	0.173
	333	0.265	0.221		333	0.233	0.172
	332	0.266	0.222		332	0.232	0.171
	331	0.268	0.224		331	0.234	0.173
	330	0.264	0.22		330	0.233	0.172
	329	0.267	0.223		329	0.233	0.172
	328	0.266	0.222		328	0.233	0.172
	327	0.269	0.225		327	0.233	0.172
	326	0.267	0.223		326	0.232	0.171
	325	0.264	0.22		325	0.233	0.172
	324	0.264	0.22		324	0.231	0.17
	323	0.266	0.222		323	0.232	0.171
	322	0.267	0.223		322	0.232	0.171
	321	0.264	0.22		321	0.231	0.17
	320	0.262	0.218		320	0.23	0.169
	319	0.26	0.216		319	0.229	0.168
	318	0.263	0.219		318	0.229	0.168
	317	0.26	0.216		317	0.228	0.167
	316	0.256	0.212		316	0.227	0.166
	315	0.261	0.217		315	0.227	0.166
	314	0.256	0.212		314	0.228	0.167
	313	0.258	0.214		313	0.223	0.162
	312	0.257	0.213		312	0.225	0.164
	311	0.255	0.211		311	0.226	0.165
	310	0.253	0.209		310	0.224	0.163
	309	0.253	0.209		309	0.222	0.161
	308	0.255	0.211		308	0.223	0.162
	307	0.251	0.207		307	0.223	0.162
	306	0.256	0.212		306	0.226	0.165
	305	0.255	0.211		305	0.223	0.162
	304	0.258	0.214		304	0.223	0.162
	303	0.261	0.217		303	0.227	0.166
	302	0.266	0.222		302	0.228	0.167
	301	0.268	0.224		301	0.226	0.165
	300	0.275	0.231		300	0.232	0.171
	299	0.285	0.241		299	0.234	0.173
	298	0.291	0.247		298	0.24	0.179
	297	0.303	0.259		297	0.245	0.184
	296	0.314	0.27		296	0.252	0.191
	295	0.329	0.285		295	0.26	0.199
	294	0.346	0.302		294	0.269	0.208
	293	0.365	0.321		293	0.28	0.219
	292	0.386	0.342		292	0.291	0.23
	291	0.413	0.369		291	0.306	0.245
	290	0.441	0.397		290	0.321	0.26
	289	0.468	0.424		289	0.339	0.278
	288	0.499	0.455		288	0.355	0.294
	287	0.531	0.487		287	0.378	0.317
	286	0.564	0.52		286	0.398	0.337
	285	0.599	0.555		285	0.421	0.36
	284	0.634	0.59		284	0.446	0.385
	283	0.672	0.628		283	0.467	0.406
	282	0.709	0.665		282	0.492	0.431
	281	0.753	0.709		281	0.52	0.459
	280	0.787	0.743		280	0.551	0.49
	279	0.834	0.79		279	0.58	0.519
	278	0.883	0.839		278	0.608	0.547
	277	0.922	0.878		277	0.636	0.575
	276	0.97	0.926		276	0.67	0.609
	275	1.007	0.963		275	0.698	0.637
	274	1.046	1.002		274	0.728	0.667
	273	1.087	1.043		273	0.752	0.691
	272	1.121	1.077		272	0.772	0.711
	271	1.156	1.112		271	0.799	0.738
	270	1.187	1.143		270	0.818	0.757
	269	1.198	1.154		269	0.834	0.773
	268	1.217	1.173		268	0.842	0.781
	267	1.234	1.19		267	0.846	0.785
	266	1.244	1.2		266	0.853	0.792
	265	1.244	1.2		265	0.856	0.795
	264	1.247	1.203		264	0.851	0.79
	263	1.243	1.199		263	0.849	0.788
	262	1.235	1.191		262	0.836	0.775
	261	1.222	1.178		261	0.826	0.765
	260	1.195	1.151		260	0.813	0.752
	259	1.171	1.127		259	0.795	0.734
	258	1.148	1.104		258	0.773	0.712
	257	1.117	1.073		257	0.755	0.694
	256	1.086	1.042		256	0.731	0.67
	255	1.053	1.009		255	0.706	0.645
	254	1.021	0.977		254	0.681	0.62
	253	0.981	0.937		253	0.656	0.595
	252	0.943	0.899		252	0.627	0.566
	251	0.903	0.859		251	0.601	0.54
	250	0.865	0.821		250	0.574	0.513
	249	0.83	0.786		249	0.548	0.487
	248	0.794	0.75		248	0.523	0.462
	247	0.763	0.719		247	0.5	0.439
	246	0.732	0.688		246	0.477	0.416
	245	0.699	0.655		245	0.457	0.396
	244	0.671	0.627		244	0.438	0.377
	243	0.644	0.6		243	0.417	0.356
	242	0.618	0.574		242	0.397	0.336
	241	0.593	0.549		241	0.381	0.32
	240	0.567	0.523		240	0.363	0.302
	239	0.543	0.499		239	0.347	0.286
	238	0.521	0.477		238	0.328	0.267
	237	0.499	0.455		237	0.312	0.251
	236	0.48	0.436		236	0.296	0.235
	235	0.46	0.416		235	0.28	0.219
	234	0.442	0.398		234	0.265	0.204
	233	0.422	0.378		233	0.25	0.189
	232	0.405	0.361		232	0.233	0.172
	231	0.388	0.344		231	0.215	0.154
	230	0.372	0.328		230	0.197	0.136
	229	0.355	0.311		229	0.181	0.12
	228	0.341	0.297		228	0.163	0.102
	227	0.325	0.281		227	0.147	0.086
	226	0.311	0.267		226	0.127	0.066
	225	0.298	0.254		225	0.108	0.047
	224	0.285	0.241		224	0.087	0.026
	223	0.273	0.229		223	0.069	0.008
	222	0.261	0.217		222	0.052	-0.009
	221	0.25	0.206		221	0.032	-0.029
	220	0.237	0.193		220	0.012	-0.049
	219	0.222	0.178		219	-0.015	-0.076
	218	0.209	0.165		218	-0.038	-0.099
	217	0.2	0.156		217	-0.062	-0.123
	216	0.188	0.144		216	-0.081	-0.142
	215	0.174	0.13		215	-0.108	-0.169
	214	0.163	0.119		214	-0.129	-0.19
	213	0.154	0.11		213	-0.155	-0.216
	212	0.141	0.097		212	-0.18	-0.241
	211	0.127	0.083		211	-0.19	-0.251
	210	0.116	0.072		210	-0.216	-0.277
	209	0.104	0.06		209	-0.235	-0.296
	208	0.098	0.054		208	-0.244	-0.305
	207	0.088	0.044		207	-0.263	-0.324
	206	0.085	0.041		206	-0.267	-0.328
	205	0.084	0.04		205	-0.255	-0.316
	204	0.084	0.04		204	-0.268	-0.329
	203	0.089	0.045		203	-0.288	-0.349
	202	0.101	0.057		202	-0.272	-0.333
	201	0.112	0.068		201	-0.277	-0.338
	200	0.132	0.088		200	-0.212	-0.273

## Sheet: pH 12
	time 0h			7 days			21 days
	700	0.005		700	0.038		698	0.014
	699	0.006		699	0.038		696	0.014
	698	0.006		698	0.038		694	0.015
	697	0.006		697	0.038		692	0.015
	696	0.006		696	0.038		690	0.014
	695	0.006		695	0.037		688	0.015
	694	0.006		694	0.038		686	0.015
	693	0.006		693	0.038		684	0.016
	692	0.006		692	0.037		682	0.015
	691	0.006		691	0.038		680	0.016
	690	0.006		690	0.038		678	0.016
	689	0.006		689	0.038		676	0.015
	688	0.006		688	0.038		674	0.016
	687	0.006		687	0.038		672	0.016
	686	0.006		686	0.038		670	0.016
	685	0.006		685	0.038		668	0.016
	684	0.006		684	0.038		666	0.017
	683	0.005		683	0.038		664	0.016
	682	0.006		682	0.038		662	0.017
	681	0.005		681	0.038		660	0.017
	680	0.006		680	0.038		658	0.017
	679	0.006		679	0.038		656	0.016
	678	0.005		678	0.038		654	0.017
	677	0.006		677	0.038		652	0.017
	676	0.006		676	0.038		650	0.017
	675	0.006		675	0.038		648	0.018
	674	0.006		674	0.038		646	0.017
	673	0.006		673	0.038		644	0.017
	672	0.006		672	0.039		642	0.018
	671	0.006		671	0.038		640	0.018
	670	0.006		670	0.038		638	0.018
	669	0.006		669	0.038		636	0.018
	668	0.006		668	0.038		634	0.018
	667	0.006		667	0.038		632	0.018
	666	0.006		666	0.038		630	0.018
	665	0.006		665	0.039		628	0.018
	664	0.006		664	0.038		626	0.018
	663	0.006		663	0.039		624	0.018
	662	0.006		662	0.039		622	0.018
	661	0.006		661	0.039		620	0.019
	660	0.006		660	0.039		618	0.019
	659	0.006		659	0.039		616	0.019
	658	0.006		658	0.039		614	0.019
	657	0.006		657	0.039		612	0.019
	656	0.006		656	0.039		610	0.019
	655	0.006		655	0.039		608	0.02
	654	0.006		654	0.039		606	0.02
	653	0.006		653	0.039		604	0.02
	652	0.006		652	0.04		602	0.02
	651	0.006		651	0.04		600	0.02
	650	0.006		650	0.04		598	0.021
	649	0.006		649	0.04		596	0.021
	648	0.006		648	0.04		594	0.022
	647	0.006		647	0.04		592	0.022
	646	0.006		646	0.041		590	0.021
	645	0.006		645	0.041		588	0.021
	644	0.007		644	0.041		586	0.02
	643	0.006		643	0.041		584	0.019
	642	0.006		642	0.041		582	0.019
	641	0.006		641	0.04		580	0.02
	640	0.006		640	0.041		578	0.021
	639	0.006		639	0.041		576	0.022
	638	0.006		638	0.041		574	0.022
	637	0.007		637	0.041		572	0.023
	636	0.006		636	0.041		570	0.023
	635	0.006		635	0.042		568	0.023
	634	0.006		634	0.041		566	0.023
	633	0.007		633	0.041		564	0.023
	632	0.006		632	0.041		562	0.023
	631	0.006		631	0.041		560	0.022
	630	0.006		630	0.042		558	0.023
	629	0.006		629	0.042		556	0.023
	628	0.006		628	0.041		554	0.023
	627	0.007		627	0.042		552	0.024
	626	0.007		626	0.042		550	0.023
	625	0.007		625	0.042		548	0.023
	624	0.007		624	0.042		546	0.024
	623	0.006		623	0.042		544	0.024
	622	0.007		622	0.042		542	0.025
	621	0.006		621	0.042		540	0.024
	620	0.006		620	0.043		538	0.025
	619	0.006		619	0.043		536	0.025
	618	0.006		618	0.043		534	0.025
	617	0.007		617	0.043		532	0.026
	616	0.007		616	0.043		530	0.026
	615	0.006		615	0.043		528	0.028
	614	0.007		614	0.044		526	0.029
	613	0.007		613	0.043		524	0.029
	612	0.007		612	0.044		522	0.028
	611	0.007		611	0.044		520	0.025
	610	0.007		610	0.044		518	0.026
	609	0.007		609	0.044		516	0.029
	608	0.007		608	0.044		514	0.028
	607	0.006		607	0.044		512	0.027
	606	0.006		606	0.044		510	0.027
	605	0.007		605	0.045		508	0.027
	604	0.006		604	0.044		506	0.026
	603	0.006		603	0.044		504	0.028
	602	0.007		602	0.045		502	0.027
	601	0.007		601	0.045		500	0.028
	600	0.007		600	0.045		498	0.028
	599	0.007		599	0.045		496	0.028
	598	0.007		598	0.045		494	0.029
	597	0.007		597	0.045		492	0.03
	596	0.006		596	0.046		490	0.03
	595	0.006		595	0.046		488	0.03
	594	0.006		594	0.046		486	0.032
	593	0.006		593	0.046		484	0.031
	592	0.006		592	0.047		482	0.031
	591	0.006		591	0.046		480	0.03
	590	0.005		590	0.046		478	0.031
	589	0.005		589	0.047		476	0.03
	588	0.005		588	0.047		474	0.031
	587	0.005		587	0.047		472	0.032
	586	0.005		586	0.046		470	0.032
	585	0.005		585	0.046		468	0.033
	584	0.005		584	0.045		466	0.033
	583	0.005		583	0.045		464	0.034
	582	0.006		582	0.045		462	0.034
	581	0.006		581	0.044		460	0.035
	580	0.006		580	0.044		458	0.034
	579	0.007		579	0.043		456	0.035
	578	0.006		578	0.043		454	0.035
	577	0.007		577	0.043		452	0.035
	576	0.006		576	0.043		450	0.035
	575	0.006		575	0.041		448	0.037
	574	0.006		574	0.041		446	0.036
	573	0.006		573	0.041		444	0.038
	572	0.006		572	0.04		442	0.038
	571	0.006		571	0.039		440	0.039
	570	0.006		570	0.038		438	0.041
	569	0.006		569	0.037		436	0.04
	568	0.006		568	0.036		434	0.041
	567	0.006		567	0.034		432	0.041
	566	0.005		566	0.033		430	0.042
	565	0.006		565	0.033		428	0.042
	564	0.006		564	0.031		426	0.042
	563	0.005		563	0.03		424	0.043
	562	0.005		562	0.029		422	0.046
	561	0.005		561	0.028		420	0.046
	560	0.005		560	0.027		418	0.048
	559	0.005		559	0.027		416	0.048
	558	0.006		558	0.025		414	0.048
	557	0.006		557	0.024		412	0.048
	556	0.005		556	0.024		410	0.05
	555	0.005		555	0.024		408	0.051
	554	0.006		554	0.024		406	0.053
	553	0.006		553	0.024		404	0.058
	552	0.006		552	0.024		402	0.057
	551	0.005		551	0.024		400	0.057
	550	0.006		550	0.025		398	0.059
	549	0.006		549	0.025		396	0.059
	548	0.006		548	0.025		394	0.059
	547	0.005		547	0.026		392	0.061
	546	0.006		546	0.027		390	0.062
	545	0.006		545	0.028		388	0.062
	544	0.006		544	0.028		386	0.061
	543	0.006		543	0.03		384	0.064
	542	0.006		542	0.03		382	0.064
	541	0.006		541	0.032		380	0.067
	540	0.006		540	0.032		378	0.066
	539	0.006		539	0.033		376	0.067
	538	0.006		538	0.035		374	0.064
	537	0.006		537	0.035		372	0.067
	536	0.006		536	0.037		370	0.068
	535	0.006		535	0.038		368	0.073
	534	0.007		534	0.039		366	0.071
	533	0.006		533	0.04		364	0.071
	532	0.006		532	0.04		362	0.076
	531	0.006		531	0.042		360	0.071
	530	0.006		530	0.043		358	0.08
	529	0.008		529	0.045		356	0.082
	528	0.01		528	0.045		354	0.087
	527	0.008		527	0.045		352	0.08
	526	0.009		526	0.047		350	0.085
	525	0.009		525	0.047		348	0.088
	524	0.009		524	0.048		346	0.085
	523	0.009		523	0.049		344	0.09
	522	0.008		522	0.049		342	0.104
	521	0.009		521	0.049		340	0.102
	520	0.008		520	0.05		338	0.094
	519	0.008		519	0.05		336	0.095
	518	0.009		518	0.051		334	0.096
	517	0.01		517	0.052		332	0.099
	516	0.01		516	0.052		330	0.1
	515	0.01		515	0.052		328	0.104
	514	0.01		514	0.052		326	0.105
	513	0.01		513	0.053		324	0.105
	512	0.009		512	0.054		322	0.108
	511	0.009		511	0.054		320	0.108
	510	0.009		510	0.054		318	0.11
	509	0.008		509	0.055		316	0.113
	508	0.009		508	0.055		314	0.114
	507	0.009		507	0.055		312	0.115
	506	0.011		506	0.056		310	0.113
	505	0.011		505	0.057		308	0.114
	504	0.01		504	0.058		306	0.112
	503	0.011		503	0.06		304	0.113
	502	0.011		502	0.059		302	0.11
	501	0.01		501	0.06		300	0.11
	500	0.011		500	0.06		298	0.111
	499	0.011		499	0.06		296	0.107
	498	0.011		498	0.061		294	0.108
	497	0.011		497	0.062		292	0.109
	496	0.011		496	0.062		290	0.105
	495	0.011		495	0.063		288	0.105
	494	0.01		494	0.063		286	0.104
	493	0.011		493	0.063		284	0.102
	492	0.01		492	0.064		282	0.103
	491	0.011		491	0.065		280	0.099
	490	0.01		490	0.065		278	0.1
	489	0.01		489	0.066		276	0.1
	488	0.01		488	0.066		274	0.099
	487	0.01		487	0.067		272	0.101
	486	0.011		486	0.067		270	0.103
	485	0.01		485	0.068		268	0.101
	484	0.01		484	0.068		266	0.104
	483	0.01		483	0.069		264	0.103
	482	0.01		482	0.07		262	0.1
	481	0.01		481	0.07		260	0.098
	480	0.01		480	0.07		258	0.101
	479	0.01		479	0.07		256	0.103
	478	0.011		478	0.071		254	0.101
	477	0.01		477	0.071		252	0.1
	476	0.01		476	0.071		250	0.103
	475	0.011		475	0.072		248	0.103
	474	0.01		474	0.072		246	0.099
	473	0.01		473	0.072		244	0.1
	472	0.011		472	0.073		242	0.1
	471	0.011		471	0.074		240	0.101
	470	0.011		470	0.074		238	0.101
	469	0.011		469	0.075		236	0.101
	468	0.011		468	0.075		234	0.101
	467	0.011		467	0.075		232	0.102
	466	0.011		466	0.076		230	0.103
	465	0.012		465	0.076		228	0.106
	464	0.01		464	0.076		226	0.107
	463	0.011		463	0.078		224	0.108
	462	0.011		462	0.077		222	0.115
	461	0.011		461	0.078		220	0.121
	460	0.011		460	0.078		218	0.125
	459	0.011		459	0.079		216	0.13
	458	0.012		458	0.079		214	0.144
	457	0.011		457	0.08		212	0.16
	456	0.011		456	0.08		210	0.182
	455	0.012		455	0.081		208	0.225
	454	0.011		454	0.081		206	0.265
	453	0.011		453	0.081		204	0.315
	452	0.011		452	0.082		202	0.387
	451	0.012		451	0.082
	450	0.012		450	0.083
	449	0.012		449	0.084
	448	0.011		448	0.084
	447	0.012		447	0.085
	446	0.012		446	0.085
	445	0.012		445	0.086
	444	0.012		444	0.086
	443	0.012		443	0.086
	442	0.012		442	0.088
	441	0.012		441	0.088
	440	0.012		440	0.089
	439	0.013		439	0.09
	438	0.012		438	0.09
	437	0.013		437	0.091
	436	0.012		436	0.091
	435	0.013		435	0.091
	434	0.013		434	0.093
	433	0.013		433	0.094
	432	0.013		432	0.094
	431	0.014		431	0.093
	430	0.014		430	0.094
	429	0.014		429	0.095
	428	0.013		428	0.097
	427	0.013		427	0.097
	426	0.014		426	0.098
	425	0.014		425	0.098
	424	0.014		424	0.098
	423	0.014		423	0.099
	422	0.015		422	0.101
	421	0.015		421	0.101
	420	0.016		420	0.101
	419	0.016		419	0.102
	418	0.015		418	0.105
	417	0.014		417	0.103
	416	0.015		416	0.104
	415	0.015		415	0.106
	414	0.016		414	0.108
	413	0.016		413	0.108
	412	0.015		412	0.109
	411	0.015		411	0.111
	410	0.015		410	0.11
	409	0.016		409	0.111
	408	0.015		408	0.112
	407	0.016		407	0.113
	406	0.014		406	0.115
	405	0.016		405	0.114
	404	0.014		404	0.117
	403	0.015		403	0.115
	402	0.016		402	0.117
	401	0.016		401	0.119
	400	0.015		400	0.117
	399	0.018		399	0.119
	398	0.017		398	0.12
	397	0.018		397	0.122
	396	0.016		396	0.122
	395	0.015		395	0.125
	394	0.012		394	0.124
	393	0.015		393	0.126
	392	0.017		392	0.126
	391	0.016		391	0.127
	390	0.017		390	0.125
	389	0.018		389	0.129
	388	0.017		388	0.13
	387	0.018		387	0.134
	386	0.014		386	0.135
	385	0.016		385	0.14
	384	0.014		384	0.14
	383	0.016		383	0.143
	382	0.015		382	0.144
	381	0.016		381	0.145
	380	0.014		380	0.148
	379	0.016		379	0.145
	378	0.018		378	0.151
	377	0.017		377	0.154
	376	0.016		376	0.155
	375	0.017		375	0.152
	374	0.018		374	0.158
	373	0.015		373	0.16
	372	0.018		372	0.165
	371	0.018		371	0.168
	370	0.017		370	0.172
	369	0.015		369	0.172
	368	0.016		368	0.174
	367	0.016		367	0.175
	366	0.015		366	0.179
	365	0.018		365	0.182
	364	0.017		364	0.183
	363	0.017		363	0.186
	362	0.018		362	0.186
	361	0.016		361	0.19
	360	0.019		360	0.192
	359	0.02		359	0.198
	358	0.018		358	0.203
	357	0.02		357	0.206
	356	0.015		356	0.209
	355	0.014		355	0.211
	354	0.018		354	0.216
	353	0.016		353	0.219
	352	0.014		352	0.223
	351	0.015		351	0.228
	350	0.017		350	0.235
	349	0.018		349	0.238
	348	0.021		348	0.243
	347	0.017		347	0.247
	346	0.019		346	0.245
	345	0.019		345	0.254
	344	0.016		344	0.254
	343	0.017		343	0.264
	342	0.016		342	0.269
	341	0.024		341	0.273
	340	0.017		340	0.273
	339	0.014		339	0.254
	338	0.013		338	0.258
	337	0.014		337	0.26
	336	0.013		336	0.263
	335	0.011		335	0.265
	334	0.014		334	0.269
	333	0.01		333	0.272
	332	0.014		332	0.274
	331	0.014		331	0.276
	330	0.013		330	0.279
	329	0.015		329	0.283
	328	0.014		328	0.284
	327	0.014		327	0.284
	326	0.013		326	0.289
	325	0.011		325	0.289
	324	0.012		324	0.293
	323	0.012		323	0.29
	322	0.012		322	0.295
	321	0.01		321	0.296
	320	0.01		320	0.297
	319	0.006		319	0.301
	318	0.012		318	0.296
	317	0.007		317	0.299
	316	0.007		316	0.298
	315	0.009		315	0.3
	314	0.009		314	0.301
	313	0.008		313	0.3
	312	0.008		312	0.298
	311	0.007		311	0.3
	310	0.006		310	0.299
	309	0.008		309	0.299
	308	0.007		308	0.298
	307	0.007		307	0.297
	306	0.008		306	0.298
	305	0.008		305	0.293
	304	0.009		304	0.293
	303	0.009		303	0.296
	302	0.01		302	0.292
	301	0.013		301	0.288
	300	0.014		300	0.289
	299	0.019		299	0.288
	298	0.021		298	0.288
	297	0.024		297	0.285
	296	0.029		296	0.28
	295	0.035		295	0.278
	294	0.04		294	0.278
	293	0.047		293	0.272
	292	0.055		292	0.27
	291	0.065		291	0.268
	290	0.076		290	0.264
	289	0.085		289	0.261
	288	0.098		288	0.259
	287	0.109		287	0.256
	286	0.123		286	0.257
	285	0.137		285	0.254
	284	0.15		284	0.251
	283	0.164		283	0.249
	282	0.177		282	0.242
	281	0.194		281	0.241
	280	0.209		280	0.242
	279	0.228		279	0.238
	278	0.245		278	0.234
	277	0.262		277	0.235
	276	0.278		276	0.233
	275	0.292		275	0.232
	274	0.305		274	0.233
	273	0.319		273	0.228
	272	0.332		272	0.227
	271	0.343		271	0.227
	270	0.352		270	0.227
	269	0.361		269	0.226
	268	0.366		268	0.224
	267	0.369		267	0.221
	266	0.371		266	0.223
	265	0.371		265	0.221
	264	0.369		264	0.222
	263	0.363		263	0.222
	262	0.36		262	0.219
	261	0.353		261	0.217
	260	0.344		260	0.216
	259	0.332		259	0.217
	258	0.322		258	0.214
	257	0.308		257	0.213
	256	0.294		256	0.212
	255	0.278		255	0.209
	254	0.263		254	0.208
	253	0.246		253	0.207
	252	0.229		252	0.207
	251	0.213		251	0.204
	250	0.195		250	0.204
	249	0.18		249	0.203
	248	0.165		248	0.201
	247	0.151		247	0.201
	246	0.138		246	0.199
	245	0.126		245	0.197
	244	0.114		244	0.198
	243	0.103		243	0.196
	242	0.093		242	0.195
	241	0.084		241	0.193
	240	0.074		240	0.192
	239	0.066		239	0.19
	238	0.059		238	0.189
	237	0.052		237	0.187
	236	0.043		236	0.184
	235	0.038		235	0.181
	234	0.031		234	0.176
	233	0.024		233	0.172
	232	0.018		232	0.167
	231	0.013		231	0.159
	230	0.006		230	0.152
	229	0		229	0.145
	228	-0.004		228	0.136
	227	-0.01		227	0.126
	226	-0.016		226	0.114
	225	-0.021		225	0.105
	224	-0.025		224	0.093
	223	-0.03		223	0.081
	222	-0.036		222	0.069
	221	-0.04		221	0.052
	220	-0.045		220	0.042
	219	-0.051		219	0.025
	218	-0.056		218	0.015
	217	-0.06		217	-0.002
	216	-0.065		216	-0.013
	215	-0.069		215	-0.03
	214	-0.072		214	-0.042
	213	-0.074		213	-0.046
	212	-0.078		212	-0.056
	211	-0.082		211	-0.06
	210	-0.084		210	-0.06
	209	-0.083		209	-0.04
	208	-0.081		208	-0.033
	207	-0.077		207	-0.017
	206	-0.07		206	0.015
	205	-0.063		205	0.06
	204	-0.05		204	0.122
	203	-0.033		203	0.151
	202	-0.013		202	0.213
	201	0.003		201	0.309
	200	0.018		200	0.361
