# Supplementary material for: Impact of particle size, oxidation state and capping agent of different cerium dioxide nanoparticles on the phosphate-induced transformations at different pH and concentration
Source: PLoS One. 2019 Jun 7;14(6):e0217483. doi: 10.1371/journal.pone.0217483 (PMC6555525; doi:10.1371/journal.pone.0217483)
Supplement: S1 Data — Includes the raw data used for all graphs presented. (ZIP) [file pone.0217483.s022.zip › Raw data/UV-vis 5mM Prom ALL.xlsx]

## Sheet: pH2
	time 0h			7 days			21 days
									0.122
	700	0.005		700	0.119		700	0.122	0
	699	0.005		699	0.119		698	0.121	-0.001
	698	0.005		698	0.119		696	0.121	-0.001
	697	0.004		697	0.119		694	0.121	-0.001
	696	0.005		696	0.12		692	0.12	-0.002
	695	0.005		695	0.12		690	0.12	-0.002
	694	0.004		694	0.12		688	0.12	-0.002
	693	0.004		693	0.12		686	0.12	-0.002
	692	0.004		692	0.12		684	0.12	-0.002
	691	0.004		691	0.12		682	0.12	-0.002
	690	0.005		690	0.12		680	0.12	-0.002
	689	0.005		689	0.12		678	0.121	-0.001
	688	0.004		688	0.12		676	0.12	-0.002
	687	0.005		687	0.12		674	0.12	-0.002
	686	0.004		686	0.12		672	0.12	-0.002
	685	0.004		685	0.12		670	0.121	-0.001
	684	0.004		684	0.12		668	0.12	-0.002
	683	0.004		683	0.12		666	0.12	-0.002
	682	0.005		682	0.121		664	0.12	-0.002
	681	0.004		681	0.121		662	0.121	-0.001
	680	0.005		680	0.121		660	0.12	-0.002
	679	0.004		679	0.121		658	0.121	-0.001
	678	0.004		678	0.121		656	0.12	-0.002
	677	0.005		677	0.121		654	0.12	-0.002
	676	0.004		676	0.121		652	0.12	-0.002
	675	0.004		675	0.121		650	0.12	-0.002
	674	0.005		674	0.121		648	0.121	-0.001
	673	0.005		673	0.122		646	0.12	-0.002
	672	0.005		672	0.122		644	0.12	-0.002
	671	0.004		671	0.122		642	0.121	-0.001
	670	0.005		670	0.122		640	0.121	-0.001
	669	0.005		669	0.122		638	0.121	-0.001
	668	0.004		668	0.123		636	0.122	0
	667	0.005		667	0.123		634	0.121	-0.001
	666	0.005		666	0.123		632	0.122	0
	665	0.005		665	0.123		630	0.122	0
	664	0.005		664	0.123		628	0.122	0
	663	0.005		663	0.123		626	0.122	0
	662	0.005		662	0.123		624	0.122	0
	661	0.005		661	0.123		622	0.123	0.001
	660	0.005		660	0.124		620	0.123	0.001
	659	0.005		659	0.124		618	0.123	0.001
	658	0.005		658	0.124		616	0.123	0.001
	657	0.005		657	0.124		614	0.123	0.001
	656	0.005		656	0.124		612	0.124	0.002
	655	0.005		655	0.124		610	0.124	0.002
	654	0.005		654	0.124		608	0.124	0.002
	653	0.006		653	0.124		606	0.124	0.002
	652	0.006		652	0.124		604	0.125	0.003
	651	0.006		651	0.125		602	0.124	0.002
	650	0.005		650	0.125		600	0.124	0.002
	649	0.006		649	0.125		598	0.125	0.003
	648	0.006		648	0.125		596	0.125	0.003
	647	0.006		647	0.125		594	0.124	0.002
	646	0.006		646	0.126		592	0.125	0.003
	645	0.006		645	0.126		590	0.124	0.002
	644	0.006		644	0.126		588	0.126	0.004
	643	0.006		643	0.126		586	0.128	0.006
	642	0.006		642	0.126		584	0.13	0.008
	641	0.006		641	0.126		582	0.131	0.009
	640	0.006		640	0.126		580	0.131	0.009
	639	0.007		639	0.126		578	0.13	0.008
	638	0.006		638	0.126		576	0.129	0.007
	637	0.006		637	0.126		574	0.128	0.006
	636	0.006		636	0.126		572	0.128	0.006
	635	0.006		635	0.126		570	0.127	0.005
	634	0.006		634	0.126		568	0.128	0.006
	633	0.007		633	0.126		566	0.128	0.006
	632	0.006		632	0.127		564	0.128	0.006
	631	0.006		631	0.127		562	0.127	0.005
	630	0.007		630	0.127		560	0.128	0.006
	629	0.007		629	0.127		558	0.128	0.006
	628	0.006		628	0.127		556	0.128	0.006
	627	0.007		627	0.127		554	0.128	0.006
	626	0.007		626	0.127		552	0.129	0.007
	625	0.007		625	0.127		550	0.129	0.007
	624	0.007		624	0.127		548	0.129	0.007
	623	0.006		623	0.127		546	0.13	0.008
	622	0.007		622	0.127		544	0.131	0.009
	621	0.007		621	0.128		542	0.131	0.009
	620	0.007		620	0.128		540	0.131	0.009
	619	0.007		619	0.128		538	0.132	0.01
	618	0.007		618	0.128		536	0.133	0.011
	617	0.007		617	0.128		534	0.133	0.011
	616	0.007		616	0.128		532	0.134	0.012
	615	0.007		615	0.128		530	0.135	0.013
	614	0.007		614	0.128		528	0.134	0.012
	613	0.007		613	0.128		526	0.135	0.013
	612	0.007		612	0.128		524	0.134	0.012
	611	0.008		611	0.128		522	0.135	0.013
	610	0.007		610	0.128		520	0.136	0.014
	609	0.008		609	0.128		518	0.135	0.013
	608	0.008		608	0.128		516	0.137	0.015
	607	0.007		607	0.128		514	0.137	0.015
	606	0.007		606	0.128		512	0.138	0.016
	605	0.008		605	0.128		510	0.138	0.016
	604	0.008		604	0.128		508	0.138	0.016
	603	0.007		603	0.128		506	0.139	0.017
	602	0.008		602	0.127		504	0.14	0.018
	601	0.008		601	0.127		502	0.141	0.019
	600	0.008		600	0.127		500	0.141	0.019
	599	0.008		599	0.127		498	0.142	0.02
	598	0.008		598	0.127		496	0.143	0.021
	597	0.008		597	0.127		494	0.142	0.02
	596	0.008		596	0.127		492	0.143	0.021
	595	0.008		595	0.127		490	0.144	0.022
	594	0.008		594	0.127		488	0.144	0.022
	593	0.008		593	0.126		486	0.145	0.023
	592	0.008		592	0.126		484	0.145	0.023
	591	0.008		591	0.126		482	0.147	0.025
	590	0.008		590	0.126		480	0.148	0.026
	589	0.008		589	0.125		478	0.149	0.027
	588	0.008		588	0.125		476	0.149	0.027
	587	0.007		587	0.125		474	0.151	0.029
	586	0.007		586	0.125		472	0.151	0.029
	585	0.007		585	0.125		470	0.152	0.03
	584	0.007		584	0.125		468	0.153	0.031
	583	0.006		583	0.125		466	0.154	0.032
	582	0.007		582	0.125		464	0.155	0.033
	581	0.007		581	0.124		462	0.156	0.034
	580	0.007		580	0.124		460	0.157	0.035
	579	0.008		579	0.124		458	0.157	0.035
	578	0.007		578	0.123		456	0.159	0.037
	577	0.007		577	0.123		454	0.159	0.037
	576	0.008		576	0.122		452	0.16	0.038
	575	0.008		575	0.122		450	0.161	0.039
	574	0.008		574	0.121		448	0.162	0.04
	573	0.008		573	0.121		446	0.162	0.04
	572	0.008		572	0.12		444	0.164	0.042
	571	0.008		571	0.12		442	0.164	0.042
	570	0.008		570	0.119		440	0.164	0.042
	569	0.008		569	0.119		438	0.165	0.043
	568	0.008		568	0.118		436	0.166	0.044
	567	0.008		567	0.117		434	0.166	0.044
	566	0.007		566	0.117		432	0.167	0.045
	565	0.008		565	0.116		430	0.168	0.046
	564	0.008		564	0.116		428	0.169	0.047
	563	0.008		563	0.115		426	0.17	0.048
	562	0.007		562	0.115		424	0.171	0.049
	561	0.008		561	0.114		422	0.171	0.049
	560	0.007		560	0.114		420	0.173	0.051
	559	0.007		559	0.113		418	0.175	0.053
	558	0.008		558	0.113		416	0.174	0.052
	557	0.008		557	0.112		414	0.176	0.054
	556	0.008		556	0.112		412	0.176	0.054
	555	0.007		555	0.111		410	0.179	0.057
	554	0.008		554	0.111		408	0.18	0.058
	553	0.008		553	0.111		406	0.18	0.058
	552	0.008		552	0.111		404	0.184	0.062
	551	0.008		551	0.11		402	0.182	0.06
	550	0.008		550	0.11		400	0.184	0.062
	549	0.009		549	0.11		398	0.186	0.064
	548	0.009		548	0.109		396	0.187	0.065
	547	0.008		547	0.109		394	0.187	0.065
	546	0.008		546	0.109		392	0.188	0.066
	545	0.009		545	0.109		390	0.19	0.068
	544	0.009		544	0.108		388	0.191	0.069
	543	0.009		543	0.108		386	0.192	0.07
	542	0.009		542	0.108		384	0.191	0.069
	541	0.009		541	0.108		382	0.196	0.074
	540	0.01		540	0.108		380	0.2	0.078
	539	0.009		539	0.107		378	0.192	0.07
	538	0.01		538	0.107		376	0.193	0.071
	537	0.009		537	0.107		374	0.195	0.073
	536	0.01		536	0.107		372	0.199	0.077
	535	0.01		535	0.107		370	0.202	0.08
	534	0.011		534	0.107		368	0.208	0.086
	533	0.01		533	0.107		366	0.209	0.087
	532	0.01		532	0.107		364	0.213	0.091
	531	0.01		531	0.105		362	0.217	0.095
	530	0.01		530	0.102		360	0.218	0.096
	529	0.011		529	0.099		358	0.222	0.1
	528	0.013		528	0.096		356	0.226	0.104
	527	0.013		527	0.094		354	0.233	0.111
	526	0.014		526	0.093		352	0.229	0.107
	525	0.014		525	0.093		350	0.234	0.112
	524	0.013		524	0.093		348	0.238	0.116
	523	0.013		523	0.093		346	0.241	0.119
	522	0.013		522	0.094		344	0.248	0.126
	521	0.013		521	0.094		342	0.248	0.126
	520	0.013		520	0.094		340	0.258	0.136
	519	0.013		519	0.095		338	0.261	0.139
	518	0.013		518	0.095		336	0.269	0.147
	517	0.014		517	0.095		334	0.274	0.152
	516	0.015		516	0.095		332	0.282	0.16
	515	0.015		515	0.095		330	0.292	0.17
	514	0.015		514	0.095		328	0.303	0.181
	513	0.015		513	0.095		326	0.309	0.187
	512	0.015		512	0.095		324	0.317	0.195
	511	0.015		511	0.095		322	0.327	0.205
	510	0.016		510	0.095		320	0.337	0.215
	509	0.015		509	0.095		318	0.346	0.224
	508	0.016		508	0.095		316	0.356	0.234
	507	0.017		507	0.095		314	0.367	0.245
	506	0.018		506	0.095		312	0.38	0.258
	505	0.017		505	0.096		310	0.389	0.267
	504	0.017		504	0.096		308	0.398	0.276
	503	0.017		503	0.096		306	0.407	0.285
	502	0.017		502	0.097		304	0.416	0.294
	501	0.017		501	0.097		302	0.419	0.297
	500	0.018		500	0.096		300	0.429	0.307
	499	0.017		499	0.096		298	0.435	0.313
	498	0.017		498	0.096		296	0.441	0.319
	497	0.017		497	0.096		294	0.445	0.323
	496	0.018		496	0.096		292	0.449	0.327
	495	0.018		495	0.096		290	0.451	0.329
	494	0.017		494	0.096		288	0.456	0.334
	493	0.017		493	0.096		286	0.455	0.333
	492	0.018		492	0.096		284	0.456	0.334
	491	0.018		491	0.096		282	0.459	0.337
	490	0.018		490	0.095		280	0.458	0.336
	489	0.018		489	0.095		278	0.457	0.335
	488	0.018		488	0.095		276	0.456	0.334
	487	0.018		487	0.095		274	0.455	0.333
	486	0.018		486	0.095		272	0.455	0.333
	485	0.018		485	0.095		270	0.455	0.333
	484	0.018		484	0.095		268	0.454	0.332
	483	0.018		483	0.095		266	0.452	0.33
	482	0.018		482	0.095		264	0.451	0.329
	481	0.018		481	0.095		262	0.45	0.328
	480	0.018		480	0.095		260	0.447	0.325
	479	0.018		479	0.095		258	0.447	0.325
	478	0.019		478	0.095		256	0.448	0.326
	477	0.019		477	0.095		254	0.445	0.323
	476	0.019		476	0.095		252	0.448	0.326
	475	0.019		475	0.095		250	0.447	0.325
	474	0.019		474	0.095		248	0.45	0.328
	473	0.019		473	0.094		246	0.452	0.33
	472	0.019		472	0.094		244	0.456	0.334
	471	0.019		471	0.094		242	0.459	0.337
	470	0.019		470	0.094		240	0.462	0.34
	469	0.02		469	0.094		238	0.47	0.348
	468	0.02		468	0.094		236	0.476	0.354
	467	0.02		467	0.094		234	0.485	0.363
	466	0.019		466	0.094		232	0.494	0.372
	465	0.02		465	0.094		230	0.503	0.381
	464	0.02		464	0.093		228	0.516	0.394
	463	0.019		463	0.093		226	0.526	0.404
	462	0.02		462	0.093		224	0.542	0.42
	461	0.019		461	0.093		222	0.555	0.433
	460	0.02		460	0.093		220	0.577	0.455
	459	0.02		459	0.093		218	0.596	0.474
	458	0.02		458	0.093		216	0.619	0.497
	457	0.02		457	0.093		214	0.645	0.523
	456	0.02		456	0.093		212	0.672	0.55
	455	0.02		455	0.093		210	0.704	0.582
	454	0.02		454	0.092		208	0.739	0.617
	453	0.02		453	0.092		206	0.772	0.65
	452	0.02		452	0.092		204	0.811	0.689
	451	0.021		451	0.092		202	0.843	0.721
	450	0.021		450	0.091		200	0.877	0.755
	449	0.021		449	0.091
	448	0.021		448	0.091
	447	0.022		447	0.091
	446	0.021		446	0.091
	445	0.021		445	0.091
	444	0.021		444	0.09
	443	0.021		443	0.09
	442	0.021		442	0.09
	441	0.021		441	0.09
	440	0.021		440	0.089
	439	0.022		439	0.089
	438	0.021		438	0.089
	437	0.023		437	0.088
	436	0.023		436	0.088
	435	0.023		435	0.088
	434	0.023		434	0.087
	433	0.023		433	0.087
	432	0.024		432	0.087
	431	0.023		431	0.087
	430	0.023		430	0.087
	429	0.023		429	0.086
	428	0.022		428	0.086
	427	0.022		427	0.086
	426	0.023		426	0.086
	425	0.024		425	0.086
	424	0.024		424	0.086
	423	0.024		423	0.085
	422	0.025		422	0.085
	421	0.025		421	0.085
	420	0.025		420	0.084
	419	0.026		419	0.084
	418	0.025		418	0.084
	417	0.024		417	0.083
	416	0.026		416	0.083
	415	0.027		415	0.083
	414	0.027		414	0.084
	413	0.026		413	0.084
	412	0.026		412	0.084
	411	0.025		411	0.084
	410	0.026		410	0.084
	409	0.027		409	0.084
	408	0.029		408	0.083
	407	0.028		407	0.083
	406	0.026		406	0.082
	405	0.026		405	0.082
	404	0.028		404	0.081
	403	0.026		403	0.081
	402	0.027		402	0.08
	401	0.026		401	0.079
	400	0.027		400	0.079
	399	0.03		399	0.079
	398	0.029		398	0.079
	397	0.031		397	0.079
	396	0.026		396	0.078
	395	0.026		395	0.078
	394	0.027		394	0.077
	393	0.029		393	0.076
	392	0.028		392	0.075
	391	0.029		391	0.075
	390	0.031		390	0.074
	389	0.035		389	0.074
	388	0.032		388	0.074
	387	0.031		387	0.075
	386	0.03		386	0.076
	385	0.031		385	0.077
	384	0.032		384	0.079
	383	0.033		383	0.08
	382	0.029		382	0.078
	381	0.03		381	0.075
	380	0.032		380	0.069
	379	0.041		379	0.063
	378	0.04		378	0.059
	377	0.036		377	0.056
	376	0.039		376	0.055
	375	0.038		375	0.055
	374	0.043		374	0.057
	373	0.039		373	0.059
	372	0.04		372	0.061
	371	0.04		371	0.064
	370	0.039		370	0.066
	369	0.038		369	0.067
	368	0.042		368	0.067
	367	0.044		367	0.067
	366	0.042		366	0.067
	365	0.045		365	0.066
	364	0.041		364	0.066
	363	0.047		363	0.066
	362	0.044		362	0.065
	361	0.047		361	0.064
	360	0.044		360	0.064
	359	0.046		359	0.064
	358	0.051		358	0.066
	357	0.048		357	0.067
	356	0.049		356	0.067
	355	0.053		355	0.067
	354	0.05		354	0.065
	353	0.053		353	0.064
	352	0.05		352	0.063
	351	0.051		351	0.064
	350	0.052		350	0.065
	349	0.054		349	0.066
	348	0.058		348	0.067
	347	0.061		347	0.067
	346	0.059		346	0.067
	345	0.061		345	0.068
	344	0.065		344	0.068
	343	0.063		343	0.069
	342	0.062		342	0.069
	341	0.066		341	0.067
	340	0.058		340	0.063
	339	0.051		339	0.058
	338	0.051		338	0.053
	337	0.053		337	0.049
	336	0.051		336	0.047
	335	0.051		335	0.047
	334	0.051		334	0.048
	333	0.055		333	0.049
	332	0.055		332	0.05
	331	0.057		331	0.052
	330	0.055		330	0.053
	329	0.057		329	0.055
	328	0.061		328	0.055
	327	0.057		327	0.056
	326	0.057		326	0.055
	325	0.057		325	0.054
	324	0.056		324	0.053
	323	0.057		323	0.052
	322	0.058		322	0.051
	321	0.057		321	0.051
	320	0.058		320	0.051
	319	0.058		319	0.052
	318	0.058		318	0.052
	317	0.059		317	0.053
	316	0.056		316	0.053
	315	0.058		315	0.052
	314	0.06		314	0.051
	313	0.059		313	0.051
	312	0.06		312	0.05
	311	0.059		311	0.05
	310	0.06		310	0.05
	309	0.06		309	0.051
	308	0.061		308	0.052
	307	0.061		307	0.053
	306	0.064		306	0.054
	305	0.065		305	0.056
	304	0.066		304	0.057
	303	0.067		303	0.06
	302	0.072		302	0.062
	301	0.076		301	0.065
	300	0.083		300	0.069
	299	0.09		299	0.074
	298	0.096		298	0.079
	297	0.107		297	0.085
	296	0.117		296	0.092
	295	0.13		295	0.099
	294	0.146		294	0.108
	293	0.161		293	0.118
	292	0.181		292	0.13
	291	0.204		291	0.143
	290	0.227		290	0.158
	289	0.253		289	0.175
	288	0.282		288	0.193
	287	0.308		287	0.212
	286	0.343		286	0.232
	285	0.374		285	0.253
	284	0.41		284	0.274
	283	0.45		283	0.296
	282	0.484		282	0.319
	281	0.524		281	0.343
	280	0.563		280	0.368
	279	0.611		279	0.395
	278	0.657		278	0.422
	277	0.707		277	0.45
	276	0.757		276	0.477
	275	0.797		275	0.503
	274	0.847		274	0.528
	273	0.888		273	0.552
	272	0.929		272	0.577
	271	0.975		271	0.601
	270	1.016		270	0.624
	269	1.049		269	0.645
	268	1.095		268	0.665
	267	1.117		267	0.684
	266	1.148		266	0.7
	265	1.166		265	0.715
	264	1.188		264	0.728
	263	1.199		263	0.739
	262	1.216		262	0.749
	261	1.221		261	0.758
	260	1.232		260	0.766
	259	1.23		259	0.772
	258	1.209		258	0.778
	257	1.228		257	0.781
	256	1.218		256	0.784
	255	1.201		255	0.786
	254	1.191		254	0.787
	253	1.173		253	0.787
	252	1.162		252	0.785
	251	1.143		251	0.783
	250	1.126		250	0.78
	249	1.105		249	0.775
	248	1.082		248	0.769
	247	1.058		247	0.761
	246	1.036		246	0.753
	245	1.017		245	0.744
	244	0.994		244	0.734
	243	0.968		243	0.723
	242	0.941		242	0.71
	241	0.919		241	0.696
	240	0.891		240	0.681
	239	0.861		239	0.664
	238	0.831		238	0.646
	237	0.806		237	0.628
	236	0.774		236	0.61
	235	0.746		235	0.59
	234	0.713		234	0.571
	233	0.682		233	0.55
	232	0.648		232	0.528
	231	0.617		231	0.506
	230	0.581		230	0.484
	229	0.549		229	0.461
	228	0.517		228	0.439
	227	0.487		227	0.418
	226	0.455		226	0.397
	225	0.427		225	0.378
	224	0.398		224	0.359
	223	0.368		223	0.342
	222	0.34		222	0.325
	221	0.315		221	0.31
	220	0.285		220	0.295
	219	0.255		219	0.281
	218	0.231		218	0.267
	217	0.205		217	0.254
	216	0.177		216	0.242
	215	0.152		215	0.231
	214	0.127		214	0.221
	213	0.105		213	0.211
	212	0.082		212	0.203
	211	0.059		211	0.195
	210	0.037		210	0.189
	209	0.02		209	0.185
	208	0.006		208	0.183
	207	-0.004		207	0.183
	206	-0.009		206	0.184
	205	-0.02		205	0.187
	204	-0.025		204	0.192
	203	-0.024		203	0.199
	202	-0.02		202	0.207
	201	-0.021		201	0.214
	200	-0.011		200	0.218

## Sheet: pH5
	time 0h			time 7 days				21 days				pristine
						0.056				0.134
	700	-0.003		700	0.031	0.087		700	0.134	0		700	0.0118
	699	-0.002		699	0.031	0.087		699	0.134	0		699	0.0112
	698	-0.003		698	0.031	0.087		698	0.134	0		698	0.0104
	697	-0.002		697	0.031	0.087		697	0.135	0.001		697	0.0101
	696	-0.003		696	0.031	0.087		696	0.135	0.001		696	0.011
	695	-0.002		695	0.03	0.086		695	0.135	0.001		695	0.0105
	694	-0.003		694	0.03	0.086		694	0.135	0.001		694	0.0108
	693	-0.003		693	0.03	0.086		693	0.136	0.002		693	0.0108
	692	-0.002		692	0.031	0.087		692	0.136	0.002		692	0.0109
	691	-0.003		691	0.03	0.086		691	0.136	0.002		691	0.0116
	690	-0.003		690	0.03	0.086		690	0.137	0.003		690	0.0117
	689	-0.002		689	0.03	0.086		689	0.137	0.003		689	0.0118
	688	-0.003		688	0.03	0.086		688	0.138	0.004		688	0.0119
	687	-0.003		687	0.03	0.086		687	0.138	0.004		687	0.0123
	686	-0.003		686	0.03	0.086		686	0.138	0.004		686	0.0119
	685	-0.003		685	0.03	0.086		685	0.138	0.004		685	0.0121
	684	-0.003		684	0.03	0.086		684	0.139	0.005		684	0.0122
	683	-0.003		683	0.029	0.085		683	0.139	0.005		683	0.0121
	682	-0.003		682	0.03	0.086		682	0.139	0.005		682	0.012
	681	-0.003		681	0.03	0.086		681	0.14	0.006		681	0.0117
	680	-0.003		680	0.029	0.085		680	0.14	0.006		680	0.0118
	679	-0.003		679	0.03	0.086		679	0.14	0.006		679	0.0122
	678	-0.003		678	0.03	0.086		678	0.141	0.007		678	0.0124
	677	-0.003		677	0.03	0.086		677	0.141	0.007		677	0.0126
	676	-0.003		676	0.029	0.085		676	0.141	0.007		676	0.0125
	675	-0.003		675	0.029	0.085		675	0.142	0.008		675	0.0123
	674	-0.003		674	0.029	0.085		674	0.142	0.008		674	0.0124
	673	-0.003		673	0.029	0.085		673	0.142	0.008		673	0.0123
	672	-0.003		672	0.029	0.085		672	0.143	0.009		672	0.0124
	671	-0.002		671	0.029	0.085		671	0.143	0.009		671	0.0129
	670	-0.002		670	0.029	0.085		670	0.143	0.009		670	0.012
	669	-0.003		669	0.03	0.086		669	0.144	0.01		669	0.0126
	668	-0.002		668	0.029	0.085		668	0.144	0.01		668	0.0129
	667	-0.002		667	0.029	0.085		667	0.144	0.01		667	0.0126
	666	-0.003		666	0.029	0.085		666	0.145	0.011		666	0.0123
	665	-0.003		665	0.029	0.085		665	0.145	0.011		665	0.0125
	664	-0.002		664	0.029	0.085		664	0.145	0.011		664	0.012
	663	-0.002		663	0.029	0.085		663	0.146	0.012		663	0.0131
	662	-0.002		662	0.029	0.085		662	0.146	0.012		662	0.0126
	661	-0.002		661	0.029	0.085		661	0.146	0.012		661	0.0122
	660	-0.002		660	0.029	0.085		660	0.147	0.013		660	0.0122
	659	-0.002		659	0.029	0.085		659	0.147	0.013		659	0.0123
	658	-0.002		658	0.029	0.085		658	0.147	0.013		658	0.0117
	657	-0.002		657	0.029	0.085		657	0.148	0.014		657	0.0117
	656	-0.002		656	0.029	0.085		656	0.148	0.014		656	0.012
	655	-0.002		655	0.029	0.085		655	0.148	0.014		655	0.0123
	654	-0.002		654	0.029	0.085		654	0.149	0.015		654	0.012
	653	-0.002		653	0.029	0.085		653	0.149	0.015		653	0.0121
	652	-0.001		652	0.029	0.085		652	0.149	0.015		652	0.0121
	651	-0.001		651	0.029	0.085		651	0.15	0.016		651	0.012
	650	-0.001		650	0.029	0.085		650	0.15	0.016		650	0.0122
	649	-0.002		649	0.029	0.085		649	0.151	0.017		649	0.0122
	648	-0.002		648	0.029	0.085		648	0.151	0.017		648	0.0123
	647	-0.001		647	0.029	0.085		647	0.151	0.017		647	0.0125
	646	-0.001		646	0.029	0.085		646	0.152	0.018		646	0.0126
	645	-0.001		645	0.029	0.085		645	0.152	0.018		645	0.0126
	644	-0.002		644	0.029	0.085		644	0.152	0.018		644	0.0122
	643	-0.001		643	0.029	0.085		643	0.153	0.019		643	0.0124
	642	-0.001		642	0.029	0.085		642	0.153	0.019		642	0.0127
	641	-0.001		641	0.028	0.084		641	0.154	0.02		641	0.0126
	640	-0.002		640	0.028	0.084		640	0.154	0.02		640	0.0126
	639	-0.001		639	0.029	0.085		639	0.154	0.02		639	0.0125
	638	-0.002		638	0.028	0.084		638	0.155	0.021		638	0.0128
	637	-0.001		637	0.029	0.085		637	0.155	0.021		637	0.0126
	636	-0.001		636	0.029	0.085		636	0.155	0.021		636	0.0128
	635	-0.001		635	0.029	0.085		635	0.156	0.022		635	0.0122
	634	-0.001		634	0.028	0.084		634	0.156	0.022		634	0.0128
	633	-0.001		633	0.028	0.084		633	0.156	0.022		633	0.0128
	632	-0.001		632	0.028	0.084		632	0.157	0.023		632	0.0127
	631	-0.001		631	0.028	0.084		631	0.157	0.023		631	0.0128
	630	-0.002		630	0.029	0.085		630	0.157	0.023		630	0.0127
	629	-0.001		629	0.029	0.085		629	0.158	0.024		629	0.013
	628	-0.002		628	0.028	0.084		628	0.158	0.024		628	0.0133
	627	-0.001		627	0.028	0.084		627	0.159	0.025		627	0.0131
	626	-0.001		626	0.029	0.085		626	0.159	0.025		626	0.013
	625	-0.001		625	0.028	0.084		625	0.159	0.025		625	0.0133
	624	-0.001		624	0.028	0.084		624	0.16	0.026		624	0.0138
	623	-0.001		623	0.029	0.085		623	0.16	0.026		623	0.0132
	622	0		622	0.028	0.084		622	0.161	0.027		622	0.0133
	621	-0.001		621	0.028	0.084		621	0.161	0.027		621	0.0133
	620	-0.001		620	0.029	0.085		620	0.161	0.027		620	0.0132
	619	-0.001		619	0.028	0.084		619	0.162	0.028		619	0.0133
	618	-0.001		618	0.029	0.085		618	0.162	0.028		618	0.0138
	617	-0.001		617	0.029	0.085		617	0.162	0.028		617	0.0136
	616	-0.001		616	0.028	0.084		616	0.163	0.029		616	0.0134
	615	-0.001		615	0.028	0.084		615	0.163	0.029		615	0.0136
	614	-0.001		614	0.029	0.085		614	0.164	0.03		614	0.0139
	613	0		613	0.028	0.084		613	0.164	0.03		613	0.0141
	612	-0.001		612	0.03	0.086		612	0.165	0.031		612	0.0137
	611	0		611	0.028	0.084		611	0.165	0.031		611	0.0136
	610	-0.001		610	0.028	0.084		610	0.165	0.031		610	0.0134
	609	0		609	0.029	0.085		609	0.166	0.032		609	0.0139
	608	0		608	0.028	0.084		608	0.166	0.032		608	0.0136
	607	0		607	0.028	0.084		607	0.167	0.033		607	0.0136
	606	-0.001		606	0.028	0.084		606	0.167	0.033		606	0.0133
	605	0		605	0.029	0.085		605	0.168	0.034		605	0.0134
	604	0		604	0.028	0.084		604	0.168	0.034		604	0.0135
	603	0		603	0.028	0.084		603	0.168	0.034		603	0.0132
	602	0		602	0.028	0.084		602	0.169	0.035		602	0.0134
	601	0		601	0.028	0.084		601	0.169	0.035		601	0.0127
	600	0		600	0.028	0.084		600	0.17	0.036		600	0.0126
	599	0		599	0.028	0.084		599	0.17	0.036		599	0.0122
	598	0		598	0.028	0.084		598	0.171	0.037		598	0.012
	597	0		597	0.028	0.084		597	0.171	0.037		597	0.0119
	596	0		596	0.028	0.084		596	0.172	0.038		596	0.0124
	595	0		595	0.028	0.084		595	0.172	0.038		595	0.0114
	594	0		594	0.028	0.084		594	0.173	0.039		594	0.0108
	593	0		593	0.028	0.084		593	0.173	0.039		593	0.0106
	592	0		592	0.028	0.084		592	0.174	0.04		592	0.0105
	591	0		591	0.027	0.083		591	0.174	0.04		591	0.0101
	590	0		590	0.027	0.083		590	0.175	0.041		590	0.011
	589	0		589	0.027	0.083		589	0.176	0.042		589	0.0122
	588	-0.001		588	0.028	0.084		588	0.176	0.042		588	0.0152
	587	-0.001		587	0.028	0.084		587	0.177	0.043		587	0.0185
	586	-0.001		586	0.028	0.084		586	0.177	0.043		586	0.0231
	585	-0.001		585	0.028	0.084		585	0.177	0.043		585	0.0265
	584	-0.001		584	0.028	0.084		584	0.178	0.044		584	0.0287
	583	-0.001		583	0.028	0.084		583	0.178	0.044		583	0.0289
	582	-0.001		582	0.029	0.085		582	0.179	0.045		582	0.0264
	581	-0.001		581	0.029	0.085		581	0.179	0.045		581	0.0223
	580	0		580	0.028	0.084		580	0.179	0.045		580	0.0211
	579	-0.001		579	0.028	0.084		579	0.18	0.046		579	0.0194
	578	-0.001		578	0.027	0.083		578	0.181	0.047		578	0.0172
	577	0		577	0.027	0.083		577	0.181	0.047		577	0.0135
	576	-0.001		576	0.026	0.082		576	0.182	0.048		576	0.0112
	575	-0.001		575	0.026	0.082		575	0.182	0.048		575	0.0111
	574	0		574	0.025	0.081		574	0.183	0.049		574	0.0122
	573	-0.001		573	0.025	0.081		573	0.183	0.049		573	0.0134
	572	-0.001		572	0.024	0.08		572	0.184	0.05		572	0.0134
	571	0		571	0.024	0.08		571	0.184	0.05		571	0.0144
	570	-0.001		570	0.023	0.079		570	0.185	0.051		570	0.0151
	569	0		569	0.023	0.079		569	0.185	0.051		569	0.0148
	568	-0.001		568	0.022	0.078		568	0.186	0.052		568	0.0147
	567	-0.001		567	0.022	0.078		567	0.186	0.052		567	0.0147
	566	-0.001		566	0.021	0.077		566	0.187	0.053		566	0.015
	565	-0.001		565	0.02	0.076		565	0.188	0.054		565	0.015
	564	-0.001		564	0.02	0.076		564	0.188	0.054		564	0.0156
	563	-0.001		563	0.019	0.075		563	0.189	0.055		563	0.0156
	562	-0.001		562	0.019	0.075		562	0.189	0.055		562	0.015
	561	-0.001		561	0.019	0.075		561	0.19	0.056		561	0.0159
	560	-0.002		560	0.018	0.074		560	0.19	0.056		560	0.0157
	559	-0.001		559	0.017	0.073		559	0.191	0.057		559	0.0162
	558	-0.001		558	0.017	0.073		558	0.191	0.057		558	0.0162
	557	-0.001		557	0.016	0.072		557	0.192	0.058		557	0.0165
	556	-0.001		556	0.016	0.072		556	0.192	0.058		556	0.0165
	555	-0.002		555	0.016	0.072		555	0.193	0.059		555	0.0166
	554	-0.001		554	0.016	0.072		554	0.193	0.059		554	0.0176
	553	-0.001		553	0.015	0.071		553	0.194	0.06		553	0.0173
	552	-0.001		552	0.015	0.071		552	0.194	0.06		552	0.0174
	551	-0.001		551	0.015	0.071		551	0.195	0.061		551	0.0173
	550	0		550	0.016	0.072		550	0.195	0.061		550	0.0175
	549	-0.001		549	0.015	0.071		549	0.196	0.062		549	0.0174
	548	0		548	0.015	0.071		548	0.197	0.063		548	0.0175
	547	-0.001		547	0.015	0.071		547	0.197	0.063		547	0.0174
	546	0		546	0.016	0.072		546	0.198	0.064		546	0.0176
	545	0		545	0.016	0.072		545	0.198	0.064		545	0.0182
	544	0		544	0.016	0.072		544	0.199	0.065		544	0.0186
	543	0		543	0.016	0.072		543	0.199	0.065		543	0.0181
	542	0		542	0.016	0.072		542	0.2	0.066		542	0.0186
	541	0		541	0.017	0.073		541	0.201	0.067		541	0.0186
	540	0		540	0.017	0.073		540	0.201	0.067		540	0.0187
	539	0		539	0.017	0.073		539	0.202	0.068		539	0.0188
	538	0		538	0.018	0.074		538	0.202	0.068		538	0.0188
	537	0		537	0.017	0.073		537	0.203	0.069		537	0.019
	536	0		536	0.018	0.074		536	0.204	0.07		536	0.019
	535	0		535	0.019	0.075		535	0.204	0.07		535	0.0193
	534	0		534	0.018	0.074		534	0.205	0.071		534	0.0196
	533	0		533	0.019	0.075		533	0.205	0.071		533	0.0194
	532	0		532	0.019	0.075		532	0.206	0.072		532	0.02
	531	0		531	0.02	0.076		531	0.207	0.073		531	0.0207
	530	0		530	0.02	0.076		530	0.207	0.073		530	0.0212
	529	0.001		529	0.018	0.074		529	0.208	0.074		529	0.0089
	528	0.003		528	0.017	0.073		528	0.208	0.074		528	0.008
	527	0.003		527	0.017	0.073		527	0.209	0.075		527	0.0057
	526	0.002		526	0.018	0.074		526	0.209	0.075		526	0.0053
	525	0.003		525	0.017	0.073		525	0.21	0.076		525	0.0054
	524	0.003		524	0.018	0.074		524	0.211	0.077		524	0.0077
	523	0.003		523	0.018	0.074		523	0.211	0.077		523	0.0077
	522	0.003		522	0.018	0.074		522	0.212	0.078		522	0.0086
	521	0.004		521	0.018	0.074		521	0.212	0.078		521	0.0099
	520	0.004		520	0.019	0.075		520	0.213	0.079		520	0.0106
	519	0.003		519	0.019	0.075		519	0.213	0.079		519	0.0114
	518	0.004		518	0.02	0.076		518	0.214	0.08		518	0.0122
	517	0.005		517	0.02	0.076		517	0.215	0.081		517	0.0139
	516	0.006		516	0.02	0.076		516	0.215	0.081		516	0.0148
	515	0.007		515	0.02	0.076		515	0.216	0.082		515	0.0164
	514	0.006		514	0.02	0.076		514	0.217	0.083		514	0.0169
	513	0.006		513	0.02	0.076		513	0.217	0.083		513	0.0184
	512	0.005		512	0.021	0.077		512	0.218	0.084		512	0.0179
	511	0.005		511	0.022	0.078		511	0.218	0.084		511	0.018
	510	0.005		510	0.02	0.076		510	0.219	0.085		510	0.0184
	509	0.005		509	0.021	0.077		509	0.22	0.086		509	0.0179
	508	0.006		508	0.021	0.077		508	0.22	0.086		508	0.0178
	507	0.006		507	0.021	0.077		507	0.221	0.087		507	0.0169
	506	0.007		506	0.022	0.078		506	0.222	0.088		506	0.0169
	505	0.007		505	0.021	0.077		505	0.223	0.089		505	0.0169
	504	0.007		504	0.022	0.078		504	0.223	0.089		504	0.0174
	503	0.007		503	0.023	0.079		503	0.224	0.09		503	0.0185
	502	0.007		502	0.022	0.078		502	0.225	0.091		502	0.0185
	501	0.007		501	0.023	0.079		501	0.226	0.092		501	0.0194
	500	0.007		500	0.023	0.079		500	0.227	0.093		500	0.0213
	499	0.008		499	0.023	0.079		499	0.227	0.093		499	0.0224
	498	0.008		498	0.024	0.08		498	0.228	0.094		498	0.0229
	497	0.007		497	0.024	0.08		497	0.229	0.095		497	0.0236
	496	0.007		496	0.024	0.08		496	0.229	0.095		496	0.023
	495	0.007		495	0.025	0.081		495	0.23	0.096		495	0.022
	494	0.007		494	0.025	0.081		494	0.231	0.097		494	0.0218
	493	0.007		493	0.024	0.08		493	0.232	0.098		493	0.0221
	492	0.007		492	0.024	0.08		492	0.233	0.099		492	0.0206
	491	0.008		491	0.025	0.081		491	0.233	0.099		491	0.0202
	490	0.008		490	0.024	0.08		490	0.234	0.1		490	0.0195
	489	0.007		489	0.024	0.08		489	0.235	0.101		489	0.0204
	488	0.008		488	0.024	0.08		488	0.236	0.102		488	0.0197
	487	0.008		487	0.025	0.081		487	0.237	0.103		487	0.0191
	486	0.008		486	0.024	0.08		486	0.238	0.104		486	0.0204
	485	0.008		485	0.025	0.081		485	0.239	0.105		485	0.0217
	484	0.008		484	0.024	0.08		484	0.24	0.106		484	0.0238
	483	0.008		483	0.025	0.081		483	0.241	0.107		483	0.0265
	482	0.008		482	0.025	0.081		482	0.241	0.107		482	0.0287
	481	0.008		481	0.025	0.081		481	0.242	0.108		481	0.031
	480	0.008		480	0.026	0.082		480	0.243	0.109		480	0.0326
	479	0.008		479	0.026	0.082		479	0.244	0.11		479	0.0335
	478	0.009		478	0.026	0.082		478	0.244	0.11		478	0.0339
	477	0.009		477	0.026	0.082		477	0.245	0.111		477	0.033
	476	0.009		476	0.026	0.082		476	0.246	0.112		476	0.0324
	475	0.009		475	0.026	0.082		475	0.247	0.113		475	0.0328
	474	0.008		474	0.026	0.082		474	0.248	0.114		474	0.0326
	473	0.008		473	0.026	0.082		473	0.248	0.114		473	0.033
	472	0.009		472	0.026	0.082		472	0.249	0.115		472	0.0327
	471	0.009		471	0.026	0.082		471	0.25	0.116		471	0.0335
	470	0.009		470	0.026	0.082		470	0.251	0.117		470	0.0334
	469	0.009		469	0.026	0.082		469	0.252	0.118		469	0.034
	468	0.01		468	0.026	0.082		468	0.253	0.119		468	0.0344
	467	0.009		467	0.026	0.082		467	0.254	0.12		467	0.0352
	466	0.01		466	0.027	0.083		466	0.254	0.12		466	0.0358
	465	0.01		465	0.027	0.083		465	0.255	0.121		465	0.0365
	464	0.009		464	0.027	0.083		464	0.256	0.122		464	0.0365
	463	0.009		463	0.026	0.082		463	0.257	0.123		463	0.0371
	462	0.01		462	0.026	0.082		462	0.257	0.123		462	0.0379
	461	0.009		461	0.027	0.083		461	0.258	0.124		461	0.0382
	460	0.01		460	0.027	0.083		460	0.259	0.125		460	0.0387
	459	0.01		459	0.027	0.083		459	0.26	0.126		459	0.0396
	458	0.01		458	0.027	0.083		458	0.261	0.127		458	0.04
	457	0.01		457	0.027	0.083		457	0.262	0.128		457	0.0407
	456	0.01		456	0.027	0.083		456	0.263	0.129		456	0.0412
	455	0.01		455	0.027	0.083		455	0.264	0.13		455	0.0419
	454	0.01		454	0.027	0.083		454	0.264	0.13		454	0.0421
	453	0.01		453	0.026	0.082		453	0.265	0.131		453	0.0426
	452	0.01		452	0.026	0.082		452	0.266	0.132		452	0.0439
	451	0.011		451	0.027	0.083		451	0.268	0.134		451	0.044
	450	0.01		450	0.027	0.083		450	0.269	0.135		450	0.0443
	449	0.01		449	0.026	0.082		449	0.27	0.136		449	0.0446
	448	0.01		448	0.027	0.083		448	0.271	0.137		448	0.0449
	447	0.011		447	0.027	0.083		447	0.271	0.137		447	0.0454
	446	0.011		446	0.027	0.083		446	0.272	0.138		446	0.045
	445	0.012		445	0.027	0.083		445	0.274	0.14		445	0.046
	444	0.011		444	0.027	0.083		444	0.275	0.141		444	0.0467
	443	0.011		443	0.026	0.082		443	0.276	0.142		443	0.047
	442	0.011		442	0.026	0.082		442	0.276	0.142		442	0.047
	441	0.011		441	0.026	0.082		441	0.277	0.143		441	0.048
	440	0.011		440	0.027	0.083		440	0.278	0.144		440	0.0492
	439	0.012		439	0.027	0.083		439	0.28	0.146		439	0.0502
	438	0.012		438	0.026	0.082		438	0.281	0.147		438	0.05
	437	0.013		437	0.026	0.082		437	0.282	0.148		437	0.0511
	436	0.012		436	0.026	0.082		436	0.283	0.149		436	0.0515
	435	0.013		435	0.026	0.082		435	0.284	0.15		435	0.0507
	434	0.012		434	0.026	0.082		434	0.285	0.151		434	0.0504
	433	0.013		433	0.027	0.083		433	0.286	0.152		433	0.0507
	432	0.013		432	0.026	0.082		432	0.287	0.153		432	0.052
	431	0.014		431	0.026	0.082		431	0.289	0.155		431	0.0527
	430	0.014		430	0.026	0.082		430	0.29	0.156		430	0.054
	429	0.013		429	0.025	0.081		429	0.291	0.157		429	0.0525
	428	0.013		428	0.026	0.082		428	0.292	0.158		428	0.0536
	427	0.013		427	0.026	0.082		427	0.293	0.159		427	0.0553
	426	0.014		426	0.027	0.083		426	0.295	0.161		426	0.0556
	425	0.015		425	0.026	0.082		425	0.296	0.162		425	0.0554
	424	0.015		424	0.026	0.082		424	0.297	0.163		424	0.0564
	423	0.015		423	0.027	0.083		423	0.298	0.164		423	0.0553
	422	0.016		422	0.027	0.083		422	0.3	0.166		422	0.057
	421	0.017		421	0.026	0.082		421	0.301	0.167		421	0.0575
	420	0.016		420	0.026	0.082		420	0.302	0.168		420	0.0597
	419	0.017		419	0.026	0.082		419	0.303	0.169		419	0.0611
	418	0.016		418	0.028	0.084		418	0.305	0.171		418	0.0621
	417	0.015		417	0.026	0.082		417	0.306	0.172		417	0.0624
	416	0.016		416	0.026	0.082		416	0.307	0.173		416	0.0628
	415	0.018		415	0.026	0.082		415	0.308	0.174		415	0.0641
	414	0.017		414	0.027	0.083		414	0.309	0.175		414	0.0662
	413	0.019		413	0.026	0.082		413	0.311	0.177		413	0.0693
	412	0.017		412	0.027	0.083		412	0.312	0.178		412	0.0697
	411	0.017		411	0.027	0.083		411	0.314	0.18		411	0.0719
	410	0.017		410	0.025	0.081		410	0.315	0.181		410	0.07
	409	0.016		409	0.025	0.081		409	0.317	0.183		409	0.0718
	408	0.017		408	0.025	0.081		408	0.318	0.184		408	0.0728
	407	0.017		407	0.025	0.081		407	0.319	0.185		407	0.0743
	406	0.016		406	0.027	0.083		406	0.32	0.186		406	0.0733
	405	0.019		405	0.025	0.081		405	0.322	0.188		405	0.0755
	404	0.016		404	0.026	0.082		404	0.323	0.189		404	0.0697
	403	0.018		403	0.025	0.081		403	0.324	0.19		403	0.069
	402	0.017		402	0.026	0.082		402	0.325	0.191		402	0.0749
	401	0.018		401	0.025	0.081		401	0.327	0.193		401	0.0754
	400	0.017		400	0.024	0.08		400	0.329	0.195		400	0.0746
	399	0.021		399	0.025	0.081		399	0.33	0.196		399	0.0778
	398	0.021		398	0.023	0.079		398	0.332	0.198		398	0.0806
	397	0.02		397	0.025	0.081		397	0.333	0.199		397	0.0817
	396	0.022		396	0.023	0.079		396	0.335	0.201		396	0.0819
	395	0.02		395	0.024	0.08		395	0.336	0.202		395	0.084
	394	0.019		394	0.021	0.077		394	0.338	0.204		394	0.0882
	393	0.022		393	0.019	0.075		393	0.34	0.206		393	0.0878
	392	0.021		392	0.019	0.075		392	0.341	0.207		392	0.0903
	391	0.021		391	0.018	0.074		391	0.343	0.209		391	0.0943
	390	0.023		390	0.018	0.074		390	0.345	0.211		390	0.0973
	389	0.024		389	0.024	0.08		389	0.346	0.212		389	0.0987
	388	0.024		388	0.024	0.08		388	0.347	0.213		388	0.0987
	387	0.024		387	0.026	0.082		387	0.349	0.215		387	0.0947
	386	0.024		386	0.026	0.082		386	0.351	0.217		386	0.0998
	385	0.026		385	0.027	0.083		385	0.353	0.219		385	0.1055
	384	0.025		384	0.026	0.082		384	0.355	0.221		384	0.1092
	383	0.027		383	0.026	0.082		383	0.358	0.224		383	0.1072
	382	0.028		382	0.029	0.085		382	0.36	0.226		382	0.1083
	381	0.03		381	0.026	0.082		381	0.364	0.23		381	0.1137
	380	0.027		380	0.029	0.085		380	0.368	0.234		380	0.1168
	379	0.034		379	0.017	0.073		379	0.372	0.238		379	0.0995
	378	0.033		378	0.021	0.077		378	0.376	0.242		378	0.0989
	377	0.037		377	0.021	0.077		377	0.378	0.244		377	0.1045
	376	0.039		376	0.021	0.077		376	0.379	0.245		376	0.1108
	375	0.042		375	0.02	0.076		375	0.379	0.245		375	0.1183
	374	0.042		374	0.021	0.077		374	0.38	0.246		374	0.1229
	373	0.041		373	0.021	0.077		373	0.381	0.247		373	0.1294
	372	0.048		372	0.022	0.078		372	0.383	0.249		372	0.1356
	371	0.043		371	0.024	0.08		371	0.384	0.25		371	0.1399
	370	0.045		370	0.027	0.083		370	0.386	0.252		370	0.1488
	369	0.043		369	0.026	0.082		369	0.387	0.253		369	0.1524
	368	0.049		368	0.026	0.082		368	0.389	0.255		368	0.1599
	367	0.052		367	0.025	0.081		367	0.39	0.256		367	0.1636
	366	0.049		366	0.026	0.082		366	0.391	0.257		366	0.1717
	365	0.058		365	0.027	0.083		365	0.392	0.258		365	0.1765
	364	0.054		364	0.028	0.084		364	0.394	0.26		364	0.1851
	363	0.058		363	0.026	0.082		363	0.397	0.263		363	0.1917
	362	0.06		362	0.027	0.083		362	0.399	0.265		362	0.199
	361	0.059		361	0.026	0.082		361	0.401	0.267		361	0.2046
	360	0.06		360	0.03	0.086		360	0.403	0.269		360	0.2147
	359	0.065		359	0.03	0.086		359	0.404	0.27		359	0.2206
	358	0.07		358	0.029	0.085		358	0.406	0.272		358	0.23
	357	0.066		357	0.027	0.083		357	0.409	0.275		357	0.242
	356	0.072		356	0.027	0.083		356	0.411	0.277		356	0.2518
	355	0.075		355	0.025	0.081		355	0.413	0.279		355	0.2547
	354	0.082		354	0.027	0.083		354	0.415	0.281		354	0.2648
	353	0.082		353	0.027	0.083		353	0.417	0.283		353	0.2758
	352	0.083		352	0.026	0.082		352	0.419	0.285		352	0.282
	351	0.091		351	0.028	0.084		351	0.422	0.288		351	0.2974
	350	0.097		350	0.026	0.082		350	0.425	0.291		350	0.3097
	349	0.107		349	0.032	0.088		349	0.428	0.294		349	0.3213
	348	0.103		348	0.031	0.087		348	0.431	0.297		348	0.3297
	347	0.101		347	0.024	0.08		347	0.434	0.3		347	0.3409
	346	0.113		346	0.025	0.081		346	0.438	0.304		346	0.355
	345	0.121		345	0.025	0.081		345	0.442	0.308		345	0.3707
	344	0.123		344	0.022	0.078		344	0.445	0.311		344	0.3813
	343	0.125		343	0.026	0.082		343	0.448	0.314		343	0.3927
	342	0.127		342	0.024	0.08		342	0.451	0.317		342	0.3944
	341	0.133		341	0.029	0.085		341	0.452	0.318		341	0.4037
	340	0.135		340	0.027	0.083		340	0.45	0.316		340	0.4242
	339	0.143		339	0.028	0.084		339	0.446	0.312		339	0.4869
	338	0.154		338	0.029	0.085		338	0.443	0.309		338	0.5022
	337	0.153		337	0.028	0.084		337	0.443	0.309		337	0.5165
	336	0.158		336	0.028	0.084		336	0.445	0.311		336	0.5347
	335	0.16		335	0.027	0.083		335	0.447	0.313		335	0.5489
	334	0.167		334	0.027	0.083		334	0.45	0.316		334	0.5655
	333	0.172		333	0.029	0.085		333	0.452	0.318		333	0.5848
	332	0.174		332	0.027	0.083		332	0.454	0.32		332	0.6044
	331	0.18		331	0.028	0.084		331	0.456	0.322		331	0.616
	330	0.18		330	0.028	0.084		330	0.458	0.324		330	0.636
	329	0.188		329	0.028	0.084		329	0.461	0.327		329	0.6524
	328	0.193		328	0.028	0.084		328	0.464	0.33		328	0.6689
	327	0.2		327	0.029	0.085		327	0.467	0.333		327	0.6813
	326	0.199		326	0.027	0.083		326	0.469	0.335		326	0.7055
	325	0.203		325	0.027	0.083		325	0.472	0.338		325	0.7201
	324	0.206		324	0.029	0.085		324	0.475	0.341		324	0.7392
	323	0.211		323	0.026	0.082		323	0.478	0.344		323	0.7552
	322	0.214		322	0.03	0.086		322	0.48	0.346		322	0.7662
	321	0.218		321	0.029	0.085		321	0.482	0.348		321	0.7848
	320	0.222		320	0.028	0.084		320	0.485	0.351		320	0.8071
	319	0.229		319	0.029	0.085		319	0.488	0.354		319	0.8221
	318	0.234		318	0.03	0.086		318	0.492	0.358		318	0.8353
	317	0.237		317	0.031	0.087		317	0.496	0.362		317	0.8554
	316	0.235		316	0.031	0.087		316	0.5	0.366		316	0.8629
	315	0.241		315	0.031	0.087		315	0.504	0.37		315	0.883
	314	0.244		314	0.032	0.088		314	0.507	0.373		314	0.9006
	313	0.247		313	0.03	0.086		313	0.51	0.376		313	0.9182
	312	0.252		312	0.032	0.088		312	0.513	0.379		312	0.9307
	311	0.253		311	0.031	0.087		311	0.516	0.382		311	0.9457
	310	0.259		310	0.032	0.088		310	0.52	0.386		310	0.9625
	309	0.262		309	0.032	0.088		309	0.524	0.39		309	0.9738
	308	0.264		308	0.033	0.089		308	0.528	0.394		308	0.9892
	307	0.269		307	0.033	0.089		307	0.532	0.398		307	1.0039
	306	0.272		306	0.037	0.093		306	0.536	0.402		306	1.0105
	305	0.28		305	0.035	0.091		305	0.54	0.406		305	1.0172
	304	0.285		304	0.035	0.091		304	0.543	0.409		304	1.0296
	303	0.289		303	0.039	0.095		303	0.546	0.412		303	1.0419
	302	0.296		302	0.039	0.095		302	0.549	0.415		302	1.0486
	301	0.303		301	0.038	0.094		301	0.552	0.418		301	1.0535
	300	0.312		300	0.041	0.097		300	0.555	0.421		300	1.0655
	299	0.325		299	0.043	0.099		299	0.558	0.424		299	1.068
	298	0.332		298	0.046	0.102		298	0.562	0.428		298	1.0762
	297	0.348		297	0.05	0.106		297	0.566	0.432		297	1.0814
	296	0.366		296	0.055	0.111		296	0.57	0.436		296	1.0835
	295	0.387		295	0.058	0.114		295	0.574	0.44		295	1.0861
	294	0.404		294	0.063	0.119		294	0.578	0.444		294	1.0877
	293	0.425		293	0.069	0.125		293	0.582	0.448		293	1.0883
	292	0.453		292	0.073	0.129		292	0.586	0.452		292	1.0893
	291	0.481		291	0.081	0.137		291	0.59	0.456		291	1.0888
	290	0.516		290	0.089	0.145		290	0.595	0.461		290	1.0888
	289	0.552		289	0.096	0.152		289	0.599	0.465		289	1.0888
	288	0.585		288	0.105	0.161		288	0.602	0.468		288	1.0851
	287	0.621		287	0.115	0.171		287	0.605	0.471		287	1.0814
	286	0.664		286	0.129	0.185		286	0.608	0.474		286	1.0746
	285	0.71		285	0.138	0.194		285	0.61	0.476		285	1.0721
	284	0.756		284	0.152	0.208		284	0.613	0.479		284	1.068
	283	0.799		283	0.163	0.219		283	0.616	0.482		283	1.0634
	282	0.846		282	0.172	0.228		282	0.618	0.484		282	1.0614
	281	0.897		281	0.186	0.242		281	0.619	0.485		281	1.053
	280	0.951		280	0.201	0.257		280	0.62	0.486		280	1.0545
	279	1.009		279	0.214	0.27		279	0.62	0.486		279	1.0452
	278	1.068		278	0.226	0.282		278	0.62	0.486		278	1.0376
	277	1.115		277	0.24	0.296		277	0.62	0.486		277	1.0357
	276	1.176		276	0.253	0.309		276	0.619	0.485		276	1.0315
	275	1.246		275	0.267	0.323		275	0.618	0.484		275	1.0277
	274	1.299		274	0.278	0.334		274	0.617	0.483		274	1.015
	273	1.365		273	0.289	0.345		273	0.615	0.481		273	1.0132
	272	1.416		272	0.297	0.353		272	0.614	0.48		272	1.0132
	271	1.463		271	0.309	0.365		271	0.611	0.477		271	1.0052
	270	1.488		270	0.319	0.375		270	0.609	0.475		270	1.0039
	269	1.524		269	0.324	0.38		269	0.607	0.473		269	0.9987
	268	1.567		268	0.329	0.385		268	0.605	0.471		268	0.9943
	267	1.583		267	0.33	0.386		267	0.604	0.47		267	0.9892
	266	1.593		266	0.333	0.389		266	0.602	0.468		266	0.9884
	265	1.623		265	0.334	0.39		265	0.602	0.468		265	0.9871
	264	1.607		264	0.332	0.388		264	0.601	0.467		264	0.9838
	263	1.603		263	0.332	0.388		263	0.6	0.466		263	0.9821
	262	1.593		262	0.325	0.381		262	0.599	0.465		262	0.9833
	261	1.585		261	0.321	0.377		261	0.597	0.463		261	0.9821
	260	1.559		260	0.315	0.371		260	0.596	0.462		260	0.9792
	259	1.515		259	0.306	0.362		259	0.593	0.459		259	0.9779
	258	1.493		258	0.297	0.353		258	0.591	0.457		258	0.9759
	257	1.435		257	0.288	0.344		257	0.589	0.455		257	0.9775
	256	1.408		256	0.278	0.334		256	0.586	0.452		256	0.98
	255	1.349		255	0.268	0.324		255	0.584	0.45		255	0.9751
	254	1.313		254	0.257	0.313		254	0.582	0.448		254	0.9751
	253	1.255		253	0.247	0.303		253	0.58	0.446		253	0.9742
	252	1.199		252	0.235	0.291		252	0.579	0.445		252	0.9742
	251	1.151		251	0.223	0.279		251	0.578	0.444		251	0.971
	250	1.109		250	0.212	0.268		250	0.577	0.443		250	0.9694
	249	1.059		249	0.201	0.257		249	0.577	0.443		249	0.971
	248	1.014		248	0.188	0.244		248	0.577	0.443		248	0.973
	247	0.971		247	0.177	0.233		247	0.577	0.443		247	0.9738
	246	0.928		246	0.167	0.223		246	0.577	0.443		246	0.9738
	245	0.888		245	0.158	0.214		245	0.578	0.444		245	0.9714
	244	0.851		244	0.149	0.205		244	0.579	0.445		244	0.9726
	243	0.817		243	0.14	0.196		243	0.58	0.446		243	0.971
	242	0.784		242	0.131	0.187		242	0.581	0.447		242	0.9726
	241	0.753		241	0.124	0.18		241	0.583	0.449		241	0.9718
	240	0.72		240	0.116	0.172		240	0.584	0.45		240	0.9738
	239	0.69		239	0.109	0.165		239	0.587	0.453		239	0.9734
	238	0.661		238	0.1	0.156		238	0.589	0.455		238	0.973
	237	0.636		237	0.093	0.149		237	0.592	0.458		237	0.9788
	236	0.611		236	0.086	0.142		236	0.594	0.46		236	0.9763
	235	0.585		235	0.078	0.134		235	0.597	0.463		235	0.98
	234	0.563		234	0.071	0.127		234	0.6	0.466		234	0.9817
	233	0.539		233	0.063	0.119		233	0.604	0.47		233	0.9846
	232	0.517		232	0.055	0.111		232	0.609	0.475		232	0.9867
	231	0.496		231	0.048	0.104		231	0.615	0.481		231	0.988
	230	0.475		230	0.042	0.098		230	0.621	0.487		230	0.9897
	229	0.456		229	0.035	0.091		229	0.628	0.494		229	0.9922
	228	0.438		228	0.029	0.085		228	0.636	0.502		228	0.9943
	227	0.42		227	0.022	0.078		227	0.645	0.511		227	0.9943
	226	0.401		226	0.018	0.074		226	0.653	0.519		226	0.9978
	225	0.385		225	0.012	0.068		225	0.663	0.529		225	1.0004
	224	0.37		224	0.006	0.062		224	0.673	0.539		224	1.0017
	223	0.354		223	0	0.056		223	0.684	0.55		223	1.0034
	222	0.34		222	0	0.056		222	0.697	0.563		222	1.0043
	221	0.328		221	-0.006	0.05		221	0.711	0.577		221	1.0052
	220	0.312		220	-0.008	0.048		220	0.726	0.592		220	1.0105
	219	0.297		219	-0.009	0.047		219	0.743	0.609		219	1.0127
	218	0.28		218	-0.013	0.043		218	0.76	0.626		218	1.015
	217	0.269		217	-0.016	0.04		217	0.778	0.644		217	1.019
	216	0.254		216	-0.017	0.039		216	0.798	0.664		216	1.0195
	215	0.24		215	-0.02	0.036		215	0.82	0.686		215	1.0231
	214	0.227		214	-0.024	0.032		214	0.843	0.709		214	1.025
	213	0.215		213	-0.025	0.031		213	0.868	0.734		213	1.0287
	212	0.202		212	-0.029	0.027		212	0.896	0.762		212	1.0319
	211	0.189		211	-0.033	0.023		211	0.925	0.791		211	1.0324
	210	0.178		210	-0.04	0.016		210	0.956	0.822		210	1.0343
	209	0.166		209	-0.039	0.017		209	0.99	0.856		209	1.0352
	208	0.159		208	-0.042	0.014		208	1.026	0.892		208	1.0352
	207	0.152		207	-0.035	0.021		207	1.065	0.931		207	1.0376
	206	0.151		206	-0.043	0.013		206	1.108	0.974		206	1.0343
	205	0.147		205	-0.046	0.01		205	1.155	1.021		205	1.0376
	204	0.15		204	-0.048	0.008		204	1.217	1.083		204	1.0347
	203	0.162		203	-0.056	0		203	1.295	1.161		203	1.0259
	202	0.183		202	-0.046	0.01		202	1.391	1.257		202	1.0236
	201	0.199		201	-0.037	0.019		201	1.476	1.342		201	1.0127
	200	0.231		200	-0.055	0.001		200	1.534	1.4		200	1.0181

## Sheet: pH12
	time 0h			7 days			21 days
	700	0.002		700	0.013		700	0.004		700	0.0118
	699	0.002		699	0.013		698	0.003		699	0.0112
	698	0.002		698	0.013		696	0.003		698	0.0104
	697	0.002		697	0.012		694	0.003		697	0.0101
	696	0.002		696	0.013		692	0.003		696	0.011
	695	0.002		695	0.013		690	0.004		695	0.0105
	694	0.002		694	0.013		688	0.004		694	0.0108
	693	0.002		693	0.012		686	0.003		693	0.0108
	692	0.002		692	0.013		684	0.003		692	0.0109
	691	0.002		691	0.012		682	0.004		691	0.0116
	690	0.002		690	0.012		680	0.004		690	0.0117
	689	0.002		689	0.012		678	0.004		689	0.0118
	688	0.002		688	0.012		676	0.004		688	0.0119
	687	0.002		687	0.013		674	0.004		687	0.0123
	686	0.002		686	0.013		672	0.004		686	0.0119
	685	0.002		685	0.013		670	0.004		685	0.0121
	684	0.002		684	0.012		668	0.004		684	0.0122
	683	0.002		683	0.012		666	0.004		683	0.0121
	682	0.002		682	0.013		664	0.004		682	0.012
	681	0.002		681	0.012		662	0.004		681	0.0117
	680	0.002		680	0.012		660	0.005		680	0.0118
	679	0.002		679	0.012		658	0.004		679	0.0122
	678	0.002		678	0.012		656	0.004		678	0.0124
	677	0.002		677	0.012		654	0.004		677	0.0126
	676	0.002		676	0.013		652	0.005		676	0.0125
	675	0.002		675	0.013		650	0.005		675	0.0123
	674	0.002		674	0.013		648	0.005		674	0.0124
	673	0.002		673	0.012		646	0.004		673	0.0123
	672	0.002		672	0.013		644	0.004		672	0.0124
	671	0.002		671	0.013		642	0.005		671	0.0129
	670	0.003		670	0.012		640	0.005		670	0.012
	669	0.002		669	0.013		638	0.005		669	0.0126
	668	0.002		668	0.012		636	0.005		668	0.0129
	667	0.002		667	0.012		634	0.005		667	0.0126
	666	0.002		666	0.012		632	0.005		666	0.0123
	665	0.003		665	0.013		630	0.005		665	0.0125
	664	0.002		664	0.012		628	0.005		664	0.012
	663	0.003		663	0.013		626	0.005		663	0.0131
	662	0.003		662	0.013		624	0.005		662	0.0126
	661	0.003		661	0.013		622	0.005		661	0.0122
	660	0.003		660	0.013		620	0.005		660	0.0122
	659	0.003		659	0.012		618	0.005		659	0.0123
	658	0.003		658	0.013		616	0.005		658	0.0117
	657	0.003		657	0.013		614	0.006		657	0.0117
	656	0.003		656	0.013		612	0.006		656	0.012
	655	0.003		655	0.013		610	0.005		655	0.0123
	654	0.003		654	0.013		608	0.005		654	0.012
	653	0.003		653	0.013		606	0.006		653	0.0121
	652	0.003		652	0.013		604	0.006		652	0.0121
	651	0.003		651	0.013		602	0.006		651	0.012
	650	0.003		650	0.013		600	0.006		650	0.0122
	649	0.004		649	0.013		598	0.006		649	0.0122
	648	0.003		648	0.013		596	0.006		648	0.0123
	647	0.004		647	0.013		594	0.005		647	0.0125
	646	0.004		646	0.014		592	0.005		646	0.0126
	645	0.004		645	0.014		590	0.005		645	0.0126
	644	0.004		644	0.014		588	0.007		644	0.0122
	643	0.004		643	0.013		586	0.007		643	0.0124
	642	0.004		642	0.013		584	0.008		642	0.0127
	641	0.003		641	0.013		582	0.009		641	0.0126
	640	0.003		640	0.013		580	0.008		640	0.0126
	639	0.004		639	0.013		578	0.008		639	0.0125
	638	0.004		638	0.014		576	0.007		638	0.0128
	637	0.004		637	0.013		574	0.007		637	0.0126
	636	0.004		636	0.014		572	0.006		636	0.0128
	635	0.004		635	0.014		570	0.006		635	0.0122
	634	0.004		634	0.013		568	0.006		634	0.0128
	633	0.004		633	0.013		566	0.006		633	0.0128
	632	0.004		632	0.013		564	0.006		632	0.0127
	631	0.004		631	0.013		562	0.006		631	0.0128
	630	0.004		630	0.014		560	0.006		630	0.0127
	629	0.004		629	0.014		558	0.006		629	0.013
	628	0.004		628	0.013		556	0.006		628	0.0133
	627	0.004		627	0.014		554	0.006		627	0.0131
	626	0.004		626	0.014		552	0.006		626	0.013
	625	0.005		625	0.014		550	0.006		625	0.0133
	624	0.004		624	0.014		548	0.006		624	0.0138
	623	0.004		623	0.014		546	0.007		623	0.0132
	622	0.005		622	0.014		544	0.007		622	0.0133
	621	0.004		621	0.014		542	0.007		621	0.0133
	620	0.004		620	0.015		540	0.007		620	0.0132
	619	0.004		619	0.014		538	0.007		619	0.0133
	618	0.005		618	0.014		536	0.008		618	0.0138
	617	0.005		617	0.014		534	0.008		617	0.0136
	616	0.005		616	0.014		532	0.009		616	0.0134
	615	0.005		615	0.014		530	0.008		615	0.0136
	614	0.005		614	0.015		528	0.007		614	0.0139
	613	0.005		613	0.014		526	0.005		613	0.0141
	612	0.005		612	0.015		524	0.006		612	0.0137
	611	0.005		611	0.014		522	0.007		611	0.0136
	610	0.005		610	0.015		520	0.007		610	0.0134
	609	0.005		609	0.015		518	0.006		609	0.0139
	608	0.005		608	0.015		516	0.007		608	0.0136
	607	0.005		607	0.015		514	0.008		607	0.0136
	606	0.005		606	0.014		512	0.008		606	0.0133
	605	0.005		605	0.015		510	0.007		605	0.0134
	604	0.005		604	0.015		508	0.007		604	0.0135
	603	0.005		603	0.015		506	0.007		603	0.0132
	602	0.005		602	0.015		504	0.008		602	0.0134
	601	0.005		601	0.015		502	0.008		601	0.0127
	600	0.006		600	0.015		500	0.008		600	0.0126
	599	0.006		599	0.015		498	0.008		599	0.0122
	598	0.006		598	0.015		496	0.009		598	0.012
	597	0.006		597	0.015		494	0.009		597	0.0119
	596	0.006		596	0.015		492	0.009		596	0.0124
	595	0.005		595	0.015		490	0.008		595	0.0114
	594	0.005		594	0.015		488	0.009		594	0.0108
	593	0.006		593	0.015		486	0.009		593	0.0106
	592	0.006		592	0.015		484	0.009		592	0.0105
	591	0.006		591	0.015		482	0.009		591	0.0101
	590	0.005		590	0.015		480	0.01		590	0.011
	589	0.005		589	0.015		478	0.01		589	0.0122
	588	0.005		588	0.015		476	0.009		588	0.0152
	587	0.004		587	0.015		474	0.011		587	0.0185
	586	0.004		586	0.015		472	0.011		586	0.0231
	585	0.004		585	0.015		470	0.011		585	0.0265
	584	0.004		584	0.014		468	0.011		584	0.0287
	583	0.004		583	0.014		466	0.012		583	0.0289
	582	0.004		582	0.014		464	0.013		582	0.0264
	581	0.004		581	0.014		462	0.013		581	0.0223
	580	0.004		580	0.014		460	0.013		580	0.0211
	579	0.005		579	0.014		458	0.013		579	0.0194
	578	0.004		578	0.013		456	0.014		578	0.0172
	577	0.005		577	0.013		454	0.014		577	0.0135
	576	0.005		576	0.013		452	0.014		576	0.0112
	575	0.005		575	0.012		450	0.015		575	0.0111
	574	0.006		574	0.012		448	0.016		574	0.0122
	573	0.005		573	0.011		446	0.016		573	0.0134
	572	0.005		572	0.011		444	0.016		572	0.0134
	571	0.005		571	0.011		442	0.017		571	0.0144
	570	0.005		570	0.01		440	0.017		570	0.0151
	569	0.005		569	0.01		438	0.018		569	0.0148
	568	0.005		568	0.01		436	0.018		568	0.0147
	567	0.005		567	0.009		434	0.018		567	0.0147
	566	0.005		566	0.008		432	0.018		566	0.015
	565	0.005		565	0.008		430	0.019		565	0.015
	564	0.005		564	0.007		428	0.019		564	0.0156
	563	0.004		563	0.007		426	0.02		563	0.0156
	562	0.004		562	0.006		424	0.02		562	0.015
	561	0.004		561	0.005		422	0.022		561	0.0159
	560	0.004		560	0.005		420	0.021		560	0.0157
	559	0.004		559	0.004		418	0.022		559	0.0162
	558	0.005		558	0.004		416	0.025		558	0.0162
	557	0.005		557	0.003		414	0.025		557	0.0165
	556	0.005		556	0.003		412	0.024		556	0.0165
	555	0.004		555	0.003		410	0.025		555	0.0166
	554	0.004		554	0.003		408	0.025		554	0.0176
	553	0.005		553	0.002		406	0.028		553	0.0173
	552	0.004		552	0.002		404	0.029		552	0.0174
	551	0.004		551	0.002		402	0.028		551	0.0173
	550	0.005		550	0.003		400	0.032		550	0.0175
	549	0.005		549	0.002		398	0.031		549	0.0174
	548	0.005		548	0.003		396	0.032		548	0.0175
	547	0.005		547	0.003		394	0.034		547	0.0174
	546	0.005		546	0.004		392	0.035		546	0.0176
	545	0.006		545	0.004		390	0.038		545	0.0182
	544	0.005		544	0.003		388	0.036		544	0.0186
	543	0.005		543	0.004		386	0.036		543	0.0181
	542	0.006		542	0.005		384	0.036		542	0.0186
	541	0.006		541	0.005		382	0.038		541	0.0186
	540	0.006		540	0.005		380	0.042		540	0.0187
	539	0.005		539	0.006		378	0.037		539	0.0188
	538	0.006		538	0.007		376	0.037		538	0.0188
	537	0.006		537	0.006		374	0.042		537	0.019
	536	0.006		536	0.007		372	0.043		536	0.019
	535	0.006		535	0.008		370	0.048		535	0.0193
	534	0.007		534	0.008		368	0.054		534	0.0196
	533	0.006		533	0.009		366	0.055		533	0.0194
	532	0.007		532	0.008		364	0.061		532	0.02
	531	0.006		531	0.009		362	0.065		531	0.0207
	530	0.007		530	0.009		360	0.069		530	0.0212
	529	0.007		529	0.01		358	0.078		529	0.0089
	528	0.008		528	0.01		356	0.083		528	0.008
	527	0.008		527	0.009		354	0.09		527	0.0057
	526	0.007		526	0.011		352	0.094		526	0.0053
	525	0.008		525	0.01		350	0.101		525	0.0054
	524	0.009		524	0.012		348	0.112		524	0.0077
	523	0.01		523	0.012		346	0.123		523	0.0077
	522	0.009		522	0.012		344	0.13		522	0.0086
	521	0.008		521	0.012		342	0.143		521	0.0099
	520	0.009		520	0.013		340	0.155		520	0.0106
	519	0.009		519	0.013		338	0.17		519	0.0114
	518	0.01		518	0.013		336	0.181		518	0.0122
	517	0.01		517	0.013		334	0.193		517	0.0139
	516	0.011		516	0.014		332	0.205		516	0.0148
	515	0.011		515	0.014		330	0.218		515	0.0164
	514	0.01		514	0.013		328	0.229		514	0.0169
	513	0.011		513	0.014		326	0.242		513	0.0184
	512	0.011		512	0.015		324	0.254		512	0.0179
	511	0.01		511	0.015		322	0.265		511	0.018
	510	0.011		510	0.014		320	0.278		510	0.0184
	509	0.01		509	0.015		318	0.286		509	0.0179
	508	0.011		508	0.015		316	0.301		508	0.0178
	507	0.011		507	0.016		314	0.312		507	0.0169
	506	0.012		506	0.015		312	0.325		506	0.0169
	505	0.012		505	0.016		310	0.332		505	0.0169
	504	0.012		504	0.017		308	0.343		504	0.0174
	503	0.013		503	0.018		306	0.351		503	0.0185
	502	0.012		502	0.018		304	0.358		502	0.0185
	501	0.012		501	0.017		302	0.364		501	0.0194
	500	0.012		500	0.018		300	0.369		500	0.0213
	499	0.013		499	0.018		298	0.377		499	0.0224
	498	0.013		498	0.018		296	0.378		498	0.0229
	497	0.013		497	0.018		294	0.383		497	0.0236
	496	0.013		496	0.018		292	0.382		496	0.023
	495	0.013		495	0.019		290	0.381		495	0.022
	494	0.013		494	0.019		288	0.385		494	0.0218
	493	0.013		493	0.019		286	0.385		493	0.0221
	492	0.013		492	0.019		284	0.381		492	0.0206
	491	0.014		491	0.02		282	0.38		491	0.0202
	490	0.014		490	0.02		280	0.377		490	0.0195
	489	0.013		489	0.02		278	0.376		489	0.0204
	488	0.013		488	0.02		276	0.374		488	0.0197
	487	0.014		487	0.021		274	0.373		487	0.0191
	486	0.014		486	0.021		272	0.37		486	0.0204
	485	0.013		485	0.021		270	0.37		485	0.0217
	484	0.013		484	0.021		268	0.368		484	0.0238
	483	0.014		483	0.022		266	0.366		483	0.0265
	482	0.013		482	0.022		264	0.365		482	0.0287
	481	0.014		481	0.022		262	0.363		481	0.031
	480	0.013		480	0.023		260	0.364		480	0.0326
	479	0.014		479	0.023		258	0.362		479	0.0335
	478	0.014		478	0.024		256	0.362		478	0.0339
	477	0.015		477	0.023		254	0.36		477	0.033
	476	0.015		476	0.024		252	0.361		476	0.0324
	475	0.015		475	0.024		250	0.358		475	0.0328
	474	0.015		474	0.024		248	0.357		474	0.0326
	473	0.015		473	0.024		246	0.359		473	0.033
	472	0.014		472	0.024		244	0.358		472	0.0327
	471	0.015		471	0.024		242	0.357		471	0.0335
	470	0.015		470	0.024		240	0.359		470	0.0334
	469	0.015		469	0.025		238	0.36		469	0.034
	468	0.015		468	0.025		236	0.361		468	0.0344
	467	0.015		467	0.025		234	0.364		467	0.0352
	466	0.015		466	0.025		232	0.367		466	0.0358
	465	0.015		465	0.025		230	0.371		465	0.0365
	464	0.015		464	0.025		228	0.376		464	0.0365
	463	0.015		463	0.025		226	0.38		463	0.0371
	462	0.016		462	0.025		224	0.388		462	0.0379
	461	0.015		461	0.026		222	0.396		461	0.0382
	460	0.015		460	0.026		220	0.408		460	0.0387
	459	0.015		459	0.026		218	0.423		459	0.0396
	458	0.016		458	0.026		216	0.444		458	0.04
	457	0.016		457	0.027		214	0.471		457	0.0407
	456	0.016		456	0.027		212	0.507		456	0.0412
	455	0.017		455	0.027		210	0.548		455	0.0419
	454	0.017		454	0.026		208	0.6		454	0.0421
	453	0.017		453	0.027		206	0.671		453	0.0426
	452	0.017		452	0.026		204	0.742		452	0.0439
	451	0.017		451	0.027		202	0.821		451	0.044
	450	0.017		450	0.027		200	0.887		450	0.0443
	449	0.017		449	0.027					449	0.0446
	448	0.017		448	0.028					448	0.0449
	447	0.018		447	0.028					447	0.0454
	446	0.017		446	0.028					446	0.045
	445	0.018		445	0.029					445	0.046
	444	0.018		444	0.028					444	0.0467
	443	0.018		443	0.028					443	0.047
	442	0.018		442	0.028					442	0.047
	441	0.017		441	0.029					441	0.048
	440	0.019		440	0.029					440	0.0492
	439	0.019		439	0.03					439	0.0502
	438	0.019		438	0.03					438	0.05
	437	0.02		437	0.03					437	0.0511
	436	0.021		436	0.03					436	0.0515
	435	0.021		435	0.03					435	0.0507
	434	0.02		434	0.031					434	0.0504
	433	0.021		433	0.032					433	0.0507
	432	0.021		432	0.032					432	0.052
	431	0.02		431	0.031					431	0.0527
	430	0.021		430	0.031					430	0.054
	429	0.021		429	0.03					429	0.0525
	428	0.02		428	0.031					428	0.0536
	427	0.021		427	0.031					427	0.0553
	426	0.022		426	0.032					426	0.0556
	425	0.023		425	0.032					425	0.0554
	424	0.022		424	0.031					424	0.0564
	423	0.023		423	0.031					423	0.0553
	422	0.023		422	0.033					422	0.057
	421	0.023		421	0.033					421	0.0575
	420	0.024		420	0.034					420	0.0597
	419	0.023		419	0.034					419	0.0611
	418	0.024		418	0.034					418	0.0621
	417	0.023		417	0.035					417	0.0624
	416	0.023		416	0.035					416	0.0628
	415	0.024		415	0.034					415	0.0641
	414	0.026		414	0.035					414	0.0662
	413	0.024		413	0.034					413	0.0693
	412	0.026		412	0.035					412	0.0697
	411	0.026		411	0.037					411	0.0719
	410	0.027		410	0.035					410	0.07
	409	0.027		409	0.035					409	0.0718
	408	0.026		408	0.036					408	0.0728
	407	0.027		407	0.036					407	0.0743
	406	0.025		406	0.037					406	0.0733
	405	0.027		405	0.036					405	0.0755
	404	0.026		404	0.039					404	0.0697
	403	0.027		403	0.038					403	0.069
	402	0.028		402	0.042					402	0.0749
	401	0.028		401	0.042					401	0.0754
	400	0.028		400	0.04					400	0.0746
	399	0.03		399	0.042					399	0.0778
	398	0.029		398	0.04					398	0.0806
	397	0.03		397	0.042					397	0.0817
	396	0.031		396	0.042					396	0.0819
	395	0.03		395	0.041					395	0.084
	394	0.029		394	0.041					394	0.0882
	393	0.033		393	0.043					393	0.0878
	392	0.032		392	0.039					392	0.0903
	391	0.033		391	0.04					391	0.0943
	390	0.033		390	0.038					390	0.0973
	389	0.035		389	0.042					389	0.0987
	388	0.036		388	0.041					388	0.0987
	387	0.037		387	0.046					387	0.0947
	386	0.035		386	0.047					386	0.0998
	385	0.037		385	0.052					385	0.1055
	384	0.034		384	0.052					384	0.1092
	383	0.035		383	0.056					383	0.1072
	382	0.037		382	0.054					382	0.1083
	381	0.038		381	0.055					381	0.1137
	380	0.035		380	0.057					380	0.1168
	379	0.044		379	0.052					379	0.0995
	378	0.043		378	0.055					378	0.0989
	377	0.046		377	0.056					377	0.1045
	376	0.044		376	0.06					376	0.1108
	375	0.044		375	0.06					375	0.1183
	374	0.05		374	0.062					374	0.1229
	373	0.049		373	0.063					373	0.1294
	372	0.051		372	0.064					372	0.1356
	371	0.05		371	0.07					371	0.1399
	370	0.051		370	0.075					370	0.1488
	369	0.052		369	0.076					369	0.1524
	368	0.054		368	0.076					368	0.1599
	367	0.057		367	0.078					367	0.1636
	366	0.058		366	0.082					366	0.1717
	365	0.059		365	0.084					365	0.1765
	364	0.061		364	0.086					364	0.1851
	363	0.065		363	0.087					363	0.1917
	362	0.066		362	0.091					362	0.199
	361	0.067		361	0.092					361	0.2046
	360	0.069		360	0.098					360	0.2147
	359	0.073		359	0.101					359	0.2206
	358	0.072		358	0.105					358	0.23
	357	0.074		357	0.109					357	0.242
	356	0.076		356	0.111					356	0.2518
	355	0.079		355	0.113					355	0.2547
	354	0.078		354	0.12					354	0.2648
	353	0.082		353	0.124					353	0.2758
	352	0.085		352	0.126					352	0.282
	351	0.086		351	0.132					351	0.2974
	350	0.09		350	0.139					350	0.3097
	349	0.092		349	0.146					349	0.3213
	348	0.099		348	0.152					348	0.3297
	347	0.098		347	0.153					347	0.3409
	346	0.102		346	0.16					346	0.355
	345	0.107		345	0.167					345	0.3707
	344	0.108		344	0.167					344	0.3813
	343	0.114		343	0.175					343	0.3927
	342	0.113		342	0.178					342	0.3944
	341	0.12		341	0.186					341	0.4037
	340	0.125		340	0.2					340	0.4242
	339	0.124		339	0.191					339	0.4869
	338	0.127		338	0.195					338	0.5022
	337	0.13		337	0.199					337	0.5165
	336	0.134		336	0.205					336	0.5347
	335	0.136		335	0.208					335	0.5489
	334	0.139		334	0.216					334	0.5655
	333	0.142		333	0.221					333	0.5848
	332	0.145		332	0.223					332	0.6044
	331	0.152		331	0.23					331	0.616
	330	0.153		330	0.236					330	0.636
	329	0.155		329	0.243					329	0.6524
	328	0.16		328	0.245					328	0.6689
	327	0.163		327	0.253					327	0.6813
	326	0.168		326	0.257					326	0.7055
	325	0.172		325	0.263					325	0.7201
	324	0.176		324	0.269					324	0.7392
	323	0.178		323	0.272					323	0.7552
	322	0.178		322	0.279					322	0.7662
	321	0.181		321	0.283					321	0.7848
	320	0.186		320	0.288					320	0.8071
	319	0.189		319	0.292					319	0.8221
	318	0.192		318	0.297					318	0.8353
	317	0.197		317	0.303					317	0.8554
	316	0.197		316	0.305					316	0.8629
	315	0.199		315	0.313					315	0.883
	314	0.203		314	0.318					314	0.9006
	313	0.205		313	0.318					313	0.9182
	312	0.209		312	0.323					312	0.9307
	311	0.21		311	0.327					311	0.9457
	310	0.217		310	0.331					310	0.9625
	309	0.216		309	0.333					309	0.9738
	308	0.221		308	0.338					308	0.9892
	307	0.221		307	0.341					307	1.0039
	306	0.222		306	0.345					306	1.0105
	305	0.226		305	0.345					305	1.0172
	304	0.231		304	0.35					304	1.0296
	303	0.234		303	0.354					303	1.0419
	302	0.239		302	0.354					302	1.0486
	301	0.241		301	0.355					301	1.0535
	300	0.248		300	0.359					300	1.0655
	299	0.25		299	0.359					299	1.068
	298	0.255		298	0.36					298	1.0762
	297	0.264		297	0.36					297	1.0814
	296	0.272		296	0.362					296	1.0835
	295	0.28		295	0.363					295	1.0861
	294	0.292		294	0.364					294	1.0877
	293	0.301		293	0.363					293	1.0883
	292	0.314		292	0.363					292	1.0893
	291	0.324		291	0.362					291	1.0888
	290	0.341		290	0.366					290	1.0888
	289	0.359		289	0.361					289	1.0888
	288	0.376		288	0.36					288	1.0851
	287	0.393		287	0.359					287	1.0814
	286	0.412		286	0.361					286	1.0746
	285	0.432		285	0.359					285	1.0721
	284	0.454		284	0.358					284	1.068
	283	0.481		283	0.358					283	1.0634
	282	0.5		282	0.355					282	1.0614
	281	0.524		281	0.356					281	1.053
	280	0.551		280	0.355					280	1.0545
	279	0.58		279	0.356					279	1.0452
	278	0.606		278	0.351					278	1.0376
	277	0.632		277	0.353					277	1.0357
	276	0.658		276	0.351					276	1.0315
	275	0.688		275	0.351					275	1.0277
	274	0.711		274	0.352					274	1.015
	273	0.738		273	0.351					273	1.0132
	272	0.758		272	0.349					272	1.0132
	271	0.774		271	0.35					271	1.0052
	270	0.789		270	0.349					270	1.0039
	269	0.809		269	0.346					269	0.9987
	268	0.817		268	0.348					268	0.9943
	267	0.817		267	0.344					267	0.9892
	266	0.828		266	0.343					266	0.9884
	265	0.83		265	0.343					265	0.9871
	264	0.822		264	0.343					264	0.9838
	263	0.812		263	0.341					263	0.9821
	262	0.812		262	0.337					262	0.9833
	261	0.799		261	0.337					261	0.9821
	260	0.781		260	0.337					260	0.9792
	259	0.759		259	0.336					259	0.9779
	258	0.745		258	0.334					258	0.9759
	257	0.72		257	0.332					257	0.9775
	256	0.696		256	0.331					256	0.98
	255	0.671		255	0.329					255	0.9751
	254	0.641		254	0.326					254	0.9751
	253	0.615		253	0.326					253	0.9742
	252	0.587		252	0.325					252	0.9742
	251	0.558		251	0.325					251	0.971
	250	0.529		250	0.325					250	0.9694
	249	0.504		249	0.322					249	0.971
	248	0.481		248	0.32					248	0.973
	247	0.457		247	0.321					247	0.9738
	246	0.437		246	0.319					246	0.9738
	245	0.415		245	0.317					245	0.9714
	244	0.394		244	0.318					244	0.9726
	243	0.379		243	0.317					243	0.971
	242	0.363		242	0.314					242	0.9726
	241	0.348		241	0.314					241	0.9718
	240	0.332		240	0.313					240	0.9738
	239	0.321		239	0.314					239	0.9734
	238	0.31		238	0.311					238	0.973
	237	0.3		237	0.311					237	0.9788
	236	0.287		236	0.31					236	0.9763
	235	0.276		235	0.309					235	0.98
	234	0.268		234	0.307					234	0.9817
	233	0.258		233	0.306					233	0.9846
	232	0.249		232	0.302					232	0.9867
	231	0.242		231	0.302					231	0.988
	230	0.235		230	0.301					230	0.9897
	229	0.227		229	0.3					229	0.9922
	228	0.219		228	0.299					228	0.9943
	227	0.213		227	0.3					227	0.9943
	226	0.207		226	0.299					226	0.9978
	225	0.199		225	0.301					225	1.0004
	224	0.195		224	0.3					224	1.0017
	223	0.188		223	0.302					223	1.0034
	222	0.184		222	0.307					222	1.0043
	221	0.177		221	0.311					221	1.0052
	220	0.173		220	0.317					220	1.0105
	219	0.166		219	0.324					219	1.0127
	218	0.162		218	0.334					218	1.015
	217	0.158		217	0.341					217	1.019
	216	0.155		216	0.35					216	1.0195
	215	0.153		215	0.365					215	1.0231
	214	0.151		214	0.377					214	1.025
	213	0.152		213	0.396					213	1.0287
	212	0.151		212	0.413					212	1.0319
	211	0.151		211	0.436					211	1.0324
	210	0.157		210	0.461					210	1.0343
	209	0.166		209	0.489					209	1.0352
	208	0.176		208	0.529					208	1.0352
	207	0.197		207	0.583					207	1.0376
	206	0.219		206	0.646					206	1.0343
	205	0.246		205	0.701					205	1.0376
	204	0.283		204	0.78					204	1.0347
	203	0.317		203	0.859					203	1.0259
	202	0.361		202	0.96					202	1.0236
	201	0.406		201	1.077					201	1.0127
	200	0.45		200	1.22					200	1.0181
