# Supplementary material for: Impact of particle size, oxidation state and capping agent of different cerium dioxide nanoparticles on the phosphate-induced transformations at different pH and concentration
Source: PLoS One. 2019 Jun 7;14(6):e0217483. doi: 10.1371/journal.pone.0217483 (PMC6555525; doi:10.1371/journal.pone.0217483)
Supplement: S1 Data — Includes the raw data used for all graphs presented. (ZIP) [file pone.0217483.s022.zip › Raw data/Zeta potential 1mM.xlsx]

## Sheet: Sheet1
			Prom-Ce																Ce211
			pH2	pH5	pH12														pH2	pH5	pH12
	pristine		47	55.8	6.6												pristine		37.2	11	-38.1
	time 0h	0	9.85	-27.6	0.084												time 0h	0	-4	-33.7	-0.06
	7 days	7	63	-30.3	-42												7 days	7	9.8	-26	-40
	21 days	21	17.6	-29.5	-39												21 days	21	9.31	-20.4	-40.3
			Ce212
																	Ce10
			pH2	pH5	pH12
	pristine		29	49.8	-21														pH2	pH5	pH12
	time 0h	0	-4.09	-42.7	-0.09												pristine		-0.062	0.06	-16.7
	7 days	7	12.4	-41	-32												time 0h	0	10.4	-12.6	-22.5
	21 days	21	10.4	-29.5	-51												7 days	7	13.1	-16.7	-25
																	21 days	21	10	-28	-24
