# Supplementary material for: Impact of particle size, oxidation state and capping agent of different cerium dioxide nanoparticles on the phosphate-induced transformations at different pH and concentration
Source: PLoS One. 2019 Jun 7;14(6):e0217483. doi: 10.1371/journal.pone.0217483 (PMC6555525; doi:10.1371/journal.pone.0217483)
Supplement: S1 Data — Includes the raw data used for all graphs presented. (ZIP) [file pone.0217483.s022.zip › Raw data/Zeta potential 5mM aging.xlsx]

## Sheet: Sheet1
		Prom-Ce													Ce211
		pH2	pH5	pH12													pH2	pH5	pH12
pristine		47	55.8	6.6											pristine		37.2	11	-38.1
time 0h	0	-7.7	-30.2	-33.2											time 0h	0	-7.5	-29.3	-35.3
7 days	7	13	-18	-35.1											7 days	7	12.2	-26.8	-42.6
21 days	21	10.5	-16.6	-37.6											21 days	21	7.87	-8.66	-43.9
	Ce212
		pH2	pH5	pH12											Ce10
pristine		29	49.8	-21
time 0h	0	-10.6	-50	-71.7						10							pH2	pH5	pH12
7 days	7	-10	-40.8	-47.3											pristine		-0.062	0.06	-16.7
21 days	21	-7.38	-31.5	-46.2											time 0h	0	9.9	-14.5	-24.7
															7 days	7	0.35	-10.3	-9.76
															21 days	21	14	-7.96	-18.5
